# Supplementary material for: Mycobacterium avium subsp. paratuberculosis Proteome Changes Profoundly in Milk
Source: Metabolites. 2021 Aug 20;11(8):549. doi: 10.3390/metabo11080549 (PMC8399727; doi:10.3390/metabo11080549)
Supplement: Supplementary file 1 [file metabolites-11-00549-s001.zip]

Archive with 2 entries (2 files):
- Table S1_all identified proteins_Kleinwort et al.xlsx
- Table S2_hypothetical MAP proteins_Kleinwort et al.xlsx
