# Supplementary material for: Mycobacterium avium subsp. paratuberculosis Proteome Changes Profoundly in Milk
Source: Metabolites. 2021 Aug 20;11(8):549. doi: 10.3390/metabo11080549 (PMC8399727; doi:10.3390/metabo11080549)
Supplement: Supplementary file 1 [file metabolites-11-00549-s001.zip › Table S1_all identified proteins_Kleinwort et al.xlsx]

## Sheet: all proteins 2470
All identified proteins (2470)									Normalized abundance
									M7H9	Milch_4_C	Milch_37_C
Accession	Symbol	Peptide count	Unique peptides	Confidence score	ratio Milch4/ M7H9	ratio Milch37/ M7H9	ratio Milch37/ Milch4	Description	M7H9	Milch_4_C	Milch_37_C	Max fold change	Fractions	Occurrences	Highest mean condition	Lowest mean condition
AAS06681;ETB45918;ETB45924	RpoC	55	55	2439.22	0.96056	1.44629	1.50567	pep:novel chromosome:GCA_000007865.1:Chromosome:4606729:4610679:1 gene:MAP_4131 transcript:AAS06681 description:""RpoC""	3.86167e+08	3.70937e+08	5.5851e+08	1.51	1;2	2	Milch_37_C	Milch_4_C
ENSBTAP00000016620;ENSBTAP00000048031	XDH	54	50	2096.39	19.5597	20.3073	1.03822	XDH|EntrezGene|Bos taurus xanthine dehydrogenase (XDH), mRNA. [Source:RefSeq mRNA;Acc:NM_173972]|11|ENSBTAG00000012519|ENSBTAT00000016620	4.87558e+07	9.53648e+08	9.90097e+08	20.31	1;2	2	Milch_37_C	M7H9
ENSBTAP00000021260	FASN	46	46	1879.28	10.4357	15.5558	1.49064	FASN|HGNC Symbol|fatty acid synthase [Source:HGNC Symbol;Acc:3594]|19|ENSBTAG00000015980|ENSBTAT00000021260	1.19753e+07	1.2497e+08	1.86286e+08	15.56	1;2	2	Milch_37_C	M7H9
AGL38510;AAS02537;ETB00574;ETB27953;ETB47470	putative polyketide synthase Pks13	43	42	1690.74	0.507435	0.374765	0.738547	pep:novel chromosome:GCA_000390085.1:Chromosome:3975383:3980758:-1 gene:MAP4_3651 transcript:AGL38510 description:""putative polyketide synthase Pks13""	6.06711e+08	3.07867e+08	2.27374e+08	2.67	1;2	2	M7H9	Milch_37_C
AAS05904;ETB06124;ETB14529;ETB35846;ETB44133	SecA	42	41	1747.56	1.17918	2.57609	2.18466	pep:novel chromosome:GCA_000007865.1:Chromosome:3722946:3725768:-1 gene:MAP_3354c transcript:AAS05904 description:""SecA""	1.17799e+08	1.38906e+08	3.03462e+08	2.58	1;2	2	Milch_37_C	M7H9
AAS04649;ETB04037;ETB33443;ETB52992	Fas	41	39	1346.22	1.41055	0.691114	0.48996	pep:novel chromosome:GCA_000007865.1:Chromosome:2614689:2623967:-1 gene:MAP_2332c transcript:AAS04649 description:""Fas""	7.5637e+07	1.0669e+08	5.22737e+07	2.04	1;2	2	Milch_4_C	Milch_37_C
AAS04853;ETB05849;ETB05850;ETB05851	SucA	41	41	1946.54	0.773843	1.08111	1.39706	pep:novel chromosome:GCA_000007865.1:Chromosome:2850460:2854203:1 gene:MAP_2536 transcript:AAS04853 description:""SucA""	3.08029e+08	2.38366e+08	3.33012e+08	1.4	1;2	2	Milch_37_C	Milch_4_C
AAS06680;ELP44226;ETA94919	RpoB	41	41	1931.72	0.638756	0.802559	1.25644	pep:novel chromosome:GCA_000007865.1:Chromosome:4603087:4606683:1 gene:MAP_4130 transcript:AAS06680 description:""RpoB""	4.2505e+08	2.71503e+08	3.41128e+08	1.57	1;2	2	M7H9	Milch_4_C
AAS04978;AAS03123;ETB52111;ETB52122	MetE	39	38	1846.46	0.719066	0.914452	1.27172	pep:novel chromosome:GCA_000007865.1:Chromosome:2996241:2998511:1 gene:MAP_2661 transcript:AAS04978 description:""MetE""	9.89231e+08	7.11322e+08	9.04605e+08	1.39	1;2	2	M7H9	Milch_4_C
AAS06403	ClpB	36	33	1533.47	0.410383	0.990678	2.41403	pep:novel chromosome:GCA_000007865.1:Chromosome:4314152:4316698:1 gene:MAP_3853 transcript:AAS06403 description:""ClpB""	3.27125e+08	1.34246e+08	3.24075e+08	2.44	1;2	2	M7H9	Milch_4_C
AAS03960	AceAb	34	33	1367.29	0.888255	1.28989	1.45216	pep:novel chromosome:GCA_000007865.1:Chromosome:1795784:1798072:1 gene:MAP_1643 transcript:AAS03960 description:""AceAb""	6.69998e+08	5.95129e+08	8.64222e+08	1.45	1;2	2	Milch_37_C	Milch_4_C
AAS06486;ELP44387;ETB08817	GroEL2	34	29	1820.28	0.475652	0.568719	1.19566	pep:novel chromosome:GCA_000007865.1:Chromosome:4395922:4397547:1 gene:MAP_3936 transcript:AAS06486 description:""GroEL2""	4.23512e+09	2.01444e+09	2.40859e+09	2.1	1;2	2	M7H9	Milch_4_C
AAS06390;ETB08940	DnaK	33	30	1463.11	0.277379	0.331583	1.19542	pep:novel chromosome:GCA_000007865.1:Chromosome:4295544:4297415:1 gene:MAP_3840 transcript:AAS06390 description:""DnaK""	3.30133e+09	9.15721e+08	1.09467e+09	3.61	1;2	2	M7H9	Milch_4_C
ENSBTAP00000022763;ENSBTAP00000022772	ALB	33	33	1303.12	0.00930072	0.0072471	0.779197	ALB|UniProtKB Gene Name|Bos taurus albumin (ALB), mRNA. [Source:RefSeq mRNA;Acc:NM_180992]|6|ENSBTAG00000017121|ENSBTAT00000022763	7.14745e+09	6.64765e+07	5.17983e+07	137.99	1;2	2	M7H9	Milch_37_C
ETB03859	NAD-glutamate dehydrogenase	33	33	1156.99	1.50725	1.32939	0.881994	pep:novel supercontig:GCA_000504785.1:contig000161:6193:10840:1 gene:O979_08330 transcript:ETB03859 description:""NAD-glutamate dehydrogenase""	2.74181e+07	4.1326e+07	3.64493e+07	1.51	1;2	2	Milch_4_C	M7H9
ETB03832;ETB39437;ETB51532	catalase/hydroperoxidase HPI(I)	32	32	1477.32	1.15345	0.636676	0.551975	pep:novel supercontig:GCA_000504845.1:contig000274:2366:4612:1 gene:O978_11865 transcript:ETB03832 description:""catalase/hydroperoxidase HPI(I)""	4.72486e+08	5.4499e+08	3.00821e+08	1.81	1;2	2	Milch_4_C	Milch_37_C
ENSBTAP00000001704;ENSBTAP00000009564	LTF	31	31	1686.93	14.7091	8.17649	0.555879	LTF|UniProtKB Gene Name|Bos taurus lactotransferrin (LTF), mRNA. [Source:RefSeq mRNA;Acc:NM_180998]|22|ENSBTAG00000001292|ENSBTAT00000001704	4.00675e+07	5.89357e+08	3.27611e+08	14.71	1;2	2	Milch_4_C	M7H9
AAS05755;ENSBTAP00000017965;ETB05865	NuoG	30	4	1312.81	2.45651	10.7292	4.36767	pep:novel chromosome:GCA_000007865.1:Chromosome:3556408:3558744:1 gene:MAP_3207 transcript:AAS05755 description:""NuoG""	3.86564e+06	9.49597e+06	4.14752e+07	10.73	1;2	2	Milch_37_C	M7H9
ETB10875;AAS03518;ETB30823	aconitate hydratase	30	28	1515.79	1.28148	1.27529	0.995174	pep:novel supercontig:GCA_000504725.1:contig000233:6506:9319:1 gene:O980_14130 transcript:ETB10875 description:""aconitate hydratase""	2.14316e+08	2.74641e+08	2.73316e+08	1.28	1;2	2	Milch_4_C	M7H9
AAS02323;ELP48332;ETB08703;ETB55247	GyrA	29	29	1384.68	0.923609	1.03996	1.12597	pep:novel chromosome:GCA_000007865.1:Chromosome:7303:9822:1 gene:MAP_0006 transcript:AAS02323 description:""GyrA""	1.53032e+08	1.41342e+08	1.59147e+08	1.13	1;2	2	Milch_37_C	Milch_4_C
ENSBTAP00000036252;ENSBTAP00000010255;ENSBTAP00000020622	KRT14	29	11	993.88	0.46898	0.125488	0.267575	KRT14|EntrezGene|Bos taurus keratin 14 (KRT14), mRNA. [Source:RefSeq mRNA;Acc:NM_001166575]|19|ENSBTAG00000007583|ENSBTAT00000036393	1.13996e+08	5.34619e+07	1.43051e+07	7.97	1;2	2	M7H9	Milch_37_C
ETB00293;ELP48124;ETA97577;ETA97600	glutamate synthase	29	29	1107.75	1.76706	1.52203	0.861338	pep:novel supercontig:GCA_000504845.1:contig000430:8713:13359:-1 gene:O978_20035 transcript:ETB00293 description:""glutamate synthase""	3.45934e+07	6.11285e+07	5.26523e+07	1.77	1;2	2	Milch_4_C	M7H9
AAS04584;ETB12750;ETB40945	Rne	28	27	1081.07	0.798992	0.974278	1.21938	pep:novel chromosome:GCA_000007865.1:Chromosome:2530923:2533763:-1 gene:MAP_2267c transcript:AAS04584 description:""Rne""	9.28652e+07	7.41985e+07	9.04766e+07	1.25	1;2	2	M7H9	Milch_4_C
AAS06191;ELP44695;ETB44908	MmpL3	28	28	977.69	0.757526	0.823113	1.08658	pep:novel chromosome:GCA_000007865.1:Chromosome:4041161:4044034:-1 gene:MAP_3641c transcript:AAS06191 description:""MmpL3""	1.11959e+08	8.48121e+07	9.21551e+07	1.32	1;2	2	M7H9	Milch_4_C
AGL35540;ETB05882	NADH dehydrogenase I chain G	28	2	1238.62	2.26451	2.46413	1.08815	pep:novel chromosome:GCA_000390085.1:Chromosome:652146:654527:-1 gene:MAP4_0581 transcript:AGL35540 description:""NADH dehydrogenase I chain G""	1.78781e+06	4.0485e+06	4.40538e+06	2.46	1	1	Milch_37_C	M7H9
ETB02135;ETB37155	3-hydroxyacyl-CoA dehydrogenase	28	28	1302.02	1.21986	1.05973	0.868725	pep:novel supercontig:GCA_000504845.1:contig000368:6974:9121:-1 gene:O978_16630 transcript:ETB02135 description:""3-hydroxyacyl-CoA dehydrogenase""	6.731e+08	8.2109e+08	7.13301e+08	1.22	1;2	2	Milch_4_C	M7H9
AAS03563	IleS	27	27	978.47	0.941226	0.872161	0.926622	pep:novel chromosome:GCA_000007865.1:Chromosome:1324371:1327532:1 gene:MAP_1246 transcript:AAS03563 description:""IleS""	8.57144e+07	8.06766e+07	7.47567e+07	1.15	1;2	2	M7H9	Milch_37_C
AAS04872;ETB33844	HtrA	27	27	1124.94	0.50824	0.342375	0.673648	pep:novel chromosome:GCA_000007865.1:Chromosome:2872770:2874284:-1 gene:MAP_2555c transcript:AAS04872 description:""HtrA""	2.31777e+08	1.17798e+08	7.93545e+07	2.92	1;2	2	M7H9	Milch_37_C
AAS05208	GpsI	27	26	1358.06	0.40402	0.356151	0.881519	pep:novel chromosome:GCA_000007865.1:Chromosome:3220788:3223061:-1 gene:MAP_2891c transcript:AAS05208 description:""GpsI""	9.09534e+08	3.6747e+08	3.23932e+08	2.81	1;2	2	M7H9	Milch_37_C
AAS06248;ETB55151	hypothetical protein	27	26	1395.87	0.971363	1.17543	1.21008	pep:novel chromosome:GCA_000007865.1:Chromosome:4113848:4115791:-1 gene:MAP_3698c transcript:AAS06248 description:""hypothetical protein""	3.10843e+08	3.01941e+08	3.65373e+08	1.21	1;2	2	Milch_37_C	Milch_4_C
ETB02782	long-chain fatty acid--CoA ligase	27	26	1545.05	0.536488	0.61678	1.14966	pep:novel supercontig:GCA_000504785.1:contig000213:109:1911:-1 gene:O979_10435 transcript:ETB02782 description:""long-chain fatty acid--CoA ligase""	5.79087e+08	3.10673e+08	3.57169e+08	1.86	1;2	2	M7H9	Milch_4_C
ETB04387;ENSBTAP00000003259;ETB12945	F0F1 ATP synthase subunit alpha	27	27	1244.78	0.459273	0.631274	1.37451	pep:novel supercontig:GCA_000504785.1:contig000131:9486:11150:1 gene:O979_07265 transcript:ETB04387 description:""F0F1 ATP synthase subunit alpha""	1.52547e+09	7.00606e+08	9.62988e+08	2.18	1;2	2	M7H9	Milch_4_C
AAS06048;ETB08042;ETB24899	CtpI	26	25	928.5	1.44522	1.14092	0.789439	pep:novel chromosome:GCA_000007865.1:Chromosome:3891300:3896135:-1 gene:MAP_3498c transcript:AAS06048 description:""CtpI""	2.86837e+07	4.14543e+07	3.27256e+07	1.45	1	1	Milch_4_C	M7H9
AAS06196	PckA	26	26	965.96	0.951062	0.501974	0.527803	pep:novel chromosome:GCA_000007865.1:Chromosome:4048595:4050424:1 gene:MAP_3646 transcript:AAS06196 description:""PckA""	3.58418e+08	3.40878e+08	1.79917e+08	1.99	1;2	2	M7H9	Milch_37_C
AAS06692	FusA	26	25	1037.34	0.347553	0.34082	0.980627	pep:novel chromosome:GCA_000007865.1:Chromosome:4618670:4620775:1 gene:MAP_4142 transcript:AAS06692 description:""FusA""	4.68123e+08	1.62697e+08	1.59545e+08	2.93	1;2	2	M7H9	Milch_37_C
AAS06815	GroEL1	26	24	1202.2	0.359789	0.279613	0.777158	pep:novel chromosome:GCA_000007865.1:Chromosome:4733338:4734954:1 gene:MAP_4265 transcript:AAS06815 description:""GroEL1""	1.05305e+09	3.78877e+08	2.94447e+08	3.58	1;2	2	M7H9	Milch_37_C
ENSBTAP00000004272;ENSBTAP00000054756	MFGE8	26	26	1118.64	9.29892	15.3815	1.65412	MFGE8|HGNC Symbol|milk fat globule-EGF factor 8 protein [Source:HGNC Symbol;Acc:7036]|21|ENSBTAG00000003300|ENSBTAT00000004272	3.38896e+07	3.15137e+08	5.21274e+08	15.38	1;2	2	Milch_37_C	M7H9
AAS02778;ETB09717;ETB36323	ClpC	25	22	1125.47	0.582099	0.860229	1.47781	pep:novel chromosome:GCA_000007865.1:Chromosome:488298:490829:1 gene:MAP_0461 transcript:AAS02778 description:""ClpC""	1.84581e+08	1.07445e+08	1.58782e+08	1.72	1;2	2	M7H9	Milch_4_C
ETB00031	transketolase	25	25	1114.7	1.01525	0.822808	0.81045	pep:novel supercontig:GCA_000504785.1:contig000325:12540:14639:1 gene:O979_15940 transcript:ETB00031 description:""transketolase""	3.14425e+08	3.19219e+08	2.58711e+08	1.23	1;2	2	Milch_4_C	Milch_37_C
ETB01242;ETB09647	DNA topoisomerase I	25	24	998.74	1.45004	1.71276	1.18118	pep:novel supercontig:GCA_000504845.1:contig000399:2449:5247:-1 gene:O978_18610 transcript:ETB01242 description:""DNA topoisomerase I""	4.21746e+07	6.11549e+07	7.22349e+07	1.71	1;2	2	Milch_37_C	M7H9
ETB03858;ENSBTAP00000009531	ABC transporter ATP-binding protein	25	25	1009.35	0.822539	0.854701	1.0391	pep:novel supercontig:GCA_000504785.1:contig000161:4438:6114:1 gene:O979_08325 transcript:ETB03858 description:""ABC transporter ATP-binding protein""	2.32137e+08	1.90942e+08	1.98408e+08	1.22	1;2	2	M7H9	Milch_4_C
AAS02381;ETA97176	PonA_1	24	24	820.94	0.597733	0.92822	1.5529	pep:novel chromosome:GCA_000007865.1:Chromosome:69679:72312:1 gene:MAP_0064 transcript:AAS02381 description:""PonA_1""	5.45385e+07	3.25994e+07	5.06237e+07	1.67	1;2	2	M7H9	Milch_4_C
AAS03639	PolA	24	24	921	0.68221	0.813006	1.19172	pep:novel chromosome:GCA_000007865.1:Chromosome:1412666:1415425:1 gene:MAP_1322 transcript:AAS03639 description:""PolA""	7.91036e+07	5.39653e+07	6.43118e+07	1.47	1;2	2	M7H9	Milch_4_C
AAS04588;ETB03745;ETB03766	ValS	24	24	1049.65	0.663098	0.827763	1.24833	pep:novel chromosome:GCA_000007865.1:Chromosome:2536382:2539030:-1 gene:MAP_2271c transcript:AAS04588 description:""ValS""	1.71205e+08	1.13526e+08	1.41718e+08	1.51	1;2	2	M7H9	Milch_4_C
AAS04781;ETB04377;ETB12939	Rho	24	17	995.85	0.982025	1.23582	1.25844	pep:novel chromosome:GCA_000007865.1:Chromosome:2768110:2769972:-1 gene:MAP_2464c transcript:AAS04781 description:""Rho""	4.387e+07	4.30815e+07	5.42156e+07	1.26	1;2	2	Milch_37_C	Milch_4_C
AAS05912	SahH	24	23	1272	1.82919	1.98192	1.0835	pep:novel chromosome:GCA_000007865.1:Chromosome:3734443:3735933:-1 gene:MAP_3362c transcript:AAS05912 description:""SahH""	2.68892e+08	4.91855e+08	5.32922e+08	1.98	1;2	2	Milch_37_C	M7H9
ELP46053;AAS04386;ENSBTAP00000004364	heat shock protein 90	24	12	850.38	0.274992	0.402996	1.46549	pep:novel supercontig:GCA_000330785.1:contig87:17739:19613:-1 gene:D522_13021 transcript:ELP46053 description:""heat shock protein 90""	3.08833e+08	8.49265e+07	1.24459e+08	3.64	1;2	2	M7H9	Milch_4_C
ETB03102;ETB32821;ETB40260	pyruvate dehydrogenase E1	24	23	993.23	0.512392	0.751985	1.4676	pep:novel supercontig:GCA_000504785.1:contig000202:4978:7767:-1 gene:O979_10040 transcript:ETB03102 description:""pyruvate dehydrogenase E1""	2.64563e+08	1.3556e+08	1.98947e+08	1.95	1;2	2	M7H9	Milch_4_C
ETB04389;AAS04768;ETB05605;ETB05654	ATP synthase subunit beta	24	24	1293.94	1.3609	1.05873	0.777962	pep:novel supercontig:GCA_000504785.1:contig000131:12100:13557:1 gene:O979_07275 transcript:ETB04389 description:""ATP synthase subunit beta""	7.49865e+08	1.02049e+09	7.93902e+08	1.36	1;2	2	Milch_4_C	M7H9
AAS02611;ELP48023;ENSBTAP00000026258;ETB30172;ETB35734;ETB47596	Pca	23	23	1034.77	1.5529	1.27919	0.82374	pep:novel chromosome:GCA_000007865.1:Chromosome:310825:314208:-1 gene:MAP_0294c transcript:AAS02611 description:""Pca""	8.24054e+07	1.27967e+08	1.05412e+08	1.55	1;2	2	Milch_4_C	M7H9
AAS03146	GltA2	23	22	1376.42	0.916499	0.738115	0.805363	pep:novel chromosome:GCA_000007865.1:Chromosome:845809:847104:1 gene:MAP_0829 transcript:AAS03146 description:""GltA2""	9.26187e+08	8.48849e+08	6.83632e+08	1.35	1;2	2	M7H9	Milch_37_C
ETB00566	nitrate ABC transporter substrate-binding protein	23	23	1074.91	2.08614	1.63927	0.785791	pep:novel supercontig:GCA_000504845.1:contig000423:3652:5550:-1 gene:O978_19800 transcript:ETB00566 description:""nitrate ABC transporter substrate-binding protein""	7.59842e+07	1.58513e+08	1.24558e+08	2.09	1;2	2	Milch_4_C	M7H9
AAS02322;ELP48331;ETB08715	GyrB	22	22	954.23	0.458965	0.595493	1.29747	pep:novel chromosome:GCA_000007865.1:Chromosome:5258:7291:1 gene:MAP_0005 transcript:AAS02322 description:""GyrB""	2.72256e+08	1.24956e+08	1.62127e+08	2.18	1;2	2	M7H9	Milch_4_C
AAS04282;ELP46167;ETB32757;ETB32765	GlnE	22	22	768.1	1.58064	1.70277	1.07727	pep:novel chromosome:GCA_000007865.1:Chromosome:2168288:2171284:-1 gene:MAP_1965c transcript:AAS04282 description:""GlnE""	2.62628e+07	4.1512e+07	4.47196e+07	1.7	1;2	2	Milch_37_C	M7H9
AAS04547;ETB33309;ETB40845;ETB52709;ETB52713	hypothetical protein	22	22	826.1	3.72479	1.23534	0.331653	pep:novel chromosome:GCA_000007865.1:Chromosome:2479656:2490695:-1 gene:MAP_2230c transcript:AAS04547 description:""hypothetical protein""	8.9052e+06	3.317e+07	1.10009e+07	3.72	1;2	2	Milch_4_C	M7H9
AAS04771;ELP47667	AtpH	22	22	911.79	0.606985	0.48466	0.79847	pep:novel chromosome:GCA_000007865.1:Chromosome:2760105:2761445:-1 gene:MAP_2454c transcript:AAS04771 description:""AtpH""	7.18384e+08	4.36048e+08	3.48172e+08	2.06	1;2	2	M7H9	Milch_37_C
AAS05581	SerA	22	22	934.31	0.593493	0.470595	0.792925	pep:novel chromosome:GCA_000007865.1:Chromosome:3373753:3375339:-1 gene:MAP_3033c transcript:AAS05581 description:""SerA""	2.64865e+08	1.57196e+08	1.24644e+08	2.12	1;2	2	M7H9	Milch_37_C
AAS06006	Icd2	22	22	849.57	0.484619	0.38526	0.794976	pep:novel chromosome:GCA_000007865.1:Chromosome:3836154:3838391:-1 gene:MAP_3456c transcript:AAS06006 description:""Icd2""	3.90852e+08	1.89414e+08	1.50579e+08	2.6	1;2	2	M7H9	Milch_37_C
AAS06381;ETB34770;ETB46733	hypothetical protein	22	22	1046.05	0.477866	0.8134	1.70215	pep:novel chromosome:GCA_000007865.1:Chromosome:4282320:4285199:-1 gene:MAP_3831c transcript:AAS06381 description:""hypothetical protein""	2.9029e+08	1.3872e+08	2.36122e+08	2.09	1;2	2	M7H9	Milch_4_C
AAS05224;ELP45425;ELP45475;ETB05289;ETB06828	InfB	21	20	775.63	0.616779	0.900793	1.46048	pep:novel chromosome:GCA_000007865.1:Chromosome:3237084:3239861:-1 gene:MAP_2907c transcript:AAS05224 description:""InfB""	1.97453e+08	1.21785e+08	1.77864e+08	1.62	1;2	2	M7H9	Milch_4_C
AAS05841;ETB35581	hypothetical protein	21	21	920.13	0.743477	1.09225	1.46912	pep:novel chromosome:GCA_000007865.1:Chromosome:3654779:3657760:-1 gene:MAP_3291c transcript:AAS05841 description:""hypothetical protein""	5.24488e+07	3.89945e+07	5.72875e+07	1.47	1;2	2	Milch_37_C	Milch_4_C
ETB02177	malate synthase	21	21	798.97	0.352378	0.414976	1.17764	pep:novel supercontig:GCA_000504785.1:contig000253:12732:14936:-1 gene:O979_12165 transcript:ETB02177 description:""malate synthase""	2.93897e+08	1.03563e+08	1.2196e+08	2.84	1;2	2	M7H9	Milch_4_C
ETB03793;ETB33390	aminopeptidase N	21	5	807.67	17.9103	30.7947	1.71939	pep:novel supercontig:GCA_000504785.1:contig000164:2674:5268:-1 gene:O979_08390 transcript:ETB03793 description:""aminopeptidase N""	829481	1.48563e+07	2.55437e+07	30.79	1;2	2	Milch_37_C	M7H9
AAS02467	FadE25_2	20	20	989.09	0.951299	0.934551	0.982396	pep:novel chromosome:GCA_000007865.1:Chromosome:154381:155592:-1 gene:MAP_0150c transcript:AAS02467 description:""FadE25_2""	7.372e+08	7.01298e+08	6.88952e+08	1.07	1;2	2	M7H9	Milch_37_C
AAS02497;ETB35417	hypothetical protein	20	20	725.26	0.495473	3.04124	6.13805	pep:novel chromosome:GCA_000007865.1:Chromosome:187161:188630:1 gene:MAP_0180 transcript:AAS02497 description:""hypothetical protein""	6.55861e+07	3.24961e+07	1.99463e+08	6.14	1;2	2	Milch_37_C	Milch_4_C
AAS02765;ENSBTAP00000007135;ETB36283	FtsH	20	20	866.87	1.42521	1.9246	1.35039	pep:novel chromosome:GCA_000007865.1:Chromosome:475877:478276:1 gene:MAP_0448 transcript:AAS02765 description:""FtsH""	4.56115e+07	6.50061e+07	8.77839e+07	1.92	1;2	2	Milch_37_C	M7H9
AAS04556;AAS06440	MmpL4_4	20	20	1083.48	3.11027	2.44086	0.784773	pep:novel chromosome:GCA_000007865.1:Chromosome:2501519:2504425:1 gene:MAP_2239 transcript:AAS04556 description:""MmpL4_4""	3.3374e+07	1.03802e+08	8.14613e+07	3.11	1;2	2	Milch_4_C	M7H9
AAS05570;ETB43126;ETB43134	Ppk	20	20	728.53	0.95578	1.31086	1.37151	pep:novel chromosome:GCA_000007865.1:Chromosome:3361055:3363247:1 gene:MAP_3022 transcript:AAS05570 description:""Ppk""	6.79091e+07	6.49061e+07	8.90193e+07	1.37	1;2	2	Milch_37_C	Milch_4_C
AAS06693;ENSBTAP00000025586;ETB25828;ETB25843	Tuf	20	20	1092.76	0.970104	0.999186	1.02998	pep:novel chromosome:GCA_000007865.1:Chromosome:4620946:4622136:1 gene:MAP_4143 transcript:AAS06693 description:""Tuf""	6.5822e+08	6.38542e+08	6.57684e+08	1.03	1;2	2	M7H9	Milch_4_C
ENSBTAP00000009478;ENSBTAP00000000815;ENSBTAP00000000818;ENSBTAP00000007288;ENSBTAP00000016839	KRT5	20	10	776.01	2.33052	0.738497	0.316881	KRT5|UniProtKB Gene Name|Bos taurus keratin 5 (KRT5), mRNA. [Source:RefSeq mRNA;Acc:NM_001008663]|5|ENSBTAG00000038384|ENSBTAT00000009478	1.95509e+07	4.55636e+07	1.44382e+07	3.16	1;2	2	Milch_4_C	Milch_37_C
ETB01969	B12-dependent methionine synthase	20	19	662.22	0.879399	0.817138	0.929201	pep:novel supercontig:GCA_000504785.1:contig000262:2615:6403:1 gene:O979_12645 transcript:ETB01969 description:""B12-dependent methionine synthase""	2.68615e+07	2.3622e+07	2.19496e+07	1.22	1;2	2	M7H9	Milch_37_C
ETB02518;ETB49890	alanyl-tRNA synthetase	20	20	842.13	0.628417	0.649329	1.03328	pep:novel supercontig:GCA_000504785.1:contig000231:539:3241:-1 gene:O979_11095 transcript:ETB02518 description:""alanyl-tRNA synthetase""	7.07301e+07	4.4448e+07	4.59271e+07	1.59	1;2	2	M7H9	Milch_4_C
AAS05954;ETB36019	AccA3	19	19	1061.12	1.20457	1.11038	0.921806	pep:novel chromosome:GCA_000007865.1:Chromosome:3779191:3781014:1 gene:MAP_3404 transcript:AAS05954 description:""AccA3""	2.88488e+08	3.47506e+08	3.20333e+08	1.2	1;2	2	Milch_4_C	M7H9
ENSBTAP00000007519	PLIN2	19	19	1214.78	15.7387	17.1592	1.09026	PLIN2|HGNC Symbol|perilipin 2 [Source:HGNC Symbol;Acc:248]|8|ENSBTAG00000005718|ENSBTAT00000007519	1.69396e+07	2.66607e+08	2.90671e+08	17.16	1;2	2	Milch_37_C	M7H9
ETB03266	lysyl-tRNA synthetase	19	19	659.82	1.0415	1.1962	1.14854	pep:novel supercontig:GCA_000504845.1:contig000306:12121:15378:1 gene:O978_13615 transcript:ETB03266 description:""lysyl-tRNA synthetase""	2.51382e+07	2.61814e+07	3.00703e+07	1.2	1;2	2	Milch_37_C	M7H9
ETB03802;ETB33385	2-oxoglutarate ferredoxin oxidoreductase subunit alpha	19	18	722.66	1.71531	1.13605	0.662301	pep:novel supercontig:GCA_000504785.1:contig000164:14927:16897:1 gene:O979_08455 transcript:ETB03802 description:""2-oxoglutarate ferredoxin oxidoreductase subunit alpha""	3.92197e+07	6.72741e+07	4.45557e+07	1.72	1;2	2	Milch_4_C	M7H9
AAS02480;ETB35369	hypothetical protein	18	17	688.32	1.01144	1.53782	1.52042	pep:novel chromosome:GCA_000007865.1:Chromosome:164658:165683:1 gene:MAP_0163 transcript:AAS02480 description:""hypothetical protein""	1.08168e+08	1.09406e+08	1.66343e+08	1.54	1;2	2	Milch_37_C	M7H9
AAS04604;ETB40992	PepD	18	1	638.95	0.260371	0.285139	1.09512	pep:novel chromosome:GCA_000007865.1:Chromosome:2556764:2559355:1 gene:MAP_2287 transcript:AAS04604 description:""PepD""	3.81146e+06	992394	1.08679e+06	3.84	1	1	M7H9	Milch_4_C
AAS04615;ETB03890;ETB52922	PlsB2	18	1	617.8	1.36195	1.66195	1.22027	pep:novel chromosome:GCA_000007865.1:Chromosome:2574584:2576938:-1 gene:MAP_2298c transcript:AAS04615 description:""PlsB2""	2.11812e+06	2.88479e+06	3.52022e+06	1.66	1	1	Milch_37_C	M7H9
AAS05752	NuoD	18	18	937.72	0.841905	0.575484	0.68355	pep:novel chromosome:GCA_000007865.1:Chromosome:3552973:3554298:1 gene:MAP_3204 transcript:AAS05752 description:""NuoD""	2.10226e+08	1.76991e+08	1.20982e+08	1.74	1;2	2	M7H9	Milch_37_C
AAS05949;ETB07843	AccD5	18	17	642.07	1.06264	0.86884	0.817624	pep:novel chromosome:GCA_000007865.1:Chromosome:3775092:3776732:1 gene:MAP_3399 transcript:AAS05949 description:""AccD5""	1.18335e+08	1.25747e+08	1.02814e+08	1.22	1;2	2	Milch_4_C	Milch_37_C
AAS06201;ETB55063	FadE3_2	18	17	1016.94	1.22756	1.63327	1.3305	pep:novel chromosome:GCA_000007865.1:Chromosome:4054770:4055987:-1 gene:MAP_3651c transcript:AAS06201 description:""FadE3_2""	6.99334e+08	8.58473e+08	1.1422e+09	1.63	1;2	2	Milch_37_C	M7H9
ETB01927;ENSBTAP00000001066	ATPase AAA	18	18	674.1	0.799222	0.924506	1.15676	pep:novel supercontig:GCA_000504785.1:contig000264:11714:13672:1 gene:O979_12750 transcript:ETB01927 description:""ATPase AAA""	4.53125e+07	3.62148e+07	4.18917e+07	1.25	1;2	2	M7H9	Milch_4_C
ETB02197	preprotein translocase subunit SecA	18	18	733.38	2.00756	1.6491	0.821445	pep:novel supercontig:GCA_000504785.1:contig000252:15451:17784:1 gene:O979_12090 transcript:ETB02197 description:""preprotein translocase subunit SecA""	2.28305e+07	4.58335e+07	3.76497e+07	2.01	1;2	2	Milch_4_C	M7H9
ETB03132;ETB04573	propionyl-CoA carboxylase subunit beta	18	18	792.15	2.96421	2.32576	0.784614	pep:novel supercontig:GCA_000504785.1:contig000201:12550:13971:-1 gene:O979_10005 transcript:ETB03132 description:""propionyl-CoA carboxylase subunit beta""	1.3876e+07	4.11313e+07	3.22722e+07	2.96	1;2	2	Milch_4_C	M7H9
ETB04283;ETB53193	glycogen phosphorylase	18	17	667.69	0.675745	0.528202	0.781658	pep:novel supercontig:GCA_000504785.1:contig000138:1870:4488:1 gene:O979_07405 transcript:ETB04283 description:""glycogen phosphorylase""	1.11515e+08	7.53555e+07	5.89023e+07	1.89	1	1	M7H9	Milch_37_C
ETB05564	glutamyl-tRNA synthetase	18	18	713.22	1.70663	1.56659	0.917943	pep:novel supercontig:GCA_000504785.1:contig000072:3044:4522:1 gene:O979_04050 transcript:ETB05564 description:""glutamyl-tRNA synthetase""	2.60222e+07	4.44101e+07	4.0766e+07	1.71	1;2	2	Milch_4_C	M7H9
AAS04880	hypothetical protein	17	17	680.08	1.33999	1.74252	1.3004	pep:novel chromosome:GCA_000007865.1:Chromosome:2880669:2882363:1 gene:MAP_2563 transcript:AAS04880 description:""hypothetical protein""	4.27539e+07	5.72898e+07	7.44994e+07	1.74	1	1	Milch_37_C	M7H9
AAS05273;ELP45371;ETB54112	RpsB	17	17	871.13	1.24417	1.75723	1.41237	pep:novel chromosome:GCA_000007865.1:Chromosome:3289572:3290402:-1 gene:MAP_2956c transcript:AAS05273 description:""RpsB""	6.95834e+07	8.65736e+07	1.22274e+08	1.76	1;2	2	Milch_37_C	M7H9
AAS06244	FadE5	17	17	783.64	0.383879	0.928395	2.41846	pep:novel chromosome:GCA_000007865.1:Chromosome:4109126:4110961:-1 gene:MAP_3694c transcript:AAS06244 description:""FadE5""	8.37215e+07	3.21389e+07	7.77266e+07	2.6	1;2	2	M7H9	Milch_4_C
AAS06782	RpsD	17	17	651.11	0.917869	2.00234	2.18151	pep:novel chromosome:GCA_000007865.1:Chromosome:4699700:4700305:1 gene:MAP_4232 transcript:AAS06782 description:""RpsD""	1.14497e+08	1.05093e+08	2.29262e+08	2.18	1;2	2	Milch_37_C	Milch_4_C
AAS06886;ETB25116;ETB25135;ETB33632;ETB45540;ETB45543;ETB45551	hypothetical protein	17	17	744.13	1.15522	0.96264	0.833294	pep:novel chromosome:GCA_000007865.1:Chromosome:4814839:4818405:1 gene:MAP_4336 transcript:AAS06886 description:""hypothetical protein""	4.23033e+07	4.88697e+07	4.07229e+07	1.2	1	1	Milch_4_C	Milch_37_C
ETB00603;ETB27958	arabinosyltransferase	17	17	560.65	1.42886	1.50154	1.05087	pep:novel supercontig:GCA_000504845.1:contig000422:688:4014:1 gene:O978_19745 transcript:ETB00603 description:""arabinosyltransferase""	2.07028e+07	2.95813e+07	3.10862e+07	1.5	1;2	2	Milch_37_C	M7H9
ETB00615;ETB11157	argininosuccinate synthase	17	17	902.87	1.12976	1.18074	1.04512	pep:novel supercontig:GCA_000504785.1:contig000310:10705:11901:-1 gene:O979_14930 transcript:ETB00615 description:""argininosuccinate synthase""	1.41924e+08	1.6034e+08	1.67575e+08	1.18	1;2	2	Milch_37_C	M7H9
ETB02556	amino acid decarboxylase	17	17	594.09	1.21407	0.973448	0.801807	pep:novel supercontig:GCA_000504785.1:contig000229:7537:10389:-1 gene:O979_10985 transcript:ETB02556 description:""amino acid decarboxylase""	1.81842e+07	2.20769e+07	1.77014e+07	1.25	1;2	2	Milch_4_C	Milch_37_C
ETB03610;AAS04532	glycosyl hydrolase family 15	17	17	653.96	1.44174	1.36719	0.948292	pep:novel supercontig:GCA_000504785.1:contig000176:9106:11145:-1 gene:O979_08795 transcript:ETB03610 description:""glycosyl hydrolase family 15""	4.61738e+07	6.65707e+07	6.31285e+07	1.44	1;2	2	Milch_4_C	M7H9
AAS02867	FadD19_1	16	16	653.93	1.38368	0.793233	0.573279	pep:novel chromosome:GCA_000007865.1:Chromosome:575128:576768:1 gene:MAP_0550 transcript:AAS02867 description:""FadD19_1""	9.11663e+07	1.26145e+08	7.23162e+07	1.74	1;2	2	Milch_4_C	Milch_37_C
AAS03522;ETB30895	MoxR	16	16	744.26	1.23541	0.937184	0.758599	pep:novel chromosome:GCA_000007865.1:Chromosome:1266237:1267379:1 gene:MAP_1205 transcript:AAS03522 description:""MoxR""	1.57515e+08	1.94596e+08	1.4762e+08	1.32	1;2	2	Milch_4_C	Milch_37_C
AAS06116;ELP44775	hypothetical protein	16	16	837.35	0.639983	1.26778	1.98096	pep:novel chromosome:GCA_000007865.1:Chromosome:3965600:3967066:1 gene:MAP_3566 transcript:AAS06116 description:""hypothetical protein""	1.23803e+08	7.92319e+07	1.56955e+08	1.98	1;2	2	Milch_37_C	Milch_4_C
AAS06266	FadE6	16	16	572.44	1.19054	1.88653	1.5846	pep:novel chromosome:GCA_000007865.1:Chromosome:4134577:4136778:-1 gene:MAP_3716c transcript:AAS06266 description:""FadE6""	5.09269e+07	6.06305e+07	9.60748e+07	1.89	1;2	2	Milch_37_C	M7H9
AAS06478;ETB26571;ETB34592;ETB46400;ETB46406	hypothetical protein	16	16	492.35	0.794087	0.874283	1.10099	pep:novel chromosome:GCA_000007865.1:Chromosome:4387333:4389501:-1 gene:MAP_3928c transcript:AAS06478 description:""hypothetical protein""	2.07502e+07	1.64774e+07	1.81415e+07	1.26	1;2	2	M7H9	Milch_4_C
AAS06807	GadB	16	16	614.1	0.862924	1.02065	1.18278	pep:novel chromosome:GCA_000007865.1:Chromosome:4726387:4727778:1 gene:MAP_4257 transcript:AAS06807 description:""GadB""	3.93157e+07	3.39264e+07	4.01275e+07	1.18	1;2	2	Milch_37_C	Milch_4_C
ENSBTAP00000006590	CSN1S2	16	16	488.82	16.6332	44.2616	2.66104	CSN1S2|UniProtKB Gene Name|Bos taurus casein alpha-S2 (CSN1S2), mRNA. [Source:RefSeq mRNA;Acc:NM_174528]|6|ENSBTAG00000005005|ENSBTAT00000006590	6.87304e+07	1.14321e+09	3.04211e+09	44.26	1;2	2	Milch_37_C	M7H9
ENSBTAP00000020103	DSP	16	16	434.67	0.462042	0.132312	0.286364	DSP|HGNC Symbol|desmoplakin [Source:HGNC Symbol;Acc:3052]|23|ENSBTAG00000015106|ENSBTAT00000020103	3.93409e+07	1.81771e+07	5.20528e+06	7.56	1;2	2	M7H9	Milch_37_C
ENSBTAP00000023552	ABCG2	16	16	686.86	14.7278	17.4351	1.18382	ABCG2|UniProtKB Gene Name|Bos taurus ATP-binding cassette, sub-family G (WHITE), member 2 (ABCG2), mRNA. [Source:RefSeq mRNA;Acc:NM_001037478]|6|ENSBTAG00000017704|ENSBTAT00000023552	1.0064e+07	1.48221e+08	1.75467e+08	17.44	1;2	2	Milch_37_C	M7H9
ETB00032;ETB30790;ETB50134;ETB50143	transaldolase	16	16	646.12	1.55989	1.44202	0.924441	pep:novel supercontig:GCA_000504785.1:contig000325:14656:15777:1 gene:O979_15945 transcript:ETB00032 description:""transaldolase""	5.37778e+07	8.38873e+07	7.75489e+07	1.56	1;2	2	Milch_4_C	M7H9
ETB00088;ETB10848	butyryl-CoA dehydrogenase	16	16	544.72	1.2666	1.40339	1.108	pep:novel supercontig:GCA_000504785.1:contig000324:22353:24182:1 gene:O979_15850 transcript:ETB00088 description:""butyryl-CoA dehydrogenase""	2.2267e+07	2.82034e+07	3.12494e+07	1.4	1;2	2	Milch_37_C	M7H9
ETB00572;ETB35533	glycosyl transferase	16	16	726.74	2.05605	2.38764	1.16127	pep:novel supercontig:GCA_000504845.1:contig000423:12877:14763:-1 gene:O978_19835 transcript:ETB00572 description:""glycosyl transferase""	4.26197e+07	8.76283e+07	1.01761e+08	2.39	1;2	2	Milch_37_C	M7H9
ETB00931	aspartokinase	16	16	563.97	0.573521	0.756269	1.31864	pep:novel supercontig:GCA_000504845.1:contig000411:18652:19917:1 gene:O978_19250 transcript:ETB00931 description:""aspartokinase""	7.66681e+07	4.39708e+07	5.79817e+07	1.74	1;2	2	M7H9	Milch_4_C
ETB01134;ETB02481;ETB51050	secretion protein EccB	16	15	694.34	0.126813	0.0708387	0.558608	pep:novel supercontig:GCA_000504785.1:contig000292:5888:10057:-1 gene:O979_14035 transcript:ETB01134 description:""secretion protein EccB""	3.17735e+08	4.02929e+07	2.25079e+07	14.12	1;2	2	M7H9	Milch_37_C
ETB03303	haloalkane dehalogenase	16	16	722.62	1.17868	1.4141	1.19973	pep:novel supercontig:GCA_000504785.1:contig000193:18771:19703:-1 gene:O979_09695 transcript:ETB03303 description:""haloalkane dehalogenase""	9.36458e+07	1.10378e+08	1.32424e+08	1.41	1;2	2	Milch_37_C	M7H9
AAS03289;ENSBTAP00000014638	MetS	15	14	476.1	0.787939	0.858669	1.08977	pep:novel chromosome:GCA_000007865.1:Chromosome:1009341:1010900:-1 gene:MAP_0972c transcript:AAS03289 description:""MetS""	1.29861e+07	1.02323e+07	1.11508e+07	1.27	1	1	M7H9	Milch_4_C
AAS03658	UvrA	15	15	519.45	0.583609	1.41287	2.42092	pep:novel chromosome:GCA_000007865.1:Chromosome:1437466:1440381:1 gene:MAP_1341 transcript:AAS03658 description:""UvrA""	1.52108e+07	8.87719e+06	2.1491e+07	2.42	1;2	2	Milch_37_C	Milch_4_C
AAS03723;AGL37337;ETB38567	PyrG	15	15	616.35	1.25069	1.30628	1.04444	pep:novel chromosome:GCA_000007865.1:Chromosome:1519109:1520860:1 gene:MAP_1406 transcript:AAS03723 description:""PyrG""	2.19476e+07	2.74497e+07	2.86696e+07	1.31	1;2	2	Milch_37_C	M7H9
AAS04575;ETB40898	hypothetical protein	15	15	490.86	0.671932	0.673141	1.0018	pep:novel chromosome:GCA_000007865.1:Chromosome:2521878:2523920:-1 gene:MAP_2258c transcript:AAS04575 description:""hypothetical protein""	3.61171e+07	2.42683e+07	2.43119e+07	1.49	1;2	2	M7H9	Milch_4_C
AAS05646;ETB14008	hypothetical protein	15	15	596.94	0.465794	0.953247	2.0465	pep:novel chromosome:GCA_000007865.1:Chromosome:3445182:3446720:-1 gene:MAP_3098c transcript:AAS05646 description:""hypothetical protein""	7.23805e+07	3.37144e+07	6.89965e+07	2.15	1;2	2	M7H9	Milch_4_C
AAS06022;ELP44847;ETB44482;ETB54733	hypothetical protein	15	14	532.27	0.959465	1.07837	1.12393	pep:novel chromosome:GCA_000007865.1:Chromosome:3855539:3858373:-1 gene:MAP_3472c transcript:AAS06022 description:""hypothetical protein""	1.54556e+07	1.48291e+07	1.66668e+07	1.12	1;2	2	Milch_37_C	Milch_4_C
AAS06209	hypothetical protein	15	14	610.07	1.76507	2.44248	1.38378	pep:novel chromosome:GCA_000007865.1:Chromosome:4064469:4065998:1 gene:MAP_3659 transcript:AAS06209 description:""hypothetical protein""	4.73149e+07	8.35143e+07	1.15566e+08	2.44	1;2	2	Milch_37_C	M7H9
AAS06242	FabG4	15	3	777.03	0.332985	2.64054	7.92989	pep:novel chromosome:GCA_000007865.1:Chromosome:4105943:4107307:-1 gene:MAP_3692c transcript:AAS06242 description:""FabG4""	1.04116e+07	3.46691e+06	2.74922e+07	7.93	1;2	2	Milch_37_C	Milch_4_C
AAS06434;ETA96521	hypothetical protein	15	15	664.26	1.42988	1.15531	0.80798	pep:novel chromosome:GCA_000007865.1:Chromosome:4344842:4345852:1 gene:MAP_3884 transcript:AAS06434 description:""hypothetical protein""	1.1614e+08	1.66066e+08	1.34178e+08	1.43	1;2	2	Milch_4_C	M7H9
AAS06669	hypothetical protein	15	15	486.74	1.61656	2.52026	1.55903	pep:novel chromosome:GCA_000007865.1:Chromosome:4589711:4591069:-1 gene:MAP_4119c transcript:AAS06669 description:""hypothetical protein""	2.55175e+07	4.12505e+07	6.43107e+07	2.52	1;2	2	Milch_37_C	M7H9
AAS06717;ETA94662;ETA98576;ETB25763;ETB34046	RpsC	15	14	519.87	0.640151	0.76279	1.19158	pep:novel chromosome:GCA_000007865.1:Chromosome:4641533:4642375:1 gene:MAP_4167 transcript:AAS06717 description:""RpsC""	1.61621e+08	1.03462e+08	1.23283e+08	1.56	1;2	2	M7H9	Milch_4_C
ENSBTAP00000042445	BTN1A1	15	15	788.01	58.266	30.021	0.51524	BTN1A1|HGNC Symbol|butyrophilin, subfamily 1, member A1 [Source:HGNC Symbol;Acc:1135]|23|ENSBTAG00000031753|ENSBTAT00000045016	1.59648e+07	9.30205e+08	4.79279e+08	58.27	1;2	2	Milch_4_C	M7H9
ENSBTAP00000054280;ENSBTAP00000010391;ENSBTAP00000015264	KRT3	15	2	531.34	0.284884	0.0574576	0.201687	KRT3|HGNC Symbol|keratin 3 [Source:HGNC Symbol;Acc:6440]|5|ENSBTAG00000045662|ENSBTAT00000065713	8.39578e+07	2.39182e+07	4.82401e+06	17.4	1;2	2	M7H9	Milch_37_C
ETB00040;ETB37966;ETB50131	phosphoenolpyruvate carboxylase	15	15	583.45	1.08383	1.01492	0.936421	pep:novel supercontig:GCA_000504785.1:contig000325:22340:25147:-1 gene:O979_15985 transcript:ETB00040 description:""phosphoenolpyruvate carboxylase""	1.47915e+07	1.60314e+07	1.50122e+07	1.08	1	1	Milch_4_C	M7H9
ETB00503;ELP46799;ETB31153	30S ribosomal protein S1	15	15	765.8	1.82037	1.36239	0.748414	pep:novel supercontig:GCA_000504785.1:contig000314:99:1541:-1 gene:O979_15160 transcript:ETB00503 description:""30S ribosomal protein S1""	8.15731e+07	1.48493e+08	1.11134e+08	1.82	1;2	2	Milch_4_C	M7H9
ETB03376;ELP46004;ETB40529	acyl-CoA oxidase	15	15	649.45	1.36361	1.39613	1.02384	pep:novel supercontig:GCA_000504785.1:contig000188:7960:9912:-1 gene:O979_09425 transcript:ETB03376 description:""acyl-CoA oxidase""	2.99983e+07	4.0906e+07	4.18814e+07	1.4	1;2	2	Milch_37_C	M7H9
AAS02333	PknB	14	13	501.07	1.07891	0.743866	0.689462	pep:novel chromosome:GCA_000007865.1:Chromosome:16672:18552:-1 gene:MAP_0016c transcript:AAS02333 description:""PknB""	3.74774e+07	4.04347e+07	2.78782e+07	1.45	1;2	2	Milch_4_C	Milch_37_C
AAS02365;ETB35112	LeuS	14	14	530.01	1.05123	1.04349	0.992634	pep:novel chromosome:GCA_000007865.1:Chromosome:52505:55414:1 gene:MAP_0048 transcript:AAS02365 description:""LeuS""	2.56814e+07	2.69971e+07	2.67982e+07	1.05	1;2	2	Milch_4_C	M7H9
AAS02545;ELP47957;ELP47958	EmbB	14	14	556.24	1.08171	1.05701	0.977166	pep:novel chromosome:GCA_000007865.1:Chromosome:241564:244761:-1 gene:MAP_0228c transcript:AAS02545 description:""EmbB""	2.87915e+07	3.11441e+07	3.04329e+07	1.08	1;2	2	Milch_4_C	M7H9
AAS02579;ELP47995;ETB30184	hypothetical protein	14	14	460.24	1.68679	1.41713	0.840135	pep:novel chromosome:GCA_000007865.1:Chromosome:281391:283265:1 gene:MAP_0262 transcript:AAS02579 description:""hypothetical protein""	1.66157e+07	2.80273e+07	2.35467e+07	1.69	1	1	Milch_4_C	M7H9
AAS02614	hypothetical protein	14	3	715.2	0.331885	0.407381	1.22748	pep:novel chromosome:GCA_000007865.1:Chromosome:316255:317778:-1 gene:MAP_0297c transcript:AAS02614 description:""hypothetical protein""	3.7842e+07	1.25592e+07	1.54161e+07	3.01	1;2	2	M7H9	Milch_4_C
AAS03198;ETB28276;ETB28291;ETB37384;ETB49342;ETB49349	hypothetical protein	14	14	391.61	1.38043	1.57239	1.13906	pep:novel chromosome:GCA_000007865.1:Chromosome:906563:908500:1 gene:MAP_0881 transcript:AAS03198 description:""hypothetical protein""	9.72507e+06	1.34248e+07	1.52916e+07	1.57	1	1	Milch_37_C	M7H9
AAS03436;ETB49967;ETB49974	CarB	14	14	465.09	0.532533	0.688662	1.29318	pep:novel chromosome:GCA_000007865.1:Chromosome:1171127:1174480:1 gene:MAP_1119 transcript:AAS03436 description:""CarB""	4.07299e+07	2.169e+07	2.80491e+07	1.88	1;2	2	M7H9	Milch_4_C
AAS04096;ETB39649	hypothetical protein	14	13	433.74	1.37826	1.02681	0.745004	pep:novel chromosome:GCA_000007865.1:Chromosome:1939816:1941813:-1 gene:MAP_1779c transcript:AAS04096 description:""hypothetical protein""	2.00311e+07	2.7608e+07	2.0568e+07	1.38	1	1	Milch_4_C	M7H9
AAS04910;ETB13206	RocA	14	6	411.34	0.298956	0.345265	1.1549	pep:novel chromosome:GCA_000007865.1:Chromosome:2916173:2917813:-1 gene:MAP_2593c transcript:AAS04910 description:""RocA""	1.61999e+07	4.84307e+06	5.59327e+06	3.34	1	1	M7H9	Milch_4_C
AAS05307;ELP45271;ELP45407;ETB05488;ETB07862;ETB33491;ETB34795;ETB34805	Smc	14	14	462.49	1.98332	1.40107	0.706425	pep:novel chromosome:GCA_000007865.1:Chromosome:3325860:3329570:-1 gene:MAP_2990c transcript:AAS05307 description:""Smc""	9.75393e+06	1.93452e+07	1.36659e+07	1.98	1;2	2	Milch_4_C	M7H9
AAS05754;ETB14136;ETB54345	NuoF	14	14	560.89	1.67398	2.53544	1.51462	pep:novel chromosome:GCA_000007865.1:Chromosome:3555050:3556411:1 gene:MAP_3206 transcript:AAS05754 description:""NuoF""	3.98621e+07	6.67283e+07	1.01068e+08	2.54	1;2	2	Milch_37_C	M7H9
AAS05849;ETB05993;ETB14294	hypothetical protein	14	14	588.88	2.499	2.57028	1.02852	pep:novel chromosome:GCA_000007865.1:Chromosome:3666132:3668132:-1 gene:MAP_3299c transcript:AAS05849 description:""hypothetical protein""	8.49763e+06	2.12356e+07	2.18413e+07	2.57	1	1	Milch_37_C	M7H9
AAS05952;ETB06243	SseA	14	14	570.52	1.22847	1.80643	1.47047	pep:novel chromosome:GCA_000007865.1:Chromosome:3777765:3778661:1 gene:MAP_3402 transcript:AAS05952 description:""SseA""	1.06566e+08	1.30913e+08	1.92504e+08	1.81	1;2	2	Milch_37_C	M7H9
AAS06223;ETB36872;ETB36887	GabD2	14	14	647.26	1.14286	1.63637	1.43182	pep:novel chromosome:GCA_000007865.1:Chromosome:4081179:4082597:-1 gene:MAP_3673c transcript:AAS06223 description:""GabD2""	6.95088e+07	7.94391e+07	1.13742e+08	1.64	1;2	2	Milch_37_C	M7H9
AAS06243;ELP44636	FadA2	14	14	637.03	0.690346	1.06577	1.54382	pep:novel chromosome:GCA_000007865.1:Chromosome:4107460:4108806:1 gene:MAP_3693 transcript:AAS06243 description:""FadA2""	9.03816e+07	6.23946e+07	9.63261e+07	1.54	1;2	2	Milch_37_C	Milch_4_C
AAS06502;ETB46347	hypothetical protein	14	14	560.72	1.11473	0.888072	0.796667	pep:novel chromosome:GCA_000007865.1:Chromosome:4413371:4414894:1 gene:MAP_3952 transcript:AAS06502 description:""hypothetical protein""	4.28059e+07	4.77172e+07	3.80147e+07	1.26	1;2	2	Milch_4_C	Milch_37_C
AAS06679;ETB45922;ETB45932	hypothetical protein	14	14	599.62	2.52368	2.0102	0.796536	pep:novel chromosome:GCA_000007865.1:Chromosome:4601768:4602778:1 gene:MAP_4129 transcript:AAS06679 description:""hypothetical protein""	2.7386e+07	6.91134e+07	5.50513e+07	2.52	1;2	2	Milch_4_C	M7H9
AAS06783	RpoA	14	14	582.3	1.22447	0.967888	0.790452	pep:novel chromosome:GCA_000007865.1:Chromosome:4700384:4701427:1 gene:MAP_4233 transcript:AAS06783 description:""RpoA""	8.05633e+07	9.86476e+07	7.79762e+07	1.27	1;2	2	Milch_4_C	Milch_37_C
AAS06828;ETA97632;ETB25371;ETB25391;ETB45659;ETB47898	GuaB2	14	14	610.27	1.02691	1.28617	1.25247	pep:novel chromosome:GCA_000007865.1:Chromosome:4744490:4746085:1 gene:MAP_4278 transcript:AAS06828 description:""GuaB2""	2.46098e+07	2.5272e+07	3.16525e+07	1.29	1;2	2	Milch_37_C	M7H9
ENSBTAP00000008132;ENSBTAP00000036739	ACTG1	14	3	442.38	2.37004	2.29397	0.967903	ACTG1|UniProtKB Gene Name|Bos taurus actin, gamma 1 (ACTG1), mRNA. [Source:RefSeq mRNA;Acc:NM_001033618]|19|ENSBTAG00000006189|ENSBTAT00000008132	3.20209e+06	7.58909e+06	7.3455e+06	2.37	1;2	2	Milch_4_C	M7H9
ENSBTAP00000008948	KRT17	14	1	499.42	0.531971	0.0618883	0.116338	KRT17|UniProtKB Gene Name|Bos taurus keratin 17 (KRT17), mRNA. [Source:RefSeq mRNA;Acc:NM_001105322]|19|ENSBTAG00000006806|ENSBTAT00000008948	143159	76156.4	8859.86	16.16	1;2	2	M7H9	Milch_37_C
ENSBTAP00000055471	KRT1	14	8	654.58	1.08056	0.496652	0.459627	KRT1|HGNC Symbol|keratin 1 [Source:HGNC Symbol;Acc:6412]|5|ENSBTAG00000046089|ENSBTAT00000065029	6.12387e+08	6.61718e+08	3.04143e+08	2.18	1;2	2	Milch_4_C	Milch_37_C
ETB00049;ETB10774;ETB10778;ETB37935;ETB37941	AMP-dependent synthetase	14	14	479.62	0.942797	1.14585	1.21538	pep:novel supercontig:GCA_000504785.1:contig000325:34325:35944:1 gene:O979_16035 transcript:ETB00049 description:""AMP-dependent synthetase""	3.24865e+07	3.06282e+07	3.72248e+07	1.22	1;2	2	Milch_37_C	Milch_4_C
ETB00271	secretion protein EccA	14	14	383.34	1.27615	0.611505	0.479181	pep:novel supercontig:GCA_000504845.1:contig000431:3244:5085:-1 gene:O978_20065 transcript:ETB00271 description:""secretion protein EccA""	2.64765e+07	3.37879e+07	1.61905e+07	2.09	1;2	2	Milch_4_C	Milch_37_C
ETB01933	Pup--protein ligase	14	14	543.24	1.20775	1.77376	1.46865	pep:novel supercontig:GCA_000504785.1:contig000264:18233:19576:1 gene:O979_12780 transcript:ETB01933 description:""Pup--protein ligase""	1.68469e+07	2.03468e+07	2.98824e+07	1.77	1;2	2	Milch_37_C	M7H9
ETB02089;ETB03699;ETB03725	phosphoketolase	14	14	664.5	0.831287	0.932275	1.12148	pep:novel supercontig:GCA_000504785.1:contig000257:2507:4921:-1 gene:O979_12290 transcript:ETB02089 description:""phosphoketolase""	4.10315e+07	3.41089e+07	3.82526e+07	1.2	1;2	2	M7H9	Milch_4_C
ETB02298;ETB37423;ETB37429	ATP-dependent DNA helicase PcrA	14	13	492.99	1.16109	1.93495	1.6665	pep:novel supercontig:GCA_000504845.1:contig000357:1419:3743:-1 gene:O978_16120 transcript:ETB02298 description:""ATP-dependent DNA helicase PcrA""	7.59327e+06	8.81645e+06	1.46926e+07	1.93	1;2	2	Milch_37_C	M7H9
ETB02489;ETB37742	aspartyl-tRNA synthase	14	13	607.11	1.43689	1.24989	0.869856	pep:novel supercontig:GCA_000504785.1:contig000233:4518:6293:-1 gene:O979_11170 transcript:ETB02489 description:""aspartyl-tRNA synthase""	3.61856e+07	5.19946e+07	4.52279e+07	1.44	1;2	2	Milch_4_C	M7H9
ETB03292	heat shock protein 90	14	1	464.13	0.446309	0.632755	1.41775	pep:novel supercontig:GCA_000504785.1:contig000193:6797:8731:1 gene:O979_09635 transcript:ETB03292 description:""heat shock protein 90""	1.51793e+06	677464	960475	2.24	1	1	M7H9	Milch_4_C
ETB03325;AGL36665	ATPase	14	14	481.71	1.50913	1.18758	0.78693	pep:novel supercontig:GCA_000504785.1:contig000192:3625:6300:1 gene:O979_09590 transcript:ETB03325 description:""ATPase""	1.48181e+07	2.23623e+07	1.75976e+07	1.51	1;2	2	Milch_4_C	M7H9
ETB04388	F0F1 ATP synthase subunit gamma	14	14	630.36	0.5134	0.494293	0.962784	pep:novel supercontig:GCA_000504785.1:contig000131:11157:12071:1 gene:O979_07270 transcript:ETB04388 description:""F0F1 ATP synthase subunit gamma""	4.98768e+08	2.56067e+08	2.46538e+08	2.02	1;2	2	M7H9	Milch_37_C
ETB04570;AAS04877;ELP45772;ETB05972	tetronasin ABC transporter ATP-binding protein	14	12	626.18	1.74361	2.79735	1.60434	pep:novel supercontig:GCA_000504785.1:contig000118:7336:8280:-1 gene:O979_06670 transcript:ETB04570 description:""tetronasin ABC transporter ATP-binding protein""	3.85017e+07	6.71319e+07	1.07703e+08	2.8	1;2	2	Milch_37_C	M7H9
ETB37441;AAS03223;ELP47203;ETA99939;ETA99979;ETB28204	hypothetical protein	14	10	555.69	2.16497	2.40274	1.10982	pep:novel supercontig:GCA_000504995.1:contig000834:4248:7619:-1 gene:O975_17175 transcript:ETB37441 description:""hypothetical protein""	4.50634e+06	9.7561e+06	1.08276e+07	2.4	1;2	2	Milch_37_C	M7H9
AAS02789;ETB01393;ETB01454;ETB48091	hypothetical protein	13	11	486.18	1.94052	1.76514	0.909619	pep:novel chromosome:GCA_000007865.1:Chromosome:499180:500253:-1 gene:MAP_0472c transcript:AAS02789 description:""hypothetical protein""	9.31518e+06	1.80763e+07	1.64426e+07	1.94	1	1	Milch_4_C	M7H9
AAS03208	Pgi	13	13	498.48	1.23276	1.26479	1.02598	pep:novel chromosome:GCA_000007865.1:Chromosome:917115:918779:-1 gene:MAP_0891c transcript:AAS03208 description:""Pgi""	5.34041e+07	6.58346e+07	6.75451e+07	1.26	1;2	2	Milch_37_C	M7H9
AAS05553	hypothetical protein	13	13	601.77	0.22468	0.219183	0.975532	pep:novel chromosome:GCA_000007865.1:Chromosome:3341754:3342521:-1 gene:MAP_3005c transcript:AAS05553 description:""hypothetical protein""	1.01758e+09	2.2863e+08	2.23036e+08	4.56	1;2	2	M7H9	Milch_37_C
AAS05648;ETB35056;ETB35078;ETB43424	NrdE	13	12	403.92	3.02528	1.64266	0.542978	pep:novel chromosome:GCA_000007865.1:Chromosome:3447754:3449934:-1 gene:MAP_3100c transcript:AAS05648 description:""NrdE""	2.78256e+07	8.41801e+07	4.57079e+07	3.03	1;2	2	Milch_4_C	M7H9
AAS05694	PgmA	13	13	639.83	2.13288	2.44143	1.14467	pep:novel chromosome:GCA_000007865.1:Chromosome:3500685:3502328:-1 gene:MAP_3146c transcript:AAS05694 description:""PgmA""	3.13743e+07	6.69175e+07	7.65982e+07	2.44	1;2	2	Milch_37_C	M7H9
AAS05736;ETB54295	FadE24	13	13	582.65	3.92091	4.62571	1.17976	pep:novel chromosome:GCA_000007865.1:Chromosome:3538133:3539524:1 gene:MAP_3188 transcript:AAS05736 description:""FadE24""	1.8647e+07	7.3113e+07	8.62555e+07	4.63	1;2	2	Milch_37_C	M7H9
AAS05781;ETB07531;ETB14187;ETB14198;ETB35385	hypothetical protein	13	12	435.11	0.649071	0.767802	1.18293	pep:novel chromosome:GCA_000007865.1:Chromosome:3587161:3589011:-1 gene:MAP_3233c transcript:AAS05781 description:""hypothetical protein""	3.23529e+07	2.09993e+07	2.48406e+07	1.54	1	1	M7H9	Milch_4_C
AAS05908;ETB06166	LpqB	13	13	506.76	1.20005	1.27534	1.06274	pep:novel chromosome:GCA_000007865.1:Chromosome:3729414:3731171:-1 gene:MAP_3358c transcript:AAS05908 description:""LpqB""	2.10289e+07	2.52357e+07	2.6819e+07	1.28	1;2	2	Milch_37_C	M7H9
AAS05965;ENSBTAP00000011375;ETB36055;ETB36070;ETB54651	Lhr	13	12	424.07	1.40791	1.43371	1.01833	pep:novel chromosome:GCA_000007865.1:Chromosome:3789622:3794262:1 gene:MAP_3415 transcript:AAS05965 description:""Lhr""	3.84074e+06	5.40742e+06	5.50652e+06	1.43	1	1	Milch_37_C	M7H9
AAS06120	FadE2	13	13	352.36	1.06927	1.05273	0.98454	pep:novel chromosome:GCA_000007865.1:Chromosome:3968832:3970064:-1 gene:MAP_3570c transcript:AAS06120 description:""FadE2""	2.84947e+07	3.04684e+07	2.99974e+07	1.07	1;2	2	Milch_4_C	M7H9
AAS06216	hypothetical protein	13	13	860.26	0.781208	1.24574	1.59464	pep:novel chromosome:GCA_000007865.1:Chromosome:4072628:4073869:-1 gene:MAP_3666c transcript:AAS06216 description:""hypothetical protein""	2.80656e+08	2.1925e+08	3.49625e+08	1.59	1;2	2	Milch_37_C	Milch_4_C
AAS06394;ETA96701;ETB34745;ETB46650	hypothetical protein	13	13	515.89	1.5285	1.25621	0.821857	pep:novel chromosome:GCA_000007865.1:Chromosome:4299893:4304170:1 gene:MAP_3844 transcript:AAS06394 description:""hypothetical protein""	6.39315e+06	9.77192e+06	8.03112e+06	1.53	1	1	Milch_4_C	M7H9
AAS06514;ELP44415;ETB08782	UmaA2	13	10	462.38	0.393982	0.539989	1.37059	pep:novel chromosome:GCA_000007865.1:Chromosome:4424631:4425497:-1 gene:MAP_3964c transcript:AAS06514 description:""UmaA2""	3.4869e+07	1.37378e+07	1.88289e+07	2.54	1;2	2	M7H9	Milch_4_C
AAS06522;ETA98972	hypothetical protein	13	12	754.55	0.316653	0.46776	1.4772	pep:novel chromosome:GCA_000007865.1:Chromosome:4430571:4431629:-1 gene:MAP_3972c transcript:AAS06522 description:""hypothetical protein""	3.22518e+08	1.02126e+08	1.50861e+08	3.16	1;2	2	M7H9	Milch_4_C
AAS06666	MmaA4	13	13	441.04	0.727836	0.657535	0.903411	pep:novel chromosome:GCA_000007865.1:Chromosome:4586862:4587758:-1 gene:MAP_4116c transcript:AAS06666 description:""MmaA4""	3.52859e+07	2.56823e+07	2.32017e+07	1.52	1;2	2	M7H9	Milch_37_C
AAS06671;ELP44218;ELP44286;ETA95147;ETB08605;ETB25903;ETB34139	hypothetical protein	13	13	413.98	0.680318	0.433298	0.636905	pep:novel chromosome:GCA_000007865.1:Chromosome:4591733:4595956:1 gene:MAP_4121 transcript:AAS06671 description:""hypothetical protein""	6.87427e+06	4.67669e+06	2.97861e+06	2.31	1;2	2	M7H9	Milch_37_C
ENSBTAP00000008217	GP2	13	12	486.8	10.8454	12.8014	1.18035	GP2|HGNC Symbol|glycoprotein 2 (zymogen granule membrane) [Source:HGNC Symbol;Acc:4441]|25|ENSBTAG00000006263|ENSBTAT00000008217	3.73734e+06	4.0533e+07	4.78431e+07	12.8	1;2	2	Milch_37_C	M7H9
ENSBTAP00000017497;ENSBTAP00000035635	HSPA8	13	9	384.53	11.0302	19.4157	1.76023	HSPA8|UniProtKB Gene Name|Bos taurus heat shock 70kDa protein 8 (HSPA8), mRNA. [Source:RefSeq mRNA;Acc:NM_174345]|15|ENSBTAG00000013162|ENSBTAT00000017497	637625	7.03312e+06	1.23799e+07	19.42	1;2	2	Milch_37_C	M7H9
ENSBTAP00000026377;ENSBTAP00000056364	PIGR	13	13	705.94	9.24181	10.5407	1.14054	PIGR|UniProtKB Gene Name|Bos taurus polymeric immunoglobulin receptor (PIGR), mRNA. [Source:RefSeq mRNA;Acc:NM_174143]|16|ENSBTAG00000019798|ENSBTAT00000026377	1.61334e+07	1.49101e+08	1.70057e+08	10.54	1;2	2	Milch_37_C	M7H9
ENSBTAP00000028221;ENSBTAP00000017591	CRISPLD2	13	13	435.69	2.94233	5.76591	1.95964	CRISPLD2|UniProtKB Gene Name|Bos taurus cysteine-rich secretory protein LCCL domain containing 2 (CRISPLD2), mRNA. [Source:RefSeq mRNA;Acc:NM_001100299]|18|ENSBTAG00000021176|ENSBTAT00000028221	8.0993e+06	2.38308e+07	4.66999e+07	5.77	1;2	2	Milch_37_C	M7H9
ETB00547;ETB31180	excinuclease ABC subunit B	13	13	370.02	0.765116	0.908104	1.18688	pep:novel supercontig:GCA_000504785.1:contig000313:1999:4167:-1 gene:O979_15100 transcript:ETB00547 description:""excinuclease ABC subunit B""	9.68412e+06	7.40947e+06	8.79419e+06	1.31	1;2	2	M7H9	Milch_4_C
ETB00609	acetyl-CoA carboxylase subunit beta	13	13	574.25	2.26018	1.922	0.850372	pep:novel supercontig:GCA_000504845.1:contig000422:13353:14927:-1 gene:O978_19785 transcript:ETB00609 description:""acetyl-CoA carboxylase subunit beta""	1.81675e+07	4.10619e+07	3.49178e+07	2.26	1;2	2	Milch_4_C	M7H9
ETB00614;ETB38467;ETB50685	argininosuccinate lyase	13	13	610.21	1.6051	1.21315	0.755813	pep:novel supercontig:GCA_000504785.1:contig000310:9252:10670:-1 gene:O979_14925 transcript:ETB00614 description:""argininosuccinate lyase""	6.34969e+07	1.01919e+08	7.70314e+07	1.61	1;2	2	Milch_4_C	M7H9
ETB01089	stage II sporulation protein E	13	12	468.95	1.20573	0.99463	0.824921	pep:novel supercontig:GCA_000504845.1:contig000406:2600:4810:1 gene:O978_18885 transcript:ETB01089 description:""stage II sporulation protein E""	1.24035e+07	1.49552e+07	1.23369e+07	1.21	1;2	2	Milch_4_C	Milch_37_C
ETB01997;ELP46584	alkyl hydroperoxide reductase	13	13	620.62	2.77267	5.19856	1.87493	pep:novel supercontig:GCA_000504785.1:contig000260:4039:4626:-1 gene:O979_12370 transcript:ETB01997 description:""alkyl hydroperoxide reductase""	6.24977e+07	1.73285e+08	3.24898e+08	5.2	1;2	2	Milch_37_C	M7H9
ETB02136	acetyl-CoA acetyltransferase	13	12	982.42	0.375031	0.397145	1.05897	pep:novel supercontig:GCA_000504845.1:contig000368:9126:10337:-1 gene:O978_16635 transcript:ETB02136 description:""acetyl-CoA acetyltransferase""	2.82765e+08	1.06046e+08	1.12299e+08	2.67	1;2	2	M7H9	Milch_4_C
ETB02479	GTP pyrophosphokinase	13	10	461.43	0.637589	1.30699	2.0499	pep:novel supercontig:GCA_000504785.1:contig000234:130:2505:-1 gene:O979_11245 transcript:ETB02479 description:""GTP pyrophosphokinase""	1.05499e+07	6.7265e+06	1.37886e+07	2.05	1;2	2	Milch_37_C	Milch_4_C
ETB02687;ETB32534	hypothetical protein	13	2	747.84	2.91171	4.84299	1.66328	pep:novel supercontig:GCA_000504785.1:contig000219:13800:14582:1 gene:O979_10640 transcript:ETB02687 description:""hypothetical protein""	1.06159e+07	3.09106e+07	5.14129e+07	4.84	1;2	2	Milch_37_C	M7H9
ETB03683;ETB31772	glycine dehydrogenase	13	13	510.71	0.451867	0.522762	1.15689	pep:novel supercontig:GCA_000504845.1:contig000285:19441:22266:-1 gene:O978_12525 transcript:ETB03683 description:""glycine dehydrogenase""	5.88739e+07	2.66032e+07	3.07771e+07	2.21	1;2	2	M7H9	Milch_4_C
ETB03801	ATP-dependent protease	13	13	561.86	1.40055	1.10105	0.78616	pep:novel supercontig:GCA_000504785.1:contig000164:13380:14660:1 gene:O979_08450 transcript:ETB03801 description:""ATP-dependent protease""	2.03018e+07	2.84336e+07	2.23534e+07	1.4	1;2	2	Milch_4_C	M7H9
ETB04550;ETB05885;ETB33824	malate dehydrogenase	13	12	548.5	0.548575	0.688108	1.25435	pep:novel supercontig:GCA_000504785.1:contig000120:11702:12691:1 gene:O979_06765 transcript:ETB04550 description:""malate dehydrogenase""	9.24888e+07	5.07371e+07	6.36423e+07	1.82	1;2	2	M7H9	Milch_4_C
ETB04574	long-chain acyl-CoA synthetase	13	13	529.32	0.868184	0.643065	0.740701	pep:novel supercontig:GCA_000504785.1:contig000117:1699:3477:1 gene:O979_06610 transcript:ETB04574 description:""long-chain acyl-CoA synthetase""	6.53361e+07	5.67238e+07	4.20154e+07	1.56	1	1	M7H9	Milch_37_C
AAS02319	DnaN	12	12	557.79	1.04364	0.59268	0.567895	pep:novel chromosome:GCA_000007865.1:Chromosome:2100:3299:1 gene:MAP_0002 transcript:AAS02319 description:""DnaN""	6.77888e+07	7.07474e+07	4.0177e+07	1.76	1;2	2	Milch_4_C	Milch_37_C
AAS02389;ETB09139	hypothetical protein	12	12	604.28	0.518231	1.36672	2.63728	pep:novel chromosome:GCA_000007865.1:Chromosome:79717:80604:-1 gene:MAP_0072c transcript:AAS02389 description:""hypothetical protein""	1.62955e+08	8.44484e+07	2.22714e+08	2.64	1;2	2	Milch_37_C	Milch_4_C
AAS02549;ETB09415;ETB27995;ETB47441	EmbC	12	9	359.39	0.309219	0.312858	1.01177	pep:novel chromosome:GCA_000007865.1:Chromosome:250497:253772:-1 gene:MAP_0232c transcript:AAS02549 description:""EmbC""	6.22503e+07	1.92489e+07	1.94755e+07	3.23	1;2	2	M7H9	Milch_4_C
AAS02952;ELP47704	PurL	12	11	505.32	1.56355	1.50206	0.960674	pep:novel chromosome:GCA_000007865.1:Chromosome:657343:659640:1 gene:MAP_0635 transcript:AAS02952 description:""PurL""	2.91366e+07	4.55565e+07	4.37649e+07	1.56	1	1	Milch_4_C	M7H9
AAS04113;ELP46314;ELP46332;ETB01819;ETB32342;ETB32350;ETB32353;ETB33440;ETB39687;ETB39688;ETB51756	Pks12	12	12	361.57	1.93182	1.14728	0.593886	pep:novel chromosome:GCA_000007865.1:Chromosome:1959801:1972313:-1 gene:MAP_1796c transcript:AAS04113 description:""Pks12""	3.76046e+06	7.26454e+06	4.31431e+06	1.93	1	1	Milch_4_C	M7H9
AAS04316;ETB03107;ETB32845;ETB52339	KasB_1	12	3	411.89	0.273803	0.124609	0.455103	pep:novel chromosome:GCA_000007865.1:Chromosome:2205243:2206565:1 gene:MAP_1999 transcript:AAS04316 description:""KasB_1""	3.00236e+07	8.22055e+06	3.7412e+06	8.03	1;2	2	M7H9	Milch_37_C
AAS04731;AAS06285;ETB05431;ETB33579	hypothetical protein	12	12	391.8	1.43451	1.45321	1.01303	pep:novel chromosome:GCA_000007865.1:Chromosome:2710823:2713432:-1 gene:MAP_2414c transcript:AAS04731 description:""hypothetical protein""	1.34016e+07	1.92247e+07	1.94753e+07	1.45	1	1	Milch_37_C	M7H9
AAS04979;ELP45710	hypothetical protein	12	9	392.85	1.26869	1.62498	1.28083	pep:novel chromosome:GCA_000007865.1:Chromosome:2998560:3000308:-1 gene:MAP_2662c transcript:AAS04979 description:""hypothetical protein""	9.74192e+06	1.23595e+07	1.58304e+07	1.62	1	1	Milch_37_C	M7H9
AAS05154	hypothetical protein	12	12	630.32	0.692524	0.75735	1.09361	pep:novel chromosome:GCA_000007865.1:Chromosome:3164231:3166591:-1 gene:MAP_2837c transcript:AAS05154 description:""hypothetical protein""	6.13504e+07	4.24866e+07	4.64637e+07	1.44	1;2	2	M7H9	Milch_4_C
AAS05230;ETB42785;ETB42797;ETB54014	ProS	12	12	502.45	0.733698	0.992468	1.35269	pep:novel chromosome:GCA_000007865.1:Chromosome:3243196:3244944:-1 gene:MAP_2913c transcript:AAS05230 description:""ProS""	3.01572e+07	2.21263e+07	2.993e+07	1.36	1;2	2	M7H9	Milch_4_C
AAS05555;AAS06699	hypothetical protein	12	12	577.3	0.733126	0.635667	0.867065	pep:novel chromosome:GCA_000007865.1:Chromosome:3344071:3344916:1 gene:MAP_3007 transcript:AAS05555 description:""hypothetical protein""	2.45614e+08	1.80066e+08	1.56129e+08	1.57	1;2	2	M7H9	Milch_37_C
AAS05963;ETB36054;ETB44258	AldB	12	12	504.99	0.807618	0.88635	1.09749	pep:novel chromosome:GCA_000007865.1:Chromosome:3787344:3788873:1 gene:MAP_3413 transcript:AAS05963 description:""AldB""	1.53263e+08	1.23778e+08	1.35845e+08	1.24	1;2	2	M7H9	Milch_4_C
AAS05973;ETB54665	GlpD2	12	12	568.49	1.45893	2.03049	1.39176	pep:novel chromosome:GCA_000007865.1:Chromosome:3801324:3803078:-1 gene:MAP_3423c transcript:AAS05973 description:""GlpD2""	1.78415e+07	2.60295e+07	3.62269e+07	2.03	1;2	2	Milch_37_C	M7H9
AAS05993;ETB06293;ETB06320	SdhA	12	12	581.13	1.08064	2.08245	1.92706	pep:novel chromosome:GCA_000007865.1:Chromosome:3821754:3823508:1 gene:MAP_3443 transcript:AAS05993 description:""SdhA""	1.84987e+07	1.99904e+07	3.85226e+07	2.08	1;2	2	Milch_37_C	M7H9
AAS06015;ELP44855;ELP44867;ETB33386	hypothetical protein	12	9	507.28	0.54386	0.526317	0.967745	pep:novel chromosome:GCA_000007865.1:Chromosome:3846859:3849480:1 gene:MAP_3465 transcript:AAS06015 description:""hypothetical protein""	2.91857e+07	1.58729e+07	1.53609e+07	1.9	1;2	2	M7H9	Milch_37_C
AAS06035;ETB44518	KasB_2	12	3	475.34	0.555972	0.295878	0.532182	pep:novel chromosome:GCA_000007865.1:Chromosome:3873375:3874634:1 gene:MAP_3485 transcript:AAS06035 description:""KasB_2""	4.50027e+07	2.50202e+07	1.33153e+07	3.38	1;2	2	M7H9	Milch_37_C
AAS06047;ETB36377	FadD12_2	12	12	370.8	1.06695	1.62186	1.5201	pep:novel chromosome:GCA_000007865.1:Chromosome:3889728:3891293:1 gene:MAP_3497 transcript:AAS06047 description:""FadD12_2""	1.13736e+07	1.2135e+07	1.84464e+07	1.62	1;2	2	Milch_37_C	M7H9
AAS06117	hypothetical protein	12	12	520.66	0.675482	1.62734	2.40916	pep:novel chromosome:GCA_000007865.1:Chromosome:3967125:3967988:1 gene:MAP_3567 transcript:AAS06117 description:""hypothetical protein""	1.25791e+08	8.49696e+07	2.04705e+08	2.41	1;2	2	Milch_37_C	Milch_4_C
AAS06157	hypothetical protein	12	11	396.34	0.412002	0.362852	0.880706	pep:novel chromosome:GCA_000007865.1:Chromosome:4003803:4005416:1 gene:MAP_3607 transcript:AAS06157 description:""hypothetical protein""	4.71497e+07	1.94258e+07	1.71084e+07	2.76	1;2	2	M7H9	Milch_37_C
AAS06328	hypothetical protein	12	12	317.34	0.987225	0.55216	0.559304	pep:novel chromosome:GCA_000007865.1:Chromosome:4221434:4223287:1 gene:MAP_3778 transcript:AAS06328 description:""hypothetical protein""	9.13447e+06	9.01778e+06	5.04368e+06	1.81	1;2	2	M7H9	Milch_37_C
AAS06545	CmaA2	12	12	469.25	0.32533	0.197582	0.607328	pep:novel chromosome:GCA_000007865.1:Chromosome:4452641:4453540:-1 gene:MAP_3995c transcript:AAS06545 description:""CmaA2""	1.65141e+08	5.37255e+07	3.2629e+07	5.06	1;2	2	M7H9	Milch_37_C
AAS06714	RplB	12	12	607.25	1.44153	7.77243	5.39181	pep:novel chromosome:GCA_000007865.1:Chromosome:4639843:4640685:1 gene:MAP_4164 transcript:AAS06714 description:""RplB""	1.56164e+07	2.25114e+07	1.21377e+08	7.77	1;2	2	Milch_37_C	M7H9
AAS06738;ETB45826	SppA	12	12	586.76	0.89708	1.16768	1.30164	pep:novel chromosome:GCA_000007865.1:Chromosome:4657177:4658964:1 gene:MAP_4188 transcript:AAS06738 description:""SppA""	2.21361e+07	1.98578e+07	2.58478e+07	1.3	1	1	Milch_37_C	Milch_4_C
ENSBTAP00000000396;ENSBTAP00000021519;ENSBTAP00000044069;ENSBTAP00000051695		12	5	416.13	1.54777	0.369495	0.238728	||Bos taurus keratin 6A (KRT6A), mRNA. [Source:RefSeq mRNA;Acc:NM_001083510]|5|ENSBTAG00000039425|ENSBTAT00000000396	4.64397e+07	7.18779e+07	1.71592e+07	4.19	1;2	2	Milch_4_C	Milch_37_C
ENSBTAP00000017140	KRT10	12	5	400.83	0.79616	0.253518	0.318426	KRT10|UniProtKB Gene Name|Bos taurus keratin 10 (KRT10), mRNA. [Source:RefSeq mRNA;Acc:NM_174377]|19|ENSBTAG00000020824|ENSBTAT00000017140	8.10874e+07	6.45586e+07	2.05571e+07	3.94	1	1	M7H9	Milch_37_C
ETB00043	phosphoglycerate kinase	12	12	635.38	1.56207	1.82195	1.16637	pep:novel supercontig:GCA_000504785.1:contig000325:27230:28477:-1 gene:O979_16005 transcript:ETB00043 description:""phosphoglycerate kinase""	6.60194e+07	1.03127e+08	1.20284e+08	1.82	1;2	2	Milch_37_C	M7H9
ETB00044	glyceraldehyde-3-phosphate dehydrogenase	12	12	510.24	1.40893	1.97041	1.39851	pep:novel supercontig:GCA_000504785.1:contig000325:28481:29500:-1 gene:O979_16010 transcript:ETB00044 description:""glyceraldehyde-3-phosphate dehydrogenase""	6.99988e+07	9.86237e+07	1.37926e+08	1.97	1;2	2	Milch_37_C	M7H9
ETB00512;ELP46789	cytochrome BD ubiquinol oxidase subunit I	12	12	555.27	1.40408	1.40979	1.00407	pep:novel supercontig:GCA_000504785.1:contig000314:11957:13429:1 gene:O979_15215 transcript:ETB00512 description:""cytochrome BD ubiquinol oxidase subunit I""	3.17903e+08	4.4636e+08	4.48176e+08	1.41	1;2	2	Milch_37_C	M7H9
ETB00774	citrate synthase	12	12	509.37	4.05	2.88986	0.713547	pep:novel supercontig:GCA_000504845.1:contig000416:4046:5173:1 gene:O978_19355 transcript:ETB00774 description:""citrate synthase""	2.56736e+07	1.03978e+08	7.41934e+07	4.05	1;2	2	Milch_4_C	M7H9
ETB00920	aminotransferase	12	12	461.16	0.400003	0.546991	1.36747	pep:novel supercontig:GCA_000504845.1:contig000411:4943:6229:1 gene:O978_19190 transcript:ETB00920 description:""aminotransferase""	8.6507e+07	3.46031e+07	4.73185e+07	2.5	1;2	2	M7H9	Milch_4_C
ETB01880;ETB28999	adenylosuccinate lyase	12	12	560.5	0.91257	1.13224	1.24072	pep:novel supercontig:GCA_000504845.1:contig000379:8416:9834:-1 gene:O978_17610 transcript:ETB01880 description:""adenylosuccinate lyase""	2.33197e+07	2.12809e+07	2.64036e+07	1.24	1;2	2	Milch_37_C	Milch_4_C
ETB02180;ETB51255	long-chain fatty acid--CoA ligase	12	12	447.29	0.80436	0.43123	0.536115	pep:novel supercontig:GCA_000504785.1:contig000253:19730:21295:-1 gene:O979_12190 transcript:ETB02180 description:""long-chain fatty acid--CoA ligase""	4.91192e+07	3.95095e+07	2.11816e+07	2.32	1	1	M7H9	Milch_37_C
ETB02181	phosphoserine aminotransferase	12	12	524.19	0.884621	1.16182	1.31336	pep:novel supercontig:GCA_000504845.1:contig000365:77:1201:1 gene:O978_16465 transcript:ETB02181 description:""phosphoserine aminotransferase""	6.27893e+07	5.55447e+07	7.295e+07	1.31	1;2	2	Milch_37_C	Milch_4_C
ETB02587	S-adenosylmethionine synthase	12	10	567.64	3.42461	3.7681	1.1003	pep:novel supercontig:GCA_000504785.1:contig000226:4747:5958:-1 gene:O979_10845 transcript:ETB02587 description:""S-adenosylmethionine synthase""	2.51354e+07	8.60792e+07	9.47129e+07	3.77	1;2	2	Milch_37_C	M7H9
ETB03418;ETB04861	glycine-tRNA synthetase subunit beta	12	6	467.11	1.2032	1.73759	1.44415	pep:novel supercontig:GCA_000504785.1:contig000186:7904:9295:1 gene:O979_09230 transcript:ETB03418 description:""glycine-tRNA synthetase subunit beta""	1.36758e+07	1.64547e+07	2.3763e+07	1.74	1;2	2	Milch_37_C	M7H9
ETB04951;ETB34189;ETB42131	threonyl-tRNA synthetase	12	12	500.31	1.10978	1.39787	1.2596	pep:novel supercontig:GCA_000504785.1:contig000100:15820:17874:1 gene:O979_05825 transcript:ETB04951 description:""threonyl-tRNA synthetase""	3.37176e+07	3.7419e+07	4.71329e+07	1.4	1;2	2	Milch_37_C	M7H9
ETB47615	2-methylcitrate dehydratase	12	1	541.2	16.4205	0.922991	0.0562097	pep:novel supercontig:GCA_000504885.1:contig001176:1:1318:1 gene:O976_21045 transcript:ETB47615 description:""2-methylcitrate dehydratase""	26225.9	430642	24206.3	17.79	1;2	2	Milch_4_C	Milch_37_C
ETB52011	hypothetical protein	12	1	705.6	6.5193	1.8496	0.283711	pep:novel supercontig:GCA_000504885.1:contig000626:1:573:1 gene:O976_10725 transcript:ETB52011 description:""hypothetical protein""	1.52167e+06	9.92025e+06	2.81449e+06	6.52	1;2	2	Milch_4_C	M7H9
AAS02371	hypothetical protein	11	11	468.03	1.23737	2.8307	2.28768	pep:novel chromosome:GCA_000007865.1:Chromosome:60182:60970:-1 gene:MAP_0054c transcript:AAS02371 description:""hypothetical protein""	3.00218e+07	3.71481e+07	8.49829e+07	2.83	1;2	2	Milch_37_C	M7H9
AAS02561;ETB30233;ETB30236;ETB47546	hypothetical protein	11	10	397.43	1.04222	0.974471	0.934993	pep:novel chromosome:GCA_000007865.1:Chromosome:265500:266696:1 gene:MAP_0244 transcript:AAS02561 description:""hypothetical protein""	2.67282e+07	2.78568e+07	2.60459e+07	1.07	1	1	Milch_4_C	Milch_37_C
AAS03184;ELP47167;ETB02261;ETB02286	hypothetical protein	11	11	379.44	0.413431	0.434846	1.0518	pep:novel chromosome:GCA_000007865.1:Chromosome:889618:890436:-1 gene:MAP_0867c transcript:AAS03184 description:""hypothetical protein""	7.81702e+07	3.2318e+07	3.3992e+07	2.42	1;2	2	M7H9	Milch_4_C
AAS04730;ETB04271;ETB12854;ETB33563;ETB53148	hypothetical protein	11	11	416.94	0.820028	0.875014	1.06705	pep:novel chromosome:GCA_000007865.1:Chromosome:2709090:2710826:-1 gene:MAP_2413c transcript:AAS04730 description:""hypothetical protein""	1.0199e+07	8.36347e+06	8.92428e+06	1.22	1	1	M7H9	Milch_4_C
AAS05300;ETB54169	Ffh	11	11	539.32	0.414919	0.558982	1.34721	pep:novel chromosome:GCA_000007865.1:Chromosome:3315692:3317245:-1 gene:MAP_2983c transcript:AAS05300 description:""Ffh""	7.9599e+07	3.30271e+07	4.44944e+07	2.41	1;2	2	M7H9	Milch_4_C
AAS05580;ELP45316;ETB05580;ETB43156	LeuB	11	11	449.85	1.55948	1.56677	1.00468	pep:novel chromosome:GCA_000007865.1:Chromosome:3372693:3373703:-1 gene:MAP_3032c transcript:AAS05580 description:""LeuB""	3.07695e+07	4.79844e+07	4.82088e+07	1.57	1;2	2	Milch_37_C	M7H9
AAS06005;ENSBTAP00000018741;ETB44433	Icd1	11	10	384.95	0.815693	1.12576	1.38013	pep:novel chromosome:GCA_000007865.1:Chromosome:3834914:3836152:-1 gene:MAP_3455c transcript:AAS06005 description:""Icd1""	3.08829e+07	2.51909e+07	3.47668e+07	1.38	1;2	2	Milch_37_C	Milch_4_C
AAS06089;ETB06590;ETB14855	FadE1_3	11	8	365.05	0.715408	0.736634	1.02967	pep:novel chromosome:GCA_000007865.1:Chromosome:3941627:3942976:-1 gene:MAP_3539c transcript:AAS06089 description:""FadE1_3""	1.32622e+07	9.48787e+06	9.76937e+06	1.4	1;2	2	M7H9	Milch_4_C
AAS06158;AAS06638	LprK	11	11	456.74	0.893822	1.16803	1.30678	pep:novel chromosome:GCA_000007865.1:Chromosome:4005488:4006648:1 gene:MAP_3608 transcript:AAS06158 description:""LprK""	3.56292e+07	3.18462e+07	4.16159e+07	1.31	1;2	2	Milch_37_C	Milch_4_C
AAS06181;ETB06615;ETB06672	IlvD	11	11	412.01	0.753957	0.584951	0.775841	pep:novel chromosome:GCA_000007865.1:Chromosome:4026807:4028534:-1 gene:MAP_3631c transcript:AAS06181 description:""IlvD""	3.93642e+07	2.96789e+07	2.30261e+07	1.71	1;2	2	M7H9	Milch_37_C
AAS06247;ELP44641	hypothetical protein	11	11	494.98	1.44776	0.754071	0.520855	pep:novel chromosome:GCA_000007865.1:Chromosome:4113101:4113847:-1 gene:MAP_3697c transcript:AAS06247 description:""hypothetical protein""	7.7697e+07	1.12486e+08	5.8589e+07	1.92	1;2	2	Milch_4_C	Milch_37_C
AAS06330;ETA96950	hypothetical protein	11	11	368.65	6.31056	6.28368	0.995741	pep:novel chromosome:GCA_000007865.1:Chromosome:4224900:4228889:1 gene:MAP_3780 transcript:AAS06330 description:""hypothetical protein""	1.36568e+06	8.6182e+06	8.58149e+06	6.31	1;2	2	Milch_4_C	M7H9
AAS06392	DnaJ	11	11	712.8	1.55374	3.17787	2.04531	pep:novel chromosome:GCA_000007865.1:Chromosome:4298156:4299334:1 gene:MAP_3842 transcript:AAS06392 description:""DnaJ""	3.13325e+07	4.86825e+07	9.95708e+07	3.18	1;2	2	Milch_37_C	M7H9
AAS06411	ScoB	11	11	346.74	0.80084	0.637119	0.795564	pep:novel chromosome:GCA_000007865.1:Chromosome:4323184:4324533:1 gene:MAP_3861 transcript:AAS06411 description:""ScoB""	5.08061e+07	4.06876e+07	3.23696e+07	1.57	1;2	2	M7H9	Milch_37_C
ENSBTAP00000002023;ENSBTAP00000027121	SLC34A2	11	11	418.21	34.3462	18.5752	0.540822	SLC34A2|HGNC Symbol|solute carrier family 34 (type II sodium/phosphate contransporter), member 2 [Source:HGNC Symbol;Acc:11020]|6|ENSBTAG00000001545|ENSBTAT00000002023	8.92243e+06	3.06452e+08	1.65736e+08	34.35	1;2	2	Milch_4_C	M7H9
ENSBTAP00000006532;ENSBTAP00000020520	ACTA1	11	1	343.77	7.20991	117.227	16.2591	ACTA1|UniProtKB Gene Name|Bos taurus actin, alpha 1, skeletal muscle (ACTA1), mRNA. [Source:RefSeq mRNA;Acc:NM_174225]|28|ENSBTAG00000046332|ENSBTAT00000006532	78056.8	562782	9.15035e+06	117.23	1;2	2	Milch_37_C	M7H9
ENSBTAP00000027348	IDH1	11	10	391.78	3.52559	4.22211	1.19756	IDH1|UniProtKB Gene Name|Bos taurus isocitrate dehydrogenase 1 (NADP+), soluble (IDH1), mRNA. [Source:RefSeq mRNA;Acc:NM_181012]|2|ENSBTAG00000020527|ENSBTAT00000027348	4.23103e+06	1.49169e+07	1.78639e+07	4.22	1;2	2	Milch_37_C	M7H9
ETB00514;ETB50525	cytochrome assembly ABC transporter ATP-binding protein CydD	11	11	412.67	1.79287	1.54859	0.86375	pep:novel supercontig:GCA_000504785.1:contig000314:14566:16188:1 gene:O979_15225 transcript:ETB00514 description:""cytochrome assembly ABC transporter ATP-binding protein CydD""	1.16299e+07	2.08508e+07	1.80099e+07	1.79	1	1	Milch_4_C	M7H9
ETB00602	hypothetical protein	11	11	329.3	1.27894	0.894186	0.699159	pep:novel supercontig:GCA_000504785.1:contig000311:16051:18180:1 gene:O979_15035 transcript:ETB00602 description:""hypothetical protein""	1.55773e+07	1.99225e+07	1.3929e+07	1.43	1	1	Milch_4_C	Milch_37_C
ETB00740	lysyl-tRNA synthetase	11	11	298.38	0.987774	1.1762	1.19076	pep:novel supercontig:GCA_000504785.1:contig000306:2409:3908:1 gene:O979_14605 transcript:ETB00740 description:""lysyl-tRNA synthetase""	1.18308e+07	1.16861e+07	1.39153e+07	1.19	1;2	2	Milch_37_C	Milch_4_C
ETB01161	Crp/Fnr family transcriptional regulator	11	10	470.33	1.14566	1.81052	1.58033	pep:novel supercontig:GCA_000504845.1:contig000403:1631:2305:1 gene:O978_18750 transcript:ETB01161 description:""Crp/Fnr family transcriptional regulator""	4.24075e+07	4.85846e+07	7.67797e+07	1.81	1	1	Milch_37_C	M7H9
ETB01674;ELP47808;ELP47809	3-ketosteroid-9-alpha-hydroxylase oxygenase subunit	11	11	367.5	0.494817	0.52628	1.06359	pep:novel supercontig:GCA_000504845.1:contig000388:5917:7074:1 gene:O978_18005 transcript:ETB01674 description:""3-ketosteroid-9-alpha-hydroxylase oxygenase subunit""	6.71858e+07	3.32447e+07	3.53585e+07	2.02	1;2	2	M7H9	Milch_4_C
ETB01846;ENSBTAP00000021438	ATP-binding protein	11	11	432.03	0.95053	0.741022	0.779588	pep:novel supercontig:GCA_000504845.1:contig000381:13363:14799:-1 gene:O978_17715 transcript:ETB01846 description:""ATP-binding protein""	4.10757e+07	3.90437e+07	3.0438e+07	1.35	1	1	M7H9	Milch_37_C
ETB01876;ETA98793;ETA98798;ETB10010;ETB10037	protease	11	11	417.16	1.21086	1.1571	0.955604	pep:novel supercontig:GCA_000504845.1:contig000379:3411:5573:-1 gene:O978_17590 transcript:ETB01876 description:""protease""	1.28172e+07	1.55198e+07	1.48308e+07	1.21	1;2	2	Milch_4_C	M7H9
ETB02314	succinyl-CoA synthetase subunit beta	11	11	402.57	0.683291	0.695562	1.01796	pep:novel supercontig:GCA_000504845.1:contig000356:2516:3736:-1 gene:O978_16100 transcript:ETB02314 description:""succinyl-CoA synthetase subunit beta""	4.35669e+07	2.97688e+07	3.03035e+07	1.46	1	1	M7H9	Milch_4_C
ETB02324;ENSBTAP00000002172	2,5-diketo-D-gluconic acid reductase	11	11	410.84	0.778984	0.76509	0.982164	pep:novel supercontig:GCA_000504845.1:contig000355:4098:4946:-1 gene:O978_16040 transcript:ETB02324 description:""2,5-diketo-D-gluconic acid reductase""	2.68739e+07	2.09343e+07	2.05609e+07	1.31	1;2	2	M7H9	Milch_37_C
ETB03073;AAS02865;ETB32787;ETB32797;ETB40220	RNase H	11	10	345.97	1.48683	1.30299	0.876353	pep:novel supercontig:GCA_000504785.1:contig000204:2158:3291:1 gene:O979_10120 transcript:ETB03073 description:""RNase H""	8.4629e+06	1.25829e+07	1.10271e+07	1.49	1;2	2	Milch_4_C	M7H9
ETB03798;ELP47409	trigger factor	11	11	489.02	0.438249	0.352426	0.804167	pep:novel supercontig:GCA_000504785.1:contig000164:9399:10793:1 gene:O979_08430 transcript:ETB03798 description:""trigger factor""	1.21874e+08	5.3411e+07	4.29514e+07	2.84	1;2	2	M7H9	Milch_37_C
ETB03855	glycerol-3-phosphate acyltransferase	11	1	345.6	0.441341	0.384582	0.871394	pep:novel supercontig:GCA_000504785.1:contig000161:11:1579:1 gene:O979_08310 transcript:ETB03855 description:""glycerol-3-phosphate acyltransferase""	5.45367e+06	2.40693e+06	2.09738e+06	2.6	1;2	2	M7H9	Milch_37_C
ETB04774;ETB13313	acetyl-CoA acetyltransferase	11	11	508.33	0.337142	0.412873	1.22463	pep:novel supercontig:GCA_000504785.1:contig000108:11278:12426:1 gene:O979_06220 transcript:ETB04774 description:""acetyl-CoA acetyltransferase""	1.40057e+08	4.72191e+07	5.78258e+07	2.97	1;2	2	M7H9	Milch_4_C
AAS02338;ETA97022	Ppp	10	10	422.41	0.942445	0.943338	1.00095	pep:novel chromosome:GCA_000007865.1:Chromosome:22709:24208:-1 gene:MAP_0021c transcript:AAS02338 description:""Ppp""	2.48073e+07	2.33795e+07	2.34016e+07	1.06	1	1	M7H9	Milch_4_C
AAS02377	hypothetical protein	10	10	335.68	1.79128	1.69832	0.948109	pep:novel chromosome:GCA_000007865.1:Chromosome:66384:67490:-1 gene:MAP_0060c transcript:AAS02377 description:""hypothetical protein""	1.15128e+07	2.06226e+07	1.95525e+07	1.79	1;2	2	Milch_4_C	M7H9
AAS02452	CmaA1	10	8	297.04	0.820133	0.997712	1.21653	pep:novel chromosome:GCA_000007865.1:Chromosome:143027:143911:1 gene:MAP_0135 transcript:AAS02452 description:""CmaA1""	5.5828e+06	4.57864e+06	5.57003e+06	1.22	1	1	M7H9	Milch_4_C
AAS04291;ETB12106;ETB12122;ETB32793	hypothetical protein	10	10	352.18	1.06657	1.03901	0.974162	pep:novel chromosome:GCA_000007865.1:Chromosome:2180868:2182487:1 gene:MAP_1974 transcript:AAS04291 description:""hypothetical protein""	1.50802e+07	1.6084e+07	1.56685e+07	1.07	1;2	2	Milch_4_C	M7H9
AAS04437;ELP45965;ELP46002;ETB12403	hypothetical protein	10	10	346.41	0.111838	0.183227	1.63832	pep:novel chromosome:GCA_000007865.1:Chromosome:2347936:2349948:-1 gene:MAP_2120c transcript:AAS04437 description:""hypothetical protein""	3.28912e+07	3.6785e+06	6.02657e+06	8.94	1	1	M7H9	Milch_4_C
AAS05146	hypothetical protein	10	10	292.45	0.655215	0.309649	0.472592	pep:novel chromosome:GCA_000007865.1:Chromosome:3156289:3157704:1 gene:MAP_2829 transcript:AAS05146 description:""hypothetical protein""	1.82722e+07	1.19722e+07	5.65798e+06	3.23	1;2	2	M7H9	Milch_37_C
AAS05219;ETB34577;ETB42771	hypothetical protein	10	10	325.53	1.70903	1.79545	1.05056	pep:novel chromosome:GCA_000007865.1:Chromosome:3231600:3233327:1 gene:MAP_2902 transcript:AAS05219 description:""hypothetical protein""	5.44924e+06	9.31293e+06	9.78383e+06	1.8	1	1	Milch_37_C	M7H9
AAS05608;ETB34957;ETB34967	FixB	10	10	498.61	0.528612	0.339358	0.641978	pep:novel chromosome:GCA_000007865.1:Chromosome:3404899:3405855:-1 gene:MAP_3060c transcript:AAS05608 description:""FixB""	3.23859e+08	1.71196e+08	1.09904e+08	2.95	1;2	2	M7H9	Milch_37_C
AAS05609;ETB13947	FixA	10	9	453.09	1.41443	1.36351	0.963999	pep:novel chromosome:GCA_000007865.1:Chromosome:3405895:3406686:-1 gene:MAP_3061c transcript:AAS05609 description:""FixA""	2.29113e+07	3.24063e+07	3.12397e+07	1.41	1;2	2	Milch_4_C	M7H9
AAS05663;ETB07192;ETB07234;ETB48803	FadE22	10	9	364.57	0.662347	0.85214	1.28655	pep:novel chromosome:GCA_000007865.1:Chromosome:3462385:3464550:-1 gene:MAP_3115c transcript:AAS05663 description:""FadE22""	1.95285e+07	1.29347e+07	1.6641e+07	1.51	1;2	2	M7H9	Milch_4_C
AAS05810	GlgX_2	10	8	418.55	1.69903	1.01672	0.598413	pep:novel chromosome:GCA_000007865.1:Chromosome:3621478:3623628:-1 gene:MAP_3262c transcript:AAS05810 description:""GlgX_2""	1.48988e+07	2.53136e+07	1.5148e+07	1.7	1;2	2	Milch_4_C	M7H9
AAS05983;ELP44894;ETB07914;ETB44390;ETB54676	hypothetical protein	10	10	396.49	0.888182	0.653696	0.735994	pep:novel chromosome:GCA_000007865.1:Chromosome:3812418:3813731:1 gene:MAP_3433 transcript:AAS05983 description:""hypothetical protein""	6.78076e+07	6.02254e+07	4.43256e+07	1.53	1;2	2	M7H9	Milch_37_C
AAS06075	FusA2	10	10	310.88	0.477781	0.343151	0.718219	pep:novel chromosome:GCA_000007865.1:Chromosome:3926963:3929125:-1 gene:MAP_3525c transcript:AAS06075 description:""FusA2""	2.50022e+07	1.19456e+07	8.57955e+06	2.91	1;2	2	M7H9	Milch_37_C
AAS06124	PntB	10	10	498.21	1.15659	1.26752	1.09591	pep:novel chromosome:GCA_000007865.1:Chromosome:3972189:3973613:1 gene:MAP_3574 transcript:AAS06124 description:""PntB""	6.72951e+07	7.78331e+07	8.52978e+07	1.27	1;2	2	Milch_37_C	M7H9
AAS06267;ELP44656	hypothetical protein	10	10	371.4	1.3307	1.43799	1.08063	pep:novel chromosome:GCA_000007865.1:Chromosome:4136862:4137992:-1 gene:MAP_3717c transcript:AAS06267 description:""hypothetical protein""	1.61342e+07	2.14697e+07	2.32008e+07	1.44	1;2	2	Milch_37_C	M7H9
AAS06435	Pta	10	9	356.67	0.902327	0.848568	0.940422	pep:novel chromosome:GCA_000007865.1:Chromosome:4345845:4347932:1 gene:MAP_3885 transcript:AAS06435 description:""Pta""	1.05272e+07	9.49901e+06	8.93308e+06	1.18	1;2	2	M7H9	Milch_37_C
AAS06443;ELP44451;ETA99157;ETB26701;ETB34641	PknG	10	10	312	0.945587	0.800441	0.846502	pep:novel chromosome:GCA_000007865.1:Chromosome:4356884:4359175:-1 gene:MAP_3893c transcript:AAS06443 description:""PknG""	1.78133e+07	1.6844e+07	1.42585e+07	1.25	1	1	M7H9	Milch_37_C
AAS06463;ETB08893;ETB34617	ThiC	10	10	400.5	0.488217	1.22924	2.51781	pep:novel chromosome:GCA_000007865.1:Chromosome:4375480:4377102:-1 gene:MAP_3913c transcript:AAS06463 description:""ThiC""	2.19485e+07	1.07156e+07	2.69799e+07	2.52	1;2	2	Milch_37_C	Milch_4_C
AAS06697	hypothetical protein	10	10	306.45	1.75274	1.47357	0.840724	pep:novel chromosome:GCA_000007865.1:Chromosome:4625117:4626313:1 gene:MAP_4147 transcript:AAS06697 description:""hypothetical protein""	1.36396e+07	2.39067e+07	2.00989e+07	1.75	1;2	2	Milch_4_C	M7H9
AAS06858	hypothetical protein	10	4	420.33	0.59077	0.566663	0.959193	pep:novel chromosome:GCA_000007865.1:Chromosome:4778143:4779072:-1 gene:MAP_4308c transcript:AAS06858 description:""hypothetical protein""	3.13134e+07	1.8499e+07	1.77441e+07	1.76	1;2	2	M7H9	Milch_37_C
AAS06889	TrxB2	10	10	587.19	0.705528	1.09549	1.55273	pep:novel chromosome:GCA_000007865.1:Chromosome:4819935:4820945:1 gene:MAP_4339 transcript:AAS06889 description:""TrxB2""	2.73299e+07	1.9282e+07	2.99397e+07	1.55	1	1	Milch_37_C	Milch_4_C
AGL37428;AAS03630;ETB31127;ETB38294	transmembrane ATP-binding protein ABC transporter cydC	10	10	511.08	1.93138	2.03006	1.05109	pep:novel chromosome:GCA_000390085.1:Chromosome:2806163:2807848:1 gene:MAP4_2534 transcript:AGL37428 description:""transmembrane ATP-binding protein ABC transporter cydC""	1.43877e+07	2.77882e+07	2.9208e+07	2.03	1	1	Milch_37_C	M7H9
AGL38704;AAS02334;ELP48296;ETA97024;ETB27217	transmembrane serinethreonine-protein kinase A PknA	10	4	343.62	1.62171	1.63793	1.01	pep:novel chromosome:GCA_000390085.1:Chromosome:4187993:4189276:1 gene:MAP4_3858 transcript:AGL38704 description:""transmembrane serinethreonine-protein kinase A PknA""	1.45053e+07	2.35234e+07	2.37586e+07	1.64	1	1	Milch_37_C	M7H9
ENSBTAP00000001613		10	4	475.58	0.75104	2.2811	3.03725	||Uncharacterized protein [Source:UniProtKB/TrEMBL;Acc:G5E513]|8|ENSBTAG00000001219|ENSBTAT00000001613	6.34627e+06	4.76631e+06	1.44765e+07	3.04	1;2	2	Milch_37_C	Milch_4_C
ENSBTAP00000006445	KRT15	10	1	367.98	11.8219	0	0	KRT15|UniProtKB Gene Name|Bos taurus keratin 15 (KRT15), mRNA. [Source:RefSeq mRNA;Acc:NM_001130747]|19|ENSBTAG00000004903|ENSBTAT00000006445	41792.1	494063	0	Infinity	1;2	2	Milch_4_C	Milch_37_C
ETB00198;ETB38129	methylmalonyl-CoA mutase	10	3	386.74	4.69891	4.01848	0.855195	pep:novel supercontig:GCA_000504785.1:contig000321:8426:10678:-1 gene:O979_15685 transcript:ETB00198 description:""methylmalonyl-CoA mutase""	2.69062e+06	1.2643e+07	1.08122e+07	4.7	1;2	2	Milch_4_C	M7H9
ETB00249;AAS05597;ETB10938;ETB38162;ETB38169	membrane protein	10	9	322.56	0.726602	0.366384	0.504242	pep:novel supercontig:GCA_000504785.1:contig000320:5873:8764:1 gene:O979_15620 transcript:ETB00249 description:""membrane protein""	3.39882e+07	2.46959e+07	1.24527e+07	2.73	1;2	2	M7H9	Milch_37_C
ETB00773	2-methylisocitrate lyase	10	10	453.54	1.16124	1.25539	1.08108	pep:novel supercontig:GCA_000504845.1:contig000416:3132:4034:1 gene:O978_19350 transcript:ETB00773 description:""2-methylisocitrate lyase""	5.35527e+07	6.21874e+07	6.72297e+07	1.26	1;2	2	Milch_37_C	M7H9
ETB01286;ETB31958	nitrate ABC transporter substrate-binding protein	10	10	365.08	0.898489	1.25397	1.39565	pep:novel supercontig:GCA_000504785.1:contig000286:3019:4857:-1 gene:O979_13825 transcript:ETB01286 description:""nitrate ABC transporter substrate-binding protein""	8.16723e+06	7.33816e+06	1.02415e+07	1.4	1;2	2	Milch_37_C	Milch_4_C
ETB01621	universal stress protein	10	9	406.65	5.60853	3.87738	0.691336	pep:novel supercontig:GCA_000504785.1:contig000279:6985:7869:1 gene:O979_13230 transcript:ETB01621 description:""universal stress protein""	1.24051e+07	6.95747e+07	4.80994e+07	5.61	1;2	2	Milch_4_C	M7H9
ETB01682	3-ketosteroid-delta-1-dehydrogenase	10	10	348.26	0.313974	0.392191	1.24912	pep:novel supercontig:GCA_000504845.1:contig000388:13907:15598:1 gene:O978_18050 transcript:ETB01682 description:""3-ketosteroid-delta-1-dehydrogenase""	4.0983e+07	1.28676e+07	1.60731e+07	3.18	1;2	2	M7H9	Milch_4_C
ETB01834;ETB48406;ETB48414	phosphoribosylamine--glycine ligase	10	10	404.83	1.17606	1.27582	1.08483	pep:novel supercontig:GCA_000504845.1:contig000381:1228:2496:-1 gene:O978_17645 transcript:ETB01834 description:""phosphoribosylamine--glycine ligase""	1.23651e+07	1.4542e+07	1.57756e+07	1.28	1	1	Milch_37_C	M7H9
ETB01867;ETB11857	cobaltochelatase subunit CobN	10	10	400.82	1.86439	1.02571	0.55016	pep:novel supercontig:GCA_000504785.1:contig000268:7399:10974:1 gene:O979_12925 transcript:ETB01867 description:""cobaltochelatase subunit CobN""	3.26531e+06	6.08781e+06	3.34927e+06	1.86	1	1	Milch_4_C	M7H9
ETB01950;AAS02449	PhoU family transcriptional regulator	10	10	398.96	1.7126	1.72733	1.0086	pep:novel supercontig:GCA_000504845.1:contig000375:8680:9348:1 gene:O978_17380 transcript:ETB01950 description:""PhoU family transcriptional regulator""	1.56749e+07	2.68449e+07	2.70758e+07	1.73	1	1	Milch_37_C	M7H9
ETB02155;AGL37182;ETB11480	NADH dehydrogenase	10	10	338.26	0.590353	2.38159	4.03419	pep:novel supercontig:GCA_000504785.1:contig000254:2138:3523:-1 gene:O979_12225 transcript:ETB02155 description:""NADH dehydrogenase""	1.60482e+07	9.47412e+06	3.82203e+07	4.03	1;2	2	Milch_37_C	Milch_4_C
ETB02223;ETB10302;ETB49302	hypothetical protein	10	10	348.06	1.02465	1.09901	1.07258	pep:novel supercontig:GCA_000504845.1:contig000362:8488:9597:-1 gene:O978_16375 transcript:ETB02223 description:""hypothetical protein""	1.14428e+07	1.17248e+07	1.25758e+07	1.1	1	1	Milch_37_C	M7H9
ETB02313	succinyl-CoA synthetase subunit alpha	10	10	519.5	0.372148	0.260244	0.699301	pep:novel supercontig:GCA_000504845.1:contig000356:1601:2503:-1 gene:O978_16095 transcript:ETB02313 description:""succinyl-CoA synthetase subunit alpha""	2.3416e+08	8.71424e+07	6.09388e+07	3.84	1;2	2	M7H9	Milch_37_C
ETB02359	enolase	10	10	393.71	0.733833	0.481886	0.65667	pep:novel supercontig:GCA_000504785.1:contig000241:12055:13344:-1 gene:O979_11570 transcript:ETB02359 description:""enolase""	5.85158e+07	4.29408e+07	2.8198e+07	2.08	1;2	2	M7H9	Milch_37_C
ETB02420	enoyl-CoA hydratase	10	9	247.12	0.241559	0.313526	1.29793	pep:novel supercontig:GCA_000504785.1:contig000238:14619:15410:1 gene:O979_11400 transcript:ETB02420 description:""enoyl-CoA hydratase""	7.12559e+07	1.72125e+07	2.23406e+07	4.14	1;2	2	M7H9	Milch_4_C
ETB02466;ETB02349;ETB02378;ETB30302	sensor histidine kinase	10	9	431.72	1.07398	1.25347	1.16713	pep:novel supercontig:GCA_000504845.1:contig000347:4186:5724:1 gene:O978_15525 transcript:ETB02466 description:""sensor histidine kinase""	1.09514e+07	1.17616e+07	1.37273e+07	1.25	1	1	Milch_37_C	M7H9
ETB02952;ETB40112	asparagine synthase	10	10	397.78	0.890958	0.834746	0.936909	pep:novel supercontig:GCA_000504785.1:contig000209:6373:8304:-1 gene:O979_10355 transcript:ETB02952 description:""asparagine synthase""	2.04775e+07	1.82446e+07	1.70935e+07	1.2	1;2	2	M7H9	Milch_37_C
ETB03023;ETB32737;ETB32743	aminopeptidase A	10	10	509.71	0.512503	0.695069	1.35622	pep:novel supercontig:GCA_000504785.1:contig000207:1977:3524:-1 gene:O979_10285 transcript:ETB03023 description:""aminopeptidase A""	1.1642e+08	5.96657e+07	8.09201e+07	1.95	1;2	2	M7H9	Milch_4_C
ETB03239	sulfite reductase	10	8	353.81	5.07925	1.99548	0.39287	pep:novel supercontig:GCA_000504785.1:contig000195:1520:3187:-1 gene:O979_09805 transcript:ETB03239 description:""sulfite reductase""	2.01423e+06	1.02308e+07	4.01936e+06	5.08	1;2	2	Milch_4_C	M7H9
ETB03377;AAS04417;ELP46084	ABC transporter ATP-binding protein	10	9	386.7	0.841041	1.61025	1.91459	pep:novel supercontig:GCA_000504785.1:contig000188:9961:12288:-1 gene:O979_09430 transcript:ETB03377 description:""ABC transporter ATP-binding protein""	1.09302e+07	9.19277e+06	1.76004e+07	1.91	1;2	2	Milch_37_C	Milch_4_C
ETB03645;ELP45872	acyl-CoA dehydrogenase	10	10	522.95	2.03402	3.38029	1.66187	pep:novel supercontig:GCA_000504785.1:contig000174:26783:27943:-1 gene:O979_08720 transcript:ETB03645 description:""acyl-CoA dehydrogenase""	1.14832e+07	2.33572e+07	3.88167e+07	3.38	1;2	2	Milch_37_C	M7H9
ETB04032	short-chain dehydrogenase	10	9	324.31	0.908137	1.00269	1.10411	pep:novel supercontig:GCA_000504785.1:contig000153:16238:17044:-1 gene:O979_08040 transcript:ETB04032 description:""short-chain dehydrogenase""	1.50898e+07	1.37036e+07	1.51303e+07	1.1	1;2	2	Milch_37_C	Milch_4_C
ETB04568;ETB33862;ETB41707	glucose-1-phosphate adenylyltransferase	10	8	418.02	1.15377	1.43896	1.24718	pep:novel supercontig:GCA_000504785.1:contig000118:2013:3209:1 gene:O979_06650 transcript:ETB04568 description:""glucose-1-phosphate adenylyltransferase""	1.60123e+07	1.84745e+07	2.30411e+07	1.44	1;2	2	Milch_37_C	M7H9
ETB04624	1-pyrroline-5-carboxylate dehydrogenase	10	2	288.8	0.353401	0.201362	0.569783	pep:novel supercontig:GCA_000504785.1:contig000114:3201:4430:1 gene:O979_06515 transcript:ETB04624 description:""1-pyrroline-5-carboxylate dehydrogenase""	1.96407e+07	6.94106e+06	3.9549e+06	4.97	1;2	2	M7H9	Milch_37_C
ETB04742	3-hydroxy-2-methylbutyryl-CoA dehydrogenase	10	10	547.22	1.36927	2.05341	1.49963	pep:novel supercontig:GCA_000504785.1:contig000109:6570:7334:1 gene:O979_06270 transcript:ETB04742 description:""3-hydroxy-2-methylbutyryl-CoA dehydrogenase""	2.17972e+07	2.98464e+07	4.47586e+07	2.05	1;2	2	Milch_37_C	M7H9
ETB04912	acyl-ACP desaturase	10	9	437.91	1.33913	0.83467	0.623294	pep:novel supercontig:GCA_000504785.1:contig000101:12171:12998:1 gene:O979_05920 transcript:ETB04912 description:""acyl-ACP desaturase""	6.66297e+07	8.92257e+07	5.56138e+07	1.6	1	1	Milch_4_C	Milch_37_C
AAS02336	PbpA	9	9	313.32	0.381154	0.292336	0.766976	pep:novel chromosome:GCA_000007865.1:Chromosome:19828:21306:-1 gene:MAP_0019c transcript:AAS02336 description:""PbpA""	3.32218e+07	1.26626e+07	9.71195e+06	3.42	1;2	2	M7H9	Milch_37_C
AAS02369	GlnQ	9	9	258.24	0.869269	0.770025	0.885831	pep:novel chromosome:GCA_000007865.1:Chromosome:57464:59203:-1 gene:MAP_0052c transcript:AAS02369 description:""GlnQ""	8.49825e+06	7.38726e+06	6.54387e+06	1.3	1;2	2	M7H9	Milch_37_C
AAS02938;ETB36854	hypothetical protein	9	9	322.9	0.534252	0.540915	1.01247	pep:novel chromosome:GCA_000007865.1:Chromosome:647509:649161:1 gene:MAP_0621 transcript:AAS02938 description:""hypothetical protein""	2.7085e+07	1.44702e+07	1.46507e+07	1.87	1;2	2	M7H9	Milch_4_C
AAS03587	GlgX_1	9	7	297.35	0.739561	0.454308	0.614295	pep:novel chromosome:GCA_000007865.1:Chromosome:1354585:1356783:-1 gene:MAP_1270c transcript:AAS03587 description:""GlgX_1""	9.24254e+06	6.83542e+06	4.19896e+06	2.2	1;2	2	M7H9	Milch_37_C
AAS04273;ETB04485;ETB32749	SucB	9	9	531.2	0.889746	0.726056	0.816026	pep:novel chromosome:GCA_000007865.1:Chromosome:2159335:2161107:1 gene:MAP_1956 transcript:AAS04273 description:""SucB""	1.14659e+08	1.02017e+08	8.32489e+07	1.38	1;2	2	M7H9	Milch_37_C
AAS04955	Mcr	9	9	413.34	0.759329	0.598726	0.788494	pep:novel chromosome:GCA_000007865.1:Chromosome:2971676:2972758:-1 gene:MAP_2638c transcript:AAS04955 description:""Mcr""	3.67959e+07	2.79402e+07	2.20307e+07	1.67	1;2	2	M7H9	Milch_37_C
AAS05182	hypothetical protein	9	9	223.78	1.82318	1.73109	0.949487	pep:novel chromosome:GCA_000007865.1:Chromosome:3192790:3193542:-1 gene:MAP_2865c transcript:AAS05182 description:""hypothetical protein""	9.90345e+06	1.80558e+07	1.71438e+07	1.82	1;2	2	Milch_4_C	M7H9
AAS05288	LepB	9	9	509.55	1.86927	2.3793	1.27285	pep:novel chromosome:GCA_000007865.1:Chromosome:3305853:3306752:-1 gene:MAP_2971c transcript:AAS05288 description:""LepB""	3.59095e+07	6.71245e+07	8.54396e+07	2.38	1;2	2	Milch_37_C	M7H9
AAS05593;ETB07099;ETB34902	GatA	9	8	332.22	1.77198	1.56234	0.881691	pep:novel chromosome:GCA_000007865.1:Chromosome:3387769:3389250:-1 gene:MAP_3045c transcript:AAS05593 description:""GatA""	1.55954e+07	2.76348e+07	2.43653e+07	1.77	1;2	2	Milch_4_C	M7H9
AAS05641	AdhC	9	9	343.09	2.54483	4.6492	1.82692	pep:novel chromosome:GCA_000007865.1:Chromosome:3441530:3442570:1 gene:MAP_3093 transcript:AAS05641 description:""AdhC""	6.76682e+06	1.72204e+07	3.14603e+07	4.65	1;2	2	Milch_37_C	M7H9
AAS05655	hypothetical protein	9	9	337.8	1.11144	1.43262	1.28898	pep:novel chromosome:GCA_000007865.1:Chromosome:3453393:3454325:-1 gene:MAP_3107c transcript:AAS05655 description:""hypothetical protein""	1.68436e+07	1.87206e+07	2.41304e+07	1.43	1;2	2	Milch_37_C	M7H9
AAS05720	FtsE	9	9	421.46	0.975432	1.36686	1.40129	pep:novel chromosome:GCA_000007865.1:Chromosome:3523474:3524163:-1 gene:MAP_3172c transcript:AAS05720 description:""FtsE""	2.19095e+07	2.13712e+07	2.99472e+07	1.4	1;2	2	Milch_37_C	Milch_4_C
AAS05737;ETB43703	FadE23	9	9	428.57	3.32474	3.72893	1.12157	pep:novel chromosome:GCA_000007865.1:Chromosome:3539560:3540765:1 gene:MAP_3189 transcript:AAS05737 description:""FadE23""	1.24591e+07	4.14233e+07	4.64592e+07	3.73	1;2	2	Milch_37_C	M7H9
AAS05813;ETB07563;ETB43875	hypothetical protein	9	9	398.21	1.13609	1.66343	1.46417	pep:novel chromosome:GCA_000007865.1:Chromosome:3626111:3627415:1 gene:MAP_3265 transcript:AAS05813 description:""hypothetical protein""	8.09097e+06	9.19207e+06	1.34588e+07	1.66	1;2	2	Milch_37_C	M7H9
AAS05855;ENSBTAP00000007812	hypothetical protein	9	9	319.77	0.980153	0.833533	0.850411	pep:novel chromosome:GCA_000007865.1:Chromosome:3676104:3676958:-1 gene:MAP_3305c transcript:AAS05855 description:""hypothetical protein""	4.01868e+07	3.93892e+07	3.3497e+07	1.2	1	1	M7H9	Milch_37_C
AAS05884;ETB35791	AroA	9	9	305.06	1.36221	1.11853	0.821114	pep:novel chromosome:GCA_000007865.1:Chromosome:3703282:3704589:1 gene:MAP_3334 transcript:AAS05884 description:""AroA""	6.92523e+06	9.43361e+06	7.74607e+06	1.36	1	1	Milch_4_C	M7H9
AAS06065	hypothetical protein	9	9	340.72	1.35435	1.18524	0.875133	pep:novel chromosome:GCA_000007865.1:Chromosome:3915734:3916345:-1 gene:MAP_3515c transcript:AAS06065 description:""hypothetical protein""	9.77715e+06	1.32417e+07	1.15882e+07	1.35	1	1	Milch_4_C	M7H9
AAS06155;AAS06635	hypothetical protein	9	9	271.04	0.316702	0.303255	0.957541	pep:novel chromosome:GCA_000007865.1:Chromosome:4001203:4002243:1 gene:MAP_3605 transcript:AAS06155 description:""hypothetical protein""	4.90649e+07	1.55389e+07	1.48792e+07	3.3	1;2	2	M7H9	Milch_37_C
AAS06195;ETB08392	hypothetical protein	9	9	338.12	1.12683	1.17051	1.03877	pep:novel chromosome:GCA_000007865.1:Chromosome:4046903:4048438:1 gene:MAP_3645 transcript:AAS06195 description:""hypothetical protein""	1.2798e+07	1.44213e+07	1.49803e+07	1.17	1	1	Milch_37_C	M7H9
AAS06380	AspC	9	9	291.57	0.441655	0.353437	0.800256	pep:novel chromosome:GCA_000007865.1:Chromosome:4280995:4282287:-1 gene:MAP_3830c transcript:AAS06380 description:""AspC""	1.03387e+08	4.56613e+07	3.65407e+07	2.83	1;2	2	M7H9	Milch_37_C
AAS06382;ETB46698;ETB46710	hypothetical protein	9	8	262.58	0.814084	0.821604	1.00924	pep:novel chromosome:GCA_000007865.1:Chromosome:4285426:4287123:-1 gene:MAP_3832c transcript:AAS06382 description:""hypothetical protein""	1.83088e+07	1.49049e+07	1.50426e+07	1.23	1	1	M7H9	Milch_4_C
AAS06501	hypothetical protein	9	9	314.01	1.20612	1.11885	0.927651	pep:novel chromosome:GCA_000007865.1:Chromosome:4411265:4413304:-1 gene:MAP_3951c transcript:AAS06501 description:""hypothetical protein""	1.11717e+07	1.34743e+07	1.24995e+07	1.21	1	1	Milch_4_C	M7H9
AAS06691	RpsG	9	9	354.6	0.473603	0.739358	1.56113	pep:novel chromosome:GCA_000007865.1:Chromosome:4618128:4618598:1 gene:MAP_4141 transcript:AAS06691 description:""RpsG""	1.0319e+08	4.88712e+07	7.62945e+07	2.11	1;2	2	M7H9	Milch_4_C
AAS06711	RplC	9	9	308.96	1.99266	3.57137	1.79226	pep:novel chromosome:GCA_000007865.1:Chromosome:4638212:4638865:1 gene:MAP_4161 transcript:AAS06711 description:""RplC""	1.07125e+07	2.13463e+07	3.82581e+07	3.57	1;2	2	Milch_37_C	M7H9
AAS06821	hypothetical protein	9	9	272.35	0.597089	0.817043	1.36838	pep:novel chromosome:GCA_000007865.1:Chromosome:4738758:4739957:1 gene:MAP_4271 transcript:AAS06821 description:""hypothetical protein""	7.54177e+06	4.50311e+06	6.16195e+06	1.67	1	1	M7H9	Milch_4_C
ENSBTAP00000001034;ENSBTAP00000056225		9	5	278.8	1.30245	1.23596	0.948954	||Heat shock protein HSP 90-beta [Source:UniProtKB/TrEMBL;Acc:G5E507]|23|ENSBTAG00000000778|ENSBTAT00000001034	918853	1.19676e+06	1.13567e+06	1.3	1;2	2	Milch_4_C	M7H9
ENSBTAP00000022227;ENSBTAP00000001303;ENSBTAP00000014802;ENSBTAP00000042206;ENSBTAP00000054670	RAB1A	9	7	272.9	4.09637	2.81742	0.687786	RAB1A|UniProtKB Gene Name|Bos taurus RAB1A, member RAS oncogene family (RAB1A), mRNA. [Source:RefSeq mRNA;Acc:NM_001033628]|11|ENSBTAG00000016720|ENSBTAT00000022227	2.73504e+06	1.12037e+07	7.70575e+06	4.1	1;2	2	Milch_4_C	M7H9
ENSBTAP00000023522;ENSBTAP00000021838	JUP	9	9	237.89	0.90712	0.221279	0.243935	JUP|UniProtKB Gene Name|Bos taurus junction plakoglobin (JUP), mRNA. [Source:RefSeq mRNA;Acc:NM_001004024]|19|ENSBTAG00000017685|ENSBTAT00000023522	1.76763e+07	1.60345e+07	3.91138e+06	4.52	1;2	2	M7H9	Milch_37_C
ETB00033;ETB10823	glucose-6-phosphate 1-dehydrogenase	9	9	314.17	1.87502	3.1031	1.65497	pep:novel supercontig:GCA_000504785.1:contig000325:15774:17318:1 gene:O979_15950 transcript:ETB00033 description:""glucose-6-phosphate 1-dehydrogenase""	5.1191e+06	9.59843e+06	1.58851e+07	3.1	1;2	2	Milch_37_C	M7H9
ETB00080	hypothetical protein	9	9	216.05	2.01691	2.89701	1.43636	pep:novel supercontig:GCA_000504785.1:contig000324:10237:11187:-1 gene:O979_15795 transcript:ETB00080 description:""hypothetical protein""	7.0544e+06	1.42281e+07	2.04367e+07	2.9	1;2	2	Milch_37_C	M7H9
ETB00199;ETB50283	methylmalonyl-CoA mutase	9	9	407.8	1.65313	1.10793	0.670199	pep:novel supercontig:GCA_000504785.1:contig000321:10684:12561:-1 gene:O979_15690 transcript:ETB00199 description:""methylmalonyl-CoA mutase""	3.22663e+07	5.33404e+07	3.57487e+07	1.65	1;2	2	Milch_4_C	M7H9
ETB00522	anthranilate synthase subunit I	9	9	323.19	1.20276	0.874243	0.726864	pep:novel supercontig:GCA_000504785.1:contig000314:27190:28722:-1 gene:O979_15280 transcript:ETB00522 description:""anthranilate synthase subunit I""	1.45077e+07	1.74493e+07	1.26833e+07	1.38	1;2	2	Milch_4_C	Milch_37_C
ETB00573	UDP-galactopyranose mutase	9	9	349.24	1.03002	1.12563	1.09282	pep:novel supercontig:GCA_000504845.1:contig000423:14814:16022:-1 gene:O978_19840 transcript:ETB00573 description:""UDP-galactopyranose mutase""	2.04517e+07	2.10658e+07	2.30211e+07	1.13	1;2	2	Milch_37_C	M7H9
ETB00598;ETB11132	translation initiation factor IF-3	9	9	197.93	0.747304	1.11786	1.49585	pep:novel supercontig:GCA_000504785.1:contig000311:8820:9374:-1 gene:O979_15010 transcript:ETB00598 description:""translation initiation factor IF-3""	1.11761e+07	8.35191e+06	1.24932e+07	1.5	1;2	2	Milch_37_C	Milch_4_C
ETB01166	anion transporter	9	9	327.26	0.932146	1.0161	1.09006	pep:novel supercontig:GCA_000504845.1:contig000403:5020:6162:1 gene:O978_18775 transcript:ETB01166 description:""anion transporter""	1.72398e+07	1.607e+07	1.75173e+07	1.09	1	1	Milch_37_C	Milch_4_C
ETB01241;ETB36209	adenylyl cyclase	9	8	251.01	0.953006	1.39363	1.46235	pep:novel supercontig:GCA_000504845.1:contig000399:848:2452:1 gene:O978_18605 transcript:ETB01241 description:""adenylyl cyclase""	2.07043e+07	1.97313e+07	2.88541e+07	1.46	1;2	2	Milch_37_C	Milch_4_C
ETB01609;ETB29311;ETB29326;ETB36531	acyl-CoA dehydrogenase	9	9	322.62	1.13857	1.18252	1.03861	pep:novel supercontig:GCA_000504845.1:contig000391:2990:5113:-1 gene:O978_18255 transcript:ETB01609 description:""acyl-CoA dehydrogenase""	1.18669e+07	1.35112e+07	1.40329e+07	1.18	1;2	2	Milch_37_C	M7H9
ETB01678	hypothetical protein	9	9	287.72	1.00258	0.91035	0.908007	pep:novel supercontig:GCA_000504845.1:contig000388:9457:10584:-1 gene:O978_18025 transcript:ETB01678 description:""hypothetical protein""	1.30812e+07	1.31149e+07	1.19084e+07	1.1	1;2	2	Milch_4_C	Milch_37_C
ETB01690	steroid C27-monooxygenase	9	9	468.63	2.0103	2.75362	1.36975	pep:novel supercontig:GCA_000504845.1:contig000388:22222:23472:-1 gene:O978_18090 transcript:ETB01690 description:""steroid C27-monooxygenase""	7.50628e+06	1.50899e+07	2.06694e+07	2.75	1;2	2	Milch_37_C	M7H9
ETB01719	enoyl-CoA hydratase	9	9	267.97	0.208063	0.306898	1.47502	pep:novel supercontig:GCA_000504845.1:contig000387:5823:6635:1 gene:O978_17950 transcript:ETB01719 description:""enoyl-CoA hydratase""	5.29683e+07	1.10207e+07	1.62559e+07	4.81	1;2	2	M7H9	Milch_4_C
ETB01794	trehalose-phosphate synthase	9	2	395.98	32.4703	52.3458	1.61211	pep:novel supercontig:GCA_000504845.1:contig000384:11072:12550:1 gene:O978_17830 transcript:ETB01794 description:""trehalose-phosphate synthase""	373825	1.21382e+07	1.95681e+07	52.35	1;2	2	Milch_37_C	M7H9
ETB01877	phosphoribosylaminoimidazole-succinocarboxamide synthase	9	9	353.81	2.14681	2.06735	0.96299	pep:novel supercontig:GCA_000504845.1:contig000379:5570:6460:-1 gene:O978_17595 transcript:ETB01877 description:""phosphoribosylaminoimidazole-succinocarboxamide synthase""	8.64281e+06	1.85544e+07	1.78677e+07	2.15	1;2	2	Milch_4_C	M7H9
ETB02179;ETB39048	acyl-ACP dehydrogenase	9	9	532.18	2.94979	4.51684	1.53124	pep:novel supercontig:GCA_000504785.1:contig000253:18554:19729:-1 gene:O979_12185 transcript:ETB02179 description:""acyl-ACP dehydrogenase""	2.61264e+07	7.70675e+07	1.18009e+08	4.52	1;2	2	Milch_37_C	M7H9
ETB02270;ETB28068;ETB37524	chain-length determining protein	9	9	402.38	0.979738	1.01827	1.03932	pep:novel supercontig:GCA_000504785.1:contig000246:3243:4706:-1 gene:O979_11775 transcript:ETB02270 description:""chain-length determining protein""	2.3426e+07	2.29514e+07	2.38539e+07	1.04	1	1	Milch_37_C	Milch_4_C
ETB02301;ELP47186	P-aminobenzoate N-oxygenase AurF	9	9	337.32	0.494283	2.89251	5.85192	pep:novel supercontig:GCA_000504845.1:contig000357:8731:9681:1 gene:O978_16150 transcript:ETB02301 description:""P-aminobenzoate N-oxygenase AurF""	1.69878e+07	8.39677e+06	4.91372e+07	5.85	1;2	2	Milch_37_C	Milch_4_C
ETB02331	hypothetical protein	9	9	333.29	1.30151	1.09678	0.8427	pep:novel supercontig:GCA_000504845.1:contig000355:14196:15044:1 gene:O978_16080 transcript:ETB02331 description:""hypothetical protein""	4.20188e+06	5.4688e+06	4.60855e+06	1.3	1	1	Milch_4_C	M7H9
ETB02336;ETB02436	ribose-phosphate pyrophosphokinase	9	9	291.52	0.879341	1.01925	1.15911	pep:novel supercontig:GCA_000504785.1:contig000242:9267:10247:1 gene:O979_11615 transcript:ETB02336 description:""ribose-phosphate pyrophosphokinase""	8.48488e+06	7.4611e+06	8.64825e+06	1.16	1;2	2	Milch_37_C	Milch_4_C
ETB02339	short-chain dehydrogenase	9	8	336.9	0.820605	1.31273	1.5997	pep:novel supercontig:GCA_000504785.1:contig000242:11294:12163:1 gene:O979_11630 transcript:ETB02339 description:""short-chain dehydrogenase""	1.38319e+07	1.13505e+07	1.81575e+07	1.6	1	1	Milch_37_C	Milch_4_C
ETB02657;ETB37917	sporulation protein	9	9	249.49	1.01145	1.03662	1.02488	pep:novel supercontig:GCA_000504785.1:contig000220:4282:5265:-1 gene:O979_10705 transcript:ETB02657 description:""sporulation protein""	5.84174e+07	5.90866e+07	6.05569e+07	1.04	1;2	2	Milch_37_C	M7H9
ETB03066	glutamine synthetase	9	9	452	0.196012	0.172023	0.877617	pep:novel supercontig:GCA_000504785.1:contig000205:10300:11736:-1 gene:O979_10225 transcript:ETB03066 description:""glutamine synthetase""	4.83307e+08	9.4734e+07	8.31401e+07	5.81	1;2	2	M7H9	Milch_37_C
ETB03068;ELP46162	membrane protein	9	9	586.38	0.313569	1.4253	4.54539	pep:novel supercontig:GCA_000504785.1:contig000205:12461:13213:-1 gene:O979_10235 transcript:ETB03068 description:""membrane protein""	3.6538e+07	1.14572e+07	5.20774e+07	4.55	1;2	2	Milch_37_C	Milch_4_C
ETB03388;ETB52477	peptidase U62 modulator of DNA gyrase	9	9	286.58	1.27356	1.03922	0.815999	pep:novel supercontig:GCA_000504785.1:contig000188:23113:24630:1 gene:O979_09485 transcript:ETB03388 description:""peptidase U62 modulator of DNA gyrase""	4.03573e+06	5.13972e+06	4.19401e+06	1.27	1	1	Milch_4_C	M7H9
ETB03487	HrcA family transcriptional regulator	9	9	285.37	0.83679	1.20483	1.43982	pep:novel supercontig:GCA_000504785.1:contig000183:2530:3561:1 gene:O979_09075 transcript:ETB03487 description:""HrcA family transcriptional regulator""	1.23285e+07	1.03163e+07	1.48537e+07	1.44	1	1	Milch_37_C	Milch_4_C
ETB03673;ETB51267	6-phosphogluconate dehydrogenase	9	9	253.36	0.374256	0.398182	1.06393	pep:novel supercontig:GCA_000504845.1:contig000285:3412:4896:1 gene:O978_12465 transcript:ETB03673 description:""6-phosphogluconate dehydrogenase""	7.47083e+07	2.796e+07	2.97475e+07	2.67	1;2	2	M7H9	Milch_4_C
ETB03749	monooxygenase	9	9	450.18	0.792168	0.825096	1.04157	pep:novel supercontig:GCA_000504845.1:contig000280:1364:2494:1 gene:O978_12145 transcript:ETB03749 description:""monooxygenase""	5.71414e+07	4.52656e+07	4.71471e+07	1.26	1;2	2	M7H9	Milch_4_C
ETB03803;ETB12774	2-oxoacid ferredoxin oxidoreductase subunit beta	9	9	314.06	0.501617	0.192042	0.382846	pep:novel supercontig:GCA_000504785.1:contig000164:16955:18046:1 gene:O979_08460 transcript:ETB03803 description:""2-oxoacid ferredoxin oxidoreductase subunit beta""	1.39177e+08	6.98134e+07	2.67278e+07	5.21	1;2	2	M7H9	Milch_37_C
ETB04031	ATPase	9	9	333.83	0.514456	0.960324	1.86668	pep:novel supercontig:GCA_000504785.1:contig000153:14669:16234:1 gene:O979_08035 transcript:ETB04031 description:""ATPase""	1.43873e+07	7.40161e+06	1.38164e+07	1.94	1;2	2	M7H9	Milch_4_C
ETB04082	GntR family transcriptional regulator	9	8	283.75	1.00289	1.34277	1.3389	pep:novel supercontig:GCA_000504785.1:contig000151:12461:13282:-1 gene:O979_07890 transcript:ETB04082 description:""GntR family transcriptional regulator""	5.2559e+06	5.27111e+06	7.05747e+06	1.34	1	1	Milch_37_C	M7H9
ETB04543	ABC transporter substrate-binding protein	9	9	311.58	0.988318	1.60728	1.62628	pep:novel supercontig:GCA_000504785.1:contig000120:4448:5860:1 gene:O979_06730 transcript:ETB04543 description:""ABC transporter substrate-binding protein""	6.45427e+06	6.37887e+06	1.03739e+07	1.63	1;2	2	Milch_37_C	Milch_4_C
ETB04554	acetoin dehydrogenase	9	8	530.81	0.49015	1.04926	2.14069	pep:novel supercontig:GCA_000504785.1:contig000120:15737:16561:-1 gene:O979_06785 transcript:ETB04554 description:""acetoin dehydrogenase""	4.16014e+07	2.0391e+07	4.36507e+07	2.14	1;2	2	Milch_37_C	Milch_4_C
ETB04641	adenylylsulfate kinase	9	9	297.69	0.413822	0.503709	1.21721	pep:novel supercontig:GCA_000504785.1:contig000113:2321:3013:1 gene:O979_06475 transcript:ETB04641 description:""adenylylsulfate kinase""	5.68626e+07	2.3531e+07	2.86422e+07	2.42	1;2	2	M7H9	Milch_4_C
ETB04911	serine hydroxymethyltransferase	9	9	257.08	0.894734	0.839556	0.93833	pep:novel supercontig:GCA_000504785.1:contig000101:10752:12083:1 gene:O979_05915 transcript:ETB04911 description:""serine hydroxymethyltransferase""	6.90322e+07	6.17655e+07	5.79564e+07	1.19	1;2	2	M7H9	Milch_37_C
ETB05126	RNA polymerase sigma factor	9	8	429.01	0.780349	0.600587	0.769639	pep:novel supercontig:GCA_000504785.1:contig000094:5471:7000:-1 gene:O979_05220 transcript:ETB05126 description:""RNA polymerase sigma factor""	9.97634e+07	7.78503e+07	5.99166e+07	1.67	1;2	2	M7H9	Milch_37_C
ETB05589;ETB13828	aspartyl/glutamyl-tRNA amidotransferase subunit B	9	8	462.13	0.976737	0.92781	0.949907	pep:novel supercontig:GCA_000504785.1:contig000071:1:1089:1 gene:O979_03975 transcript:ETB05589 description:""aspartyl/glutamyl-tRNA amidotransferase subunit B""	2.04908e+07	2.00141e+07	1.90116e+07	1.08	1;2	2	M7H9	Milch_37_C
ETB06632;AAS06160;ETB36664	Mce associated membrane protein	9	9	459.21	0.920215	0.899061	0.977011	pep:novel supercontig:GCA_000504785.1:contig000024:19001:19699:-1 gene:O979_00825 transcript:ETB06632 description:""Mce associated membrane protein""	2.932e+07	2.69807e+07	2.63604e+07	1.11	1;2	2	M7H9	Milch_37_C
ETB33645	transcription termination factor Rho	9	1	405.98	infinity	infinity	1.2947	pep:novel supercontig:GCA_000504865.1:contig000382:1:1430:1 gene:O977_07970 transcript:ETB33645 description:""transcription termination factor Rho""	0	130583	169066	Infinity	2	1	Milch_37_C	M7H9
AAS02318	DnaA	8	8	307.11	2.57646	1.56616	0.607875	pep:novel chromosome:GCA_000007865.1:Chromosome:1:1530:1 gene:MAP_0001 transcript:AAS02318 description:""DnaA""	7.15737e+06	1.84407e+07	1.12096e+07	2.58	1;2	2	Milch_4_C	M7H9
AAS02573	hypothetical protein	8	7	204.33	0.78375	0.892465	1.13871	pep:novel chromosome:GCA_000007865.1:Chromosome:276839:277783:1 gene:MAP_0256 transcript:AAS02573 description:""hypothetical protein""	1.02722e+07	8.05083e+06	9.16757e+06	1.28	1;2	2	M7H9	Milch_4_C
AAS02639;ETB47724	DnaZX	8	8	258.75	1.88094	1.77544	0.943912	pep:novel chromosome:GCA_000007865.1:Chromosome:343923:345761:-1 gene:MAP_0322c transcript:AAS02639 description:""DnaZX""	5.70485e+06	1.07305e+07	1.01286e+07	1.88	1;2	2	Milch_4_C	M7H9
AAS02754;ETB36240	hypothetical protein	8	8	333.07	0.734652	0.807896	1.0997	pep:novel chromosome:GCA_000007865.1:Chromosome:464988:466061:1 gene:MAP_0437 transcript:AAS02754 description:""hypothetical protein""	1.9526e+07	1.43448e+07	1.5775e+07	1.36	1;2	2	M7H9	Milch_4_C
AAS02771;ELP47824;ELP47873	hypothetical protein	8	8	387.46	1.33775	1.79222	1.33973	pep:novel chromosome:GCA_000007865.1:Chromosome:481345:482733:1 gene:MAP_0454 transcript:AAS02771 description:""hypothetical protein""	9.8424e+06	1.31667e+07	1.76398e+07	1.79	1	1	Milch_37_C	M7H9
AAS02890	OtsA	8	1	294.17	0.480451	1.14474	2.38263	pep:novel chromosome:GCA_000007865.1:Chromosome:597626:599104:-1 gene:MAP_0573c transcript:AAS02890 description:""OtsA""	1.27948e+06	614727	1.46467e+06	2.38	1	1	Milch_37_C	Milch_4_C
AAS02975	DesA1	8	7	305.23	1.44981	0.872683	0.60193	pep:novel chromosome:GCA_000007865.1:Chromosome:680472:681494:-1 gene:MAP_0658c transcript:AAS02975 description:""DesA1""	2.33247e+07	3.38163e+07	2.0355e+07	1.66	1	1	Milch_4_C	Milch_37_C
AAS03013;ETB10097	hypothetical protein	8	8	212.74	1.04091	1.75156	1.68273	pep:novel chromosome:GCA_000007865.1:Chromosome:717556:719283:1 gene:MAP_0696 transcript:AAS03013 description:""hypothetical protein""	5.8381e+06	6.07691e+06	1.02258e+07	1.75	1;2	2	Milch_37_C	M7H9
AAS03156;ETB28453;ETB28468;ETB37256	AccD3	8	8	287.46	1.36474	1.17197	0.858752	pep:novel chromosome:GCA_000007865.1:Chromosome:857839:859311:-1 gene:MAP_0839c transcript:AAS03156 description:""AccD3""	8.59454e+06	1.17293e+07	1.00725e+07	1.36	1	1	Milch_4_C	M7H9
AAS03367	PpiB	8	8	440.82	1.08434	1.50172	1.38492	pep:novel chromosome:GCA_000007865.1:Chromosome:1100978:1101919:-1 gene:MAP_1050c transcript:AAS03367 description:""PpiB""	1.41863e+08	1.53827e+08	2.13038e+08	1.5	1;2	2	Milch_37_C	M7H9
AAS03408;ETB49915	AroF	8	8	323.07	0.568979	0.652332	1.1465	pep:novel chromosome:GCA_000007865.1:Chromosome:1144613:1145827:1 gene:MAP_1091 transcript:AAS03408 description:""AroF""	4.34592e+07	2.47274e+07	2.83498e+07	1.76	1	1	M7H9	Milch_4_C
AAS03586	GlgY	8	1	242.31	2.75036	1.87256	0.68084	pep:novel chromosome:GCA_000007865.1:Chromosome:1352281:1354581:-1 gene:MAP_1269c transcript:AAS03586 description:""GlgY""	141633	389541	265215	2.75	1	1	Milch_4_C	M7H9
AAS03817;ETB01136;ETB03626	hypothetical protein	8	8	298.7	1.51279	1.71627	1.13451	pep:novel chromosome:GCA_000007865.1:Chromosome:1641241:1643382:-1 gene:MAP_1500c transcript:AAS03817 description:""hypothetical protein""	7.76287e+06	1.17436e+07	1.33232e+07	1.72	1	1	Milch_37_C	M7H9
AAS03926	FbpB	8	8	489.09	0.988233	1.31335	1.32898	pep:novel chromosome:GCA_000007865.1:Chromosome:1764547:1765539:-1 gene:MAP_1609c transcript:AAS03926 description:""FbpB""	2.03998e+08	2.01597e+08	2.6792e+08	1.33	1;2	2	Milch_37_C	Milch_4_C
AAS04233;ELP46219;ETB02766;ETB02771	AroG	8	8	383.27	1.55253	2.08677	1.34412	pep:novel chromosome:GCA_000007865.1:Chromosome:2117177:2118565:-1 gene:MAP_1916c transcript:AAS04233 description:""AroG""	2.20898e+07	3.42949e+07	4.60964e+07	2.09	1;2	2	Milch_37_C	M7H9
AAS04251;AGL36810;ETB40088	QcrA	8	8	304.57	0.518155	0.415382	0.801656	pep:novel chromosome:GCA_000007865.1:Chromosome:2135267:2136535:1 gene:MAP_1934 transcript:AAS04251 description:""QcrA""	4.54624e+07	2.35566e+07	1.88843e+07	2.41	1;2	2	M7H9	Milch_37_C
AAS04564;ETB52746	ProA	8	8	360.38	0.831127	1.10487	1.32936	pep:novel chromosome:GCA_000007865.1:Chromosome:2510249:2511556:-1 gene:MAP_2247c transcript:AAS04564 description:""ProA""	1.19778e+07	9.9551e+06	1.32339e+07	1.33	1;2	2	Milch_37_C	Milch_4_C
AAS04616	hypothetical protein	8	2	428.04	0.274509	7.2023	26.2371	pep:novel chromosome:GCA_000007865.1:Chromosome:2576935:2578008:-1 gene:MAP_2299c transcript:AAS04616 description:""hypothetical protein""	1.69947e+06	466520	1.22401e+07	26.24	1;2	2	Milch_37_C	Milch_4_C
AAS04750;ETB04292;ETB05485;ETB05508;ETB41342	hypothetical protein	8	8	218.16	1.12308	1.06417	0.947546	pep:novel chromosome:GCA_000007865.1:Chromosome:2730831:2732969:1 gene:MAP_2433 transcript:AAS04750 description:""hypothetical protein""	1.88327e+07	2.11507e+07	2.00412e+07	1.12	1	1	Milch_4_C	M7H9
AAS04786;ETB04411	LysA_2	8	8	265.21	0.783085	1.03398	1.3204	pep:novel chromosome:GCA_000007865.1:Chromosome:2773625:2775043:-1 gene:MAP_2469c transcript:AAS04786 description:""LysA_2""	7.24542e+06	5.67378e+06	7.49165e+06	1.32	1	1	Milch_37_C	Milch_4_C
AAS05011;ELP45642	hypothetical protein	8	8	329.69	0.28557	0.14193	0.497008	pep:novel chromosome:GCA_000007865.1:Chromosome:3029482:3030537:1 gene:MAP_2694 transcript:AAS05011 description:""hypothetical protein""	1.05481e+08	3.01222e+07	1.4971e+07	7.05	1;2	2	M7H9	Milch_37_C
AAS05226	NusA	8	8	298.53	0.330261	0.318539	0.964505	pep:novel chromosome:GCA_000007865.1:Chromosome:3240355:3241410:-1 gene:MAP_2909c transcript:AAS05226 description:""NusA""	3.49502e+07	1.15427e+07	1.1133e+07	3.14	1;2	2	M7H9	Milch_37_C
AAS05306;ETB34789;ETB34796;ETB43030	FtsY	8	8	453.86	0.709868	0.667099	0.939751	pep:novel chromosome:GCA_000007865.1:Chromosome:3324456:3325790:-1 gene:MAP_2989c transcript:AAS05306 description:""FtsY""	6.43553e+07	4.56838e+07	4.29314e+07	1.5	1;2	2	M7H9	Milch_37_C
AAS05584	IlvC	8	6	387.89	1.41772	1.68156	1.1861	pep:novel chromosome:GCA_000007865.1:Chromosome:3377462:3378493:-1 gene:MAP_3036c transcript:AAS05584 description:""IlvC""	7.15677e+06	1.01463e+07	1.20345e+07	1.68	1;2	2	Milch_37_C	M7H9
AAS05586	IlvB_1	8	8	324.91	0.55989	0.64363	1.14957	pep:novel chromosome:GCA_000007865.1:Chromosome:3379032:3380900:-1 gene:MAP_3038c transcript:AAS05586 description:""IlvB_1""	2.15198e+07	1.20487e+07	1.38508e+07	1.79	1;2	2	M7H9	Milch_4_C
AAS05592;ENSBTAP00000000359	PfkA	8	8	346.11	1.09008	1.39311	1.27799	pep:novel chromosome:GCA_000007865.1:Chromosome:3386696:3387727:-1 gene:MAP_3044c transcript:AAS05592 description:""PfkA""	7.26561e+06	7.92011e+06	1.01218e+07	1.39	1;2	2	Milch_37_C	M7H9
AAS05638	SerB2	8	8	371.39	0.951932	0.827767	0.869565	pep:novel chromosome:GCA_000007865.1:Chromosome:3437140:3438375:-1 gene:MAP_3090c transcript:AAS05638 description:""SerB2""	2.87833e+07	2.73998e+07	2.38259e+07	1.21	1	1	M7H9	Milch_37_C
AAS05727;ETB43663	hypothetical protein	8	8	398.42	3.83111	1.24672	0.325421	pep:novel chromosome:GCA_000007865.1:Chromosome:3529271:3530029:-1 gene:MAP_3179c transcript:AAS05727 description:""hypothetical protein""	8.20684e+06	3.14413e+07	1.02317e+07	3.83	1	1	Milch_4_C	M7H9
AAS05751	NuoC	8	8	322.79	2.86411	2.4115	0.841971	pep:novel chromosome:GCA_000007865.1:Chromosome:3552266:3552973:1 gene:MAP_3203 transcript:AAS05751 description:""NuoC""	9.91848e+06	2.84076e+07	2.39184e+07	2.86	1;2	2	Milch_4_C	M7H9
AAS05808	hypothetical protein	8	8	262.45	0.963834	1.31122	1.36042	pep:novel chromosome:GCA_000007865.1:Chromosome:3619613:3620587:1 gene:MAP_3260 transcript:AAS05808 description:""hypothetical protein""	2.20465e+07	2.12492e+07	2.89079e+07	1.36	1;2	2	Milch_37_C	Milch_4_C
AAS05818	hypothetical protein	8	8	258.39	1.55875	1.15881	0.743424	pep:novel chromosome:GCA_000007865.1:Chromosome:3629834:3631489:-1 gene:MAP_3270c transcript:AAS05818 description:""hypothetical protein""	4.36339e+06	6.80145e+06	5.05636e+06	1.56	1	1	Milch_4_C	M7H9
AAS05837	hypothetical protein	8	8	322.1	0.828325	0.774667	0.935221	pep:novel chromosome:GCA_000007865.1:Chromosome:3650375:3651256:1 gene:MAP_3287 transcript:AAS05837 description:""hypothetical protein""	1.54846e+07	1.28263e+07	1.19954e+07	1.29	1	1	M7H9	Milch_37_C
AAS05919	PmmA	8	8	387.96	1.12768	1.12852	1.00074	pep:novel chromosome:GCA_000007865.1:Chromosome:3743717:3745132:-1 gene:MAP_3369c transcript:AAS05919 description:""PmmA""	1.33935e+07	1.51037e+07	1.51148e+07	1.13	1;2	2	Milch_37_C	M7H9
AAS05984;ETB14678	hypothetical protein	8	8	373.91	0.515619	0.457719	0.887709	pep:novel chromosome:GCA_000007865.1:Chromosome:3813755:3814747:1 gene:MAP_3434 transcript:AAS05984 description:""hypothetical protein""	4.21301e+07	2.17231e+07	1.92837e+07	2.18	1;2	2	M7H9	Milch_37_C
AAS05988;ELP44899	Add	8	8	307.22	1.31056	1.9909	1.51913	pep:novel chromosome:GCA_000007865.1:Chromosome:3817888:3818988:-1 gene:MAP_3438c transcript:AAS05988 description:""Add""	5.2238e+06	6.84608e+06	1.04001e+07	1.99	1;2	2	Milch_37_C	M7H9
AAS06042;ETB44554	hypothetical protein	8	8	378.37	1.33696	1.40947	1.05424	pep:novel chromosome:GCA_000007865.1:Chromosome:3882715:3885090:1 gene:MAP_3492 transcript:AAS06042 description:""hypothetical protein""	1.77626e+07	2.37478e+07	2.50359e+07	1.41	1	1	Milch_37_C	M7H9
AAS06156	hypothetical protein	8	8	228.78	0.56121	0.466626	0.831465	pep:novel chromosome:GCA_000007865.1:Chromosome:4002240:4003796:1 gene:MAP_3606 transcript:AAS06156 description:""hypothetical protein""	3.71814e+07	2.08666e+07	1.73498e+07	2.14	1;2	2	M7H9	Milch_37_C
AAS06159	hypothetical protein	8	8	296.87	0.336963	0.421175	1.24991	pep:novel chromosome:GCA_000007865.1:Chromosome:4006642:4008192:1 gene:MAP_3609 transcript:AAS06159 description:""hypothetical protein""	3.37748e+07	1.13809e+07	1.42251e+07	2.97	1;2	2	M7H9	Milch_4_C
AAS06421;ELP44501	PurT	8	8	325.65	0.689804	0.610504	0.88504	pep:novel chromosome:GCA_000007865.1:Chromosome:4332408:4333670:1 gene:MAP_3871 transcript:AAS06421 description:""PurT""	3.23038e+07	2.22833e+07	1.97216e+07	1.64	1;2	2	M7H9	Milch_37_C
AAS06574;ETB46138	hypothetical protein	8	8	253.36	1.4959	1.14132	0.762969	pep:novel chromosome:GCA_000007865.1:Chromosome:4484655:4486295:1 gene:MAP_4024 transcript:AAS06574 description:""hypothetical protein""	6.0808e+06	9.09625e+06	6.94016e+06	1.5	1	1	Milch_4_C	M7H9
AAS06645;ETB08583	MmaA2	8	8	330.82	0.300266	0.323479	1.07731	pep:novel chromosome:GCA_000007865.1:Chromosome:4570289:4571155:-1 gene:MAP_4095c transcript:AAS06645 description:""MmaA2""	3.75161e+07	1.12648e+07	1.21357e+07	3.33	1;2	2	M7H9	Milch_4_C
AAS06653	hypothetical protein	8	7	271.23	1.80149	1.61555	0.896786	pep:novel chromosome:GCA_000007865.1:Chromosome:4577986:4578828:-1 gene:MAP_4103c transcript:AAS06653 description:""hypothetical protein""	2.06478e+07	3.71967e+07	3.33575e+07	1.8	1	1	Milch_4_C	M7H9
AAS06775	RmlB	8	8	300.77	1.01789	0.85803	0.842954	pep:novel chromosome:GCA_000007865.1:Chromosome:4695320:4696315:-1 gene:MAP_4225c transcript:AAS06775 description:""RmlB""	1.41746e+07	1.44281e+07	1.21622e+07	1.19	1;2	2	Milch_4_C	Milch_37_C
AAS06885;ETA97454;ETA97481;ETB08155;ETB08171	hypothetical protein	8	8	253.51	1.10873	0.842399	0.759785	pep:novel chromosome:GCA_000007865.1:Chromosome:4812371:4814773:1 gene:MAP_4335 transcript:AAS06885 description:""hypothetical protein""	7.54403e+06	8.36431e+06	6.35508e+06	1.32	1	1	Milch_4_C	Milch_37_C
ENSBTAP00000017854;ENSBTAP00000011312	GLYCAM1	8	8	287.24	46.438	16.2861	0.350706	GLYCAM1|UniProtKB Gene Name|Bos taurus glycosylation-dependent cell adhesion molecule 1 (GLYCAM1), mRNA. [Source:RefSeq mRNA;Acc:NM_174828]|5|ENSBTAG00000013417|ENSBTAT00000017854	6.56342e+07	3.04792e+09	1.06892e+09	46.44	1;2	2	Milch_4_C	M7H9
ENSBTAP00000030521		8	2	388.78	2.77997	37.4265	13.4629	||Uncharacterized protein [Source:UniProtKB/TrEMBL;Acc:G5E5T5]|21|ENSBTAG00000048049|ENSBTAT00000030542	507886	1.41191e+06	1.90084e+07	37.43	1;2	2	Milch_37_C	M7H9
ENSBTAP00000045066	KRT16	8	1	221.64	1.06757	0.204284	0.191354	KRT16|HGNC Symbol|keratin 16 [Source:HGNC Symbol;Acc:6423]|19|ENSBTAG00000033766|ENSBTAT00000047914	620651	662591	126789	5.23	1;2	2	Milch_4_C	Milch_37_C
ETB00024	iron ABC transporter ATP-binding protein	8	8	336.33	0.530465	0.89802	1.69289	pep:novel supercontig:GCA_000504785.1:contig000325:825:1607:-1 gene:O979_15885 transcript:ETB00024 description:""iron ABC transporter ATP-binding protein""	1.61041e+07	8.54269e+06	1.44618e+07	1.89	1;2	2	M7H9	Milch_4_C
ETB00292	dihydropyrimidine dehydrogenase subunit A	8	8	241.59	0.674771	0.639538	0.947784	pep:novel supercontig:GCA_000504845.1:contig000430:7245:8720:-1 gene:O978_20030 transcript:ETB00292 description:""dihydropyrimidine dehydrogenase subunit A""	1.07876e+07	7.2792e+06	6.89911e+06	1.56	1;2	2	M7H9	Milch_37_C
ETB00406	glycerophosphodiester phosphodiesterase	8	7	210.57	1.12725	0.92839	0.823588	pep:novel supercontig:GCA_000504845.1:contig000428:1055:1873:-1 gene:O978_19950 transcript:ETB00406 description:""glycerophosphodiester phosphodiesterase""	5.69062e+06	6.41475e+06	5.28311e+06	1.21	1;2	2	Milch_4_C	Milch_37_C
ETB00518	pyruvate kinase	8	8	359.23	1.81277	2.26473	1.24932	pep:novel supercontig:GCA_000504785.1:contig000314:20381:21799:-1 gene:O979_15245 transcript:ETB00518 description:""pyruvate kinase""	1.2436e+07	2.25437e+07	2.81642e+07	2.26	1;2	2	Milch_37_C	M7H9
ETB00619;ETB03283;ETB03324	acetylglutamate kinase	8	8	303.5	1.21782	0.924729	0.759332	pep:novel supercontig:GCA_000504785.1:contig000310:14670:15557:-1 gene:O979_14950 transcript:ETB00619 description:""acetylglutamate kinase""	2.17972e+07	2.65451e+07	2.01565e+07	1.32	1;2	2	Milch_4_C	Milch_37_C
ETB00636;ETA97612;ETA97671;ETB27998;ETB28011;ETB35624	arabinofuranosyltransferase	8	8	261.02	1.24976	1.19416	0.955511	pep:novel supercontig:GCA_000504845.1:contig000421:17538:19631:1 gene:O978_19715 transcript:ETB00636 description:""arabinofuranosyltransferase""	1.18463e+07	1.4805e+07	1.41464e+07	1.25	1	1	Milch_4_C	M7H9
ETB00691	histidine kinase	8	8	233.76	0.767169	0.916306	1.1944	pep:novel supercontig:GCA_000504845.1:contig000419:2380:3597:-1 gene:O978_19555 transcript:ETB00691 description:""histidine kinase""	6.34905e+06	4.87079e+06	5.81767e+06	1.3	1	1	M7H9	Milch_4_C
ETB01168	penicillin-binding protein	8	8	267.85	1.0583	1.17861	1.11369	pep:novel supercontig:GCA_000504845.1:contig000403:6972:9377:1 gene:O978_18785 transcript:ETB01168 description:""penicillin-binding protein""	1.46405e+07	1.5494e+07	1.72555e+07	1.18	1;2	2	Milch_37_C	M7H9
ETB01459	cysteinyl-tRNA synthetase	8	8	266.56	0.945156	0.920279	0.97368	pep:novel supercontig:GCA_000504845.1:contig000393:5485:6891:-1 gene:O978_18330 transcript:ETB01459 description:""cysteinyl-tRNA synthetase""	1.42155e+07	1.34358e+07	1.30822e+07	1.09	1	1	M7H9	Milch_37_C
ETB01629;ETB11785	NAD(P)H nitroreductase	8	7	277.41	1.49101	0.724223	0.485728	pep:novel supercontig:GCA_000504785.1:contig000279:15164:16192:1 gene:O979_13270 transcript:ETB01629 description:""NAD(P)H nitroreductase""	2.57746e+07	3.84301e+07	1.86666e+07	2.06	1	1	Milch_4_C	Milch_37_C
ETB01702;ETB32303;ETB39616;ETB51697	DoxX subfamily protein	8	8	286.32	1.08546	1.70526	1.57101	pep:novel supercontig:GCA_000504785.1:contig000276:4098:5165:-1 gene:O979_13120 transcript:ETB01702 description:""DoxX subfamily protein""	1.56948e+07	1.70361e+07	2.67638e+07	1.71	1;2	2	Milch_37_C	M7H9
ETB02162	glutathione S-transferase	8	8	268.1	1.04619	1.09112	1.04295	pep:novel supercontig:GCA_000504845.1:contig000366:3056:4060:-1 gene:O978_16525 transcript:ETB02162 description:""glutathione S-transferase""	1.37679e+07	1.44038e+07	1.50224e+07	1.09	1	1	Milch_37_C	M7H9
ETB02176	hypothetical protein	8	1	333.26	0.301365	3.58863	11.9079	pep:novel supercontig:GCA_000504785.1:contig000253:10580:12631:-1 gene:O979_12160 transcript:ETB02176 description:""hypothetical protein""	483663	145759	1.73569e+06	11.91	1;2	2	Milch_37_C	Milch_4_C
ETB02196	multidrug ABC transporter ATP-binding protein	8	8	296.74	0.889739	0.867093	0.974548	pep:novel supercontig:GCA_000504785.1:contig000252:11744:13663:-1 gene:O979_12080 transcript:ETB02196 description:""multidrug ABC transporter ATP-binding protein""	2.1364e+07	1.90084e+07	1.85246e+07	1.15	1	1	M7H9	Milch_37_C
ETB02215	secretion protein EccA	8	8	205.25	1.07689	0.942275	0.874999	pep:novel supercontig:GCA_000504785.1:contig000250:5701:7533:1 gene:O979_11985 transcript:ETB02215 description:""secretion protein EccA""	8.71318e+06	9.3831e+06	8.21021e+06	1.14	1;2	2	Milch_4_C	Milch_37_C
ETB02302;ELP47184	sulfate transporter	8	8	316.69	1.47778	2.1133	1.43005	pep:novel supercontig:GCA_000504845.1:contig000357:11264:12028:1 gene:O978_16160 transcript:ETB02302 description:""sulfate transporter""	8.2018e+06	1.21205e+07	1.73329e+07	2.11	1;2	2	Milch_37_C	M7H9
ETB02421;ETB49698;ETB49707	membrane protein	8	8	341.35	1.26954	1.41789	1.11686	pep:novel supercontig:GCA_000504785.1:contig000238:15420:17204:1 gene:O979_11405 transcript:ETB02421 description:""membrane protein""	6.38207e+06	8.10229e+06	9.04909e+06	1.42	1	1	Milch_37_C	M7H9
ETB02636;ETB30554;ETB37819;ETB51459	X-Pro dipeptidase	8	8	363.11	0.717051	0.719299	1.00314	pep:novel supercontig:GCA_000504845.1:contig000333:14646:15755:-1 gene:O978_14965 transcript:ETB02636 description:""X-Pro dipeptidase""	2.08654e+07	1.49616e+07	1.50085e+07	1.39	1;2	2	M7H9	Milch_4_C
ETB03014;ETB50284;ETB50302	esterase	8	8	232.59	0.322251	5.02159	15.5828	pep:novel supercontig:GCA_000504845.1:contig000320:6208:7494:-1 gene:O978_14295 transcript:ETB03014 description:""esterase""	897518	289226	4.50697e+06	15.58	1;2	2	Milch_37_C	Milch_4_C
ETB03249;ETB12263	esterase	8	8	254.22	0.423631	0.359331	0.848217	pep:novel supercontig:GCA_000504785.1:contig000194:8369:9661:-1 gene:O979_09775 transcript:ETB03249 description:""esterase""	6.47847e+07	2.74448e+07	2.32792e+07	2.78	1	1	M7H9	Milch_37_C
ETB03258;ELP46751;ELP46832	phenylalanyl-tRNA synthetase subunit beta	8	8	238.66	0.73407	0.547776	0.746218	pep:novel supercontig:GCA_000504845.1:contig000306:2688:5174:-1 gene:O978_13570 transcript:ETB03258 description:""phenylalanyl-tRNA synthetase subunit beta""	1.37068e+07	1.00618e+07	7.50828e+06	1.83	1	1	M7H9	Milch_37_C
ETB03272;ETB31213;ETB31222;ETB50616	cytochrome P450	8	8	238.8	2.98926	1.46229	0.489181	pep:novel supercontig:GCA_000504845.1:contig000306:22979:24349:-1 gene:O978_13650 transcript:ETB03272 description:""cytochrome P450""	2.94208e+06	8.79464e+06	4.30217e+06	2.99	1;2	2	Milch_4_C	M7H9
ETB03488;ETB52604	molecular chaperone DnaJ	8	8	278.06	0.595861	0.622051	1.04395	pep:novel supercontig:GCA_000504785.1:contig000183:3619:4764:1 gene:O979_09080 transcript:ETB03488 description:""molecular chaperone DnaJ""	1.43863e+07	8.57221e+06	8.94899e+06	1.68	1;2	2	M7H9	Milch_4_C
ETB03665;ETB40865;ETB40884	von Willebrand factor A	8	8	180.69	3.64005	2.91818	0.801689	pep:novel supercontig:GCA_000504785.1:contig000173:1189:2637:1 gene:O979_08630 transcript:ETB03665 description:""von Willebrand factor A""	2.43107e+06	8.84921e+06	7.09431e+06	3.64	1;2	2	Milch_4_C	M7H9
ETB03680;ETB31769;ETB31776;ETB39026	hypothetical protein	8	1	332.19	0.30791	0.481106	1.56249	pep:novel supercontig:GCA_000504845.1:contig000285:15413:17464:1 gene:O978_12510 transcript:ETB03680 description:""hypothetical protein""	3.05464e+06	940554	1.4696e+06	3.25	1	1	M7H9	Milch_4_C
ETB04295	hypothetical protein	8	7	241.66	0.923102	1.33523	1.44646	pep:novel supercontig:GCA_000504785.1:contig000137:325:1959:-1 gene:O979_07360 transcript:ETB04295 description:""hypothetical protein""	3.28546e+06	3.03282e+06	4.38684e+06	1.45	1;2	2	Milch_37_C	Milch_4_C
ETB04300;ETB05524	glycogen branching protein	8	8	270.66	1.58042	1.22121	0.772711	pep:novel supercontig:GCA_000504785.1:contig000137:5860:8055:-1 gene:O979_07390 transcript:ETB04300 description:""glycogen branching protein""	1.12469e+07	1.77748e+07	1.37348e+07	1.58	1;2	2	Milch_4_C	M7H9
ETB04593;ETB33886;ETB41747;ETB53456	acyl-CoA synthetase	8	8	311.07	2.05566	1.59182	0.774363	pep:novel supercontig:GCA_000504785.1:contig000116:6286:7707:1 gene:O979_06585 transcript:ETB04593 description:""acyl-CoA synthetase""	5.8044e+06	1.19319e+07	9.23959e+06	2.06	1	1	Milch_4_C	M7H9
ETB04594;AAS04895	2,3,4,5-tetrahydropyridine-2,6-carboxylate N-succinyltransferase	8	8	237.46	0.964443	0.985811	1.02216	pep:novel supercontig:GCA_000504785.1:contig000116:9161:10114:-1 gene:O979_06595 transcript:ETB04594 description:""2,3,4,5-tetrahydropyridine-2,6-carboxylate N-succinyltransferase""	1.09829e+07	1.05923e+07	1.0827e+07	1.04	1	1	M7H9	Milch_4_C
ETB04679;ETB13229	DNA-binding protein	8	8	296.15	1.23421	1.19726	0.97006	pep:novel supercontig:GCA_000504785.1:contig000112:1680:4070:1 gene:O979_06440 transcript:ETB04679 description:""DNA-binding protein""	1.00508e+07	1.24048e+07	1.20334e+07	1.23	1;2	2	Milch_4_C	M7H9
ETB04901	pyridoxal biosynthesis lyase	8	8	244.3	1.93651	1.54324	0.796916	pep:novel supercontig:GCA_000504785.1:contig000101:872:1783:1 gene:O979_05860 transcript:ETB04901 description:""pyridoxal biosynthesis lyase""	1.1395e+07	2.20666e+07	1.75853e+07	1.94	1;2	2	Milch_4_C	M7H9
ETB04953;ETB34185;ETB42107;ETB53651	lauroyl acyltransferase	8	8	198.86	1.12697	1.12814	1.00104	pep:novel supercontig:GCA_000504785.1:contig000100:19101:20063:1 gene:O979_05840 transcript:ETB04953 description:""lauroyl acyltransferase""	6.00911e+06	6.77209e+06	6.77912e+06	1.13	1	1	Milch_37_C	M7H9
AAS02335	PknA	7	1	248.71	0.385392	0.71601	1.85787	pep:novel chromosome:GCA_000007865.1:Chromosome:19070:19831:-1 gene:MAP_0018c transcript:AAS02335 description:""PknA""	350413	135046	250899	2.59	1;2	2	M7H9	Milch_4_C
AAS02340;ETB27242;ETB27263;ETB35016;ETB47015	hypothetical protein	7	7	254.74	1.39542	0.872644	0.625361	pep:novel chromosome:GCA_000007865.1:Chromosome:24865:26499:-1 gene:MAP_0023c transcript:AAS02340 description:""hypothetical protein""	1.54181e+07	2.15147e+07	1.34545e+07	1.6	1	1	Milch_4_C	Milch_37_C
AAS02594	TyrA	7	7	230.24	3.46627	3.19005	0.920312	pep:novel chromosome:GCA_000007865.1:Chromosome:294936:295919:-1 gene:MAP_0277c transcript:AAS02594 description:""TyrA""	6.51072e+06	2.25679e+07	2.07695e+07	3.47	1;2	2	Milch_4_C	M7H9
AAS02670	GlpK	7	7	247.49	1.18726	1.53669	1.29431	pep:novel chromosome:GCA_000007865.1:Chromosome:377404:378951:1 gene:MAP_0353 transcript:AAS02670 description:""GlpK""	2.92529e+06	3.47308e+06	4.49525e+06	1.54	1	1	Milch_37_C	M7H9
AAS02676	MoxR2	7	6	275.39	1.09555	0.875692	0.799315	pep:novel chromosome:GCA_000007865.1:Chromosome:383564:384547:-1 gene:MAP_0359c transcript:AAS02676 description:""MoxR2""	1.56598e+07	1.71561e+07	1.37131e+07	1.25	1	1	Milch_4_C	Milch_37_C
AAS02739;ETB47924	hypothetical protein	7	7	198.46	0.975044	1.35938	1.39417	pep:novel chromosome:GCA_000007865.1:Chromosome:445667:447997:-1 gene:MAP_0422c transcript:AAS02739 description:""hypothetical protein""	1.16712e+06	1.13799e+06	1.58655e+06	1.39	1	1	Milch_37_C	Milch_4_C
AAS02827;ETB01659	FadA6_1	7	7	249.26	1.6719	1.78673	1.06868	pep:novel chromosome:GCA_000007865.1:Chromosome:537668:538828:1 gene:MAP_0510 transcript:AAS02827 description:""FadA6_1""	6.57635e+06	1.0995e+07	1.17501e+07	1.79	1;2	2	Milch_37_C	M7H9
AAS03014;ETB36938	hypothetical protein	7	6	178.65	0.982273	1.763	1.79481	pep:novel chromosome:GCA_000007865.1:Chromosome:719287:720597:1 gene:MAP_0697 transcript:AAS03014 description:""hypothetical protein""	1.10383e+07	1.08426e+07	1.94605e+07	1.79	1;2	2	Milch_37_C	Milch_4_C
AAS03235;ELP47214;ETB02372	hypothetical protein	7	7	244.74	0.239196	4.55687	19.0508	pep:novel chromosome:GCA_000007865.1:Chromosome:950755:952221:1 gene:MAP_0918 transcript:AAS03235 description:""hypothetical protein""	5.00811e+06	1.19792e+06	2.28213e+07	19.05	1;2	2	Milch_37_C	Milch_4_C
AAS03451;ETB02597;ETB30674	Fmu	7	7	234.35	0.798017	1.00852	1.26378	pep:novel chromosome:GCA_000007865.1:Chromosome:1188309:1189703:1 gene:MAP_1134 transcript:AAS03451 description:""Fmu""	3.83901e+06	3.0636e+06	3.87173e+06	1.26	1	1	Milch_37_C	Milch_4_C
AAS03550;ELP46878	hypothetical protein	7	7	202.07	0.822368	0.79464	0.966282	pep:novel chromosome:GCA_000007865.1:Chromosome:1295719:1296441:1 gene:MAP_1233 transcript:AAS03550 description:""hypothetical protein""	3.3101e+07	2.72212e+07	2.63034e+07	1.26	1;2	2	M7H9	Milch_37_C
AAS03559	PstA	7	6	175.57	3.10944	1.21538	0.390868	pep:novel chromosome:GCA_000007865.1:Chromosome:1309241:1321324:1 gene:MAP_1242 transcript:AAS03559 description:""PstA""	827206	2.57215e+06	1.00537e+06	3.11	1	1	Milch_4_C	M7H9
AAS03678;ETB00621;ETB31304	ArgC	7	7	300.92	1.03385	0.848212	0.820437	pep:novel chromosome:GCA_000007865.1:Chromosome:1463489:1464532:1 gene:MAP_1361 transcript:AAS03678 description:""ArgC""	3.24983e+07	3.35985e+07	2.75654e+07	1.22	1	1	Milch_4_C	Milch_37_C
AAS04117;ETB32368	hypothetical protein	7	7	190.52	1.39496	1.44582	1.03646	pep:novel chromosome:GCA_000007865.1:Chromosome:1974393:1976276:-1 gene:MAP_1800c transcript:AAS04117 description:""hypothetical protein""	6.24158e+06	8.70675e+06	9.02418e+06	1.45	1	1	Milch_37_C	M7H9
AAS04219	MurE	7	7	189.12	1.36347	2.16887	1.5907	pep:novel chromosome:GCA_000007865.1:Chromosome:2101013:2102575:-1 gene:MAP_1902c transcript:AAS04219 description:""MurE""	1.9615e+06	2.67445e+06	4.25424e+06	2.17	1;2	2	Milch_37_C	M7H9
AAS04332	hypothetical protein	7	7	270.88	1.29092	0.858811	0.665272	pep:novel chromosome:GCA_000007865.1:Chromosome:2223652:2224959:1 gene:MAP_2015 transcript:AAS04332 description:""hypothetical protein""	6.05408e+06	7.81531e+06	5.19931e+06	1.5	1;2	2	Milch_4_C	Milch_37_C
AAS04470	hypothetical protein	7	7	337.29	1.31355	1.21082	0.921787	pep:novel chromosome:GCA_000007865.1:Chromosome:2384816:2385868:1 gene:MAP_2153 transcript:AAS04470 description:""hypothetical protein""	5.84059e+06	7.67192e+06	7.07187e+06	1.31	1;2	2	Milch_4_C	M7H9
AAS04527;ELP45855	CysA	7	7	228.65	0.615591	0.998734	1.6224	pep:novel chromosome:GCA_000007865.1:Chromosome:2457348:2458436:-1 gene:MAP_2210c transcript:AAS04527 description:""CysA""	1.36766e+07	8.41919e+06	1.36593e+07	1.62	1	1	M7H9	Milch_4_C
AAS04630;ETB04012;ETB33419	AccA1	7	7	251.65	1.14317	1.4102	1.23359	pep:novel chromosome:GCA_000007865.1:Chromosome:2592858:2594873:-1 gene:MAP_2313c transcript:AAS04630 description:""AccA1""	3.51223e+06	4.01507e+06	4.95293e+06	1.41	1;2	2	Milch_37_C	M7H9
AAS04644;ETB33434;ETB33439	hypothetical protein	7	4	245.23	1.84744	1.63986	0.887637	pep:novel chromosome:GCA_000007865.1:Chromosome:2610318:2612057:1 gene:MAP_2327 transcript:AAS04644 description:""hypothetical protein""	1.77227e+06	3.27417e+06	2.90628e+06	1.85	1	1	Milch_4_C	M7H9
AAS04764	MurA	7	7	256.74	1.81504	3.46557	1.90936	pep:novel chromosome:GCA_000007865.1:Chromosome:2753171:2754424:-1 gene:MAP_2447c transcript:AAS04764 description:""MurA""	1.10084e+06	1.99807e+06	3.81505e+06	3.47	1;2	2	Milch_37_C	M7H9
AAS04787;ETB04410;ETB05663	ArgS	7	6	300.96	0.659932	0.545809	0.827069	pep:novel chromosome:GCA_000007865.1:Chromosome:2775040:2776692:-1 gene:MAP_2470c transcript:AAS04787 description:""ArgS""	2.0508e+07	1.35339e+07	1.11935e+07	1.83	1;2	2	M7H9	Milch_37_C
AAS05010	Fum	7	7	257.44	0.77795	0.785474	1.00967	pep:novel chromosome:GCA_000007865.1:Chromosome:3028057:3029469:1 gene:MAP_2693 transcript:AAS05010 description:""Fum""	1.02697e+08	7.98935e+07	8.06662e+07	1.29	1;2	2	M7H9	Milch_4_C
AAS05222;ELP45473;ETB06814	hypothetical protein	7	7	208.4	1.0812	1.18822	1.09898	pep:novel chromosome:GCA_000007865.1:Chromosome:3235575:3236570:-1 gene:MAP_2905c transcript:AAS05222 description:""hypothetical protein""	5.76223e+06	6.23014e+06	6.84679e+06	1.19	1	1	Milch_37_C	M7H9
AAS05744;ETB05846;ETB05864	FadE12_3	7	6	242.97	2.22544	1.32203	0.594052	pep:novel chromosome:GCA_000007865.1:Chromosome:3547033:3548271:1 gene:MAP_3196 transcript:AAS05744 description:""FadE12_3""	3.37119e+06	7.50239e+06	4.45681e+06	2.23	1	1	Milch_4_C	M7H9
AAS05776;ETB54399;ETB54405	hypothetical protein	7	7	268.63	1.3773	1.33401	0.96857	pep:novel chromosome:GCA_000007865.1:Chromosome:3581361:3582707:1 gene:MAP_3228 transcript:AAS05776 description:""hypothetical protein""	8.41571e+06	1.1591e+07	1.12267e+07	1.38	1	1	Milch_4_C	M7H9
AAS05820;ELP45052;ETB14241	hypothetical protein	7	7	221.97	1.59937	1.36543	0.85373	pep:novel chromosome:GCA_000007865.1:Chromosome:3632368:3632784:1 gene:MAP_3272 transcript:AAS05820 description:""hypothetical protein""	8.54786e+06	1.36712e+07	1.16715e+07	1.6	1	1	Milch_4_C	M7H9
AAS05832	hypothetical protein	7	6	197.92	2.03698	1.9291	0.94704	pep:novel chromosome:GCA_000007865.1:Chromosome:3642272:3643201:-1 gene:MAP_3282c transcript:AAS05832 description:""hypothetical protein""	3.12923e+06	6.37418e+06	6.0366e+06	2.04	1	1	Milch_4_C	M7H9
AAS05843;ETB05985;ETB35579	hypothetical protein	7	7	227.09	0.996868	0.665695	0.667786	pep:novel chromosome:GCA_000007865.1:Chromosome:3658955:3660334:1 gene:MAP_3293 transcript:AAS05843 description:""hypothetical protein""	1.67775e+07	1.6725e+07	1.11687e+07	1.5	1	1	M7H9	Milch_37_C
AAS05845	hypothetical protein	7	7	303.4	0.722068	1.54275	2.13657	pep:novel chromosome:GCA_000007865.1:Chromosome:3661456:3662799:1 gene:MAP_3295 transcript:AAS05845 description:""hypothetical protein""	1.98802e+07	1.43548e+07	3.067e+07	2.14	1;2	2	Milch_37_C	Milch_4_C
AAS05909;ETB35877;ETB35886	MtrB	7	7	307.75	1.7888	1.53821	0.859911	pep:novel chromosome:GCA_000007865.1:Chromosome:3731171:3732865:-1 gene:MAP_3359c transcript:AAS05909 description:""MtrB""	6.55468e+06	1.1725e+07	1.00825e+07	1.79	1	1	Milch_4_C	M7H9
AAS05928;ETB35921;ETB54596	RmlA2	7	7	207.91	0.99459	0.790812	0.795113	pep:novel chromosome:GCA_000007865.1:Chromosome:3751630:3752706:-1 gene:MAP_3378c transcript:AAS05928 description:""RmlA2""	5.77961e+06	5.74835e+06	4.57059e+06	1.26	1	1	M7H9	Milch_37_C
AAS05929;ETB14573;ETB14590;ETB35920	WbbL	7	7	252.27	1.72364	1.38125	0.801355	pep:novel chromosome:GCA_000007865.1:Chromosome:3752708:3753574:-1 gene:MAP_3379c transcript:AAS05929 description:""WbbL""	7.48573e+06	1.29027e+07	1.03397e+07	1.72	1	1	Milch_4_C	M7H9
AAS05934	CtpC	7	7	261.01	0.453225	0.832801	1.8375	pep:novel chromosome:GCA_000007865.1:Chromosome:3757194:3759374:1 gene:MAP_3384 transcript:AAS05934 description:""CtpC""	9.79818e+06	4.44078e+06	8.15993e+06	2.21	1;2	2	M7H9	Milch_4_C
AAS05937;ETB35974;ETB44199	PknD	7	7	183.33	2.44617	1.93302	0.790221	pep:novel chromosome:GCA_000007865.1:Chromosome:3761682:3763652:-1 gene:MAP_3387c transcript:AAS05937 description:""PknD""	2.4902e+06	6.09145e+06	4.8136e+06	2.45	1;2	2	Milch_4_C	M7H9
AAS05942;ETB35978;ETB44216	FadE25_4	7	7	196.71	0.310173	0.189647	0.611424	pep:novel chromosome:GCA_000007865.1:Chromosome:3768368:3769537:-1 gene:MAP_3392c transcript:AAS05942 description:""FadE25_4""	5.47707e+07	1.69884e+07	1.03871e+07	5.27	1;2	2	M7H9	Milch_37_C
AAS05962;ETB07864;ETB07870;ETB36027	hypothetical protein	7	7	165.81	1.88175	1.57237	0.83559	pep:novel chromosome:GCA_000007865.1:Chromosome:3786088:3787347:1 gene:MAP_3412 transcript:AAS05962 description:""hypothetical protein""	7.46208e+06	1.40417e+07	1.17331e+07	1.88	1	1	Milch_4_C	M7H9
AAS05974	LpdA	7	7	271.49	0.937428	1.06173	1.1326	pep:novel chromosome:GCA_000007865.1:Chromosome:3803135:3804613:-1 gene:MAP_3424c transcript:AAS05974 description:""LpdA""	1.0307e+07	9.66202e+06	1.09432e+07	1.13	1;2	2	Milch_37_C	Milch_4_C
AAS06007	MetC	7	7	292.18	1.19798	0.947967	0.791303	pep:novel chromosome:GCA_000007865.1:Chromosome:3838860:3840230:1 gene:MAP_3457 transcript:AAS06007 description:""MetC""	3.11738e+07	3.73457e+07	2.95518e+07	1.26	1;2	2	Milch_4_C	Milch_37_C
AAS06025;ETB14735	hypothetical protein	7	7	216.42	0.239024	0.349168	1.46081	pep:novel chromosome:GCA_000007865.1:Chromosome:3859787:3860434:-1 gene:MAP_3475c transcript:AAS06025 description:""hypothetical protein""	4.2747e+07	1.02176e+07	1.49259e+07	4.18	1;2	2	M7H9	Milch_4_C
AAS06039	GuaA	7	7	248.52	0.832918	0.853576	1.0248	pep:novel chromosome:GCA_000007865.1:Chromosome:3878538:3880115:-1 gene:MAP_3489c transcript:AAS06039 description:""GuaA""	1.69392e+07	1.4109e+07	1.44589e+07	1.2	1;2	2	M7H9	Milch_4_C
AAS06114	hypothetical protein	7	7	221.92	0.673424	3.12545	4.64113	pep:novel chromosome:GCA_000007865.1:Chromosome:3962958:3963899:1 gene:MAP_3564 transcript:AAS06114 description:""hypothetical protein""	2.05915e+06	1.38668e+06	6.43577e+06	4.64	1;2	2	Milch_37_C	Milch_4_C
AAS06122	PntAA	7	7	311.06	0.632855	0.576886	0.911561	pep:novel chromosome:GCA_000007865.1:Chromosome:3970777:3971874:1 gene:MAP_3572 transcript:AAS06122 description:""PntAA""	6.0565e+07	3.83289e+07	3.49391e+07	1.73	1;2	2	M7H9	Milch_37_C
AAS06126	hypothetical protein	7	7	316	0.924856	1.00678	1.08858	pep:novel chromosome:GCA_000007865.1:Chromosome:3974672:3975772:1 gene:MAP_3576 transcript:AAS06126 description:""hypothetical protein""	1.05333e+07	9.7418e+06	1.06047e+07	1.09	1	1	Milch_37_C	Milch_4_C
AAS06154;AAS05839;ETA96733;ETB07848;ETB08213;ETB14926;ETB24714	Mce1_2	7	7	316.65	1.2245	1.16456	0.951051	pep:novel chromosome:GCA_000007865.1:Chromosome:3999902:4001206:1 gene:MAP_3604 transcript:AAS06154 description:""Mce1_2""	2.36937e+07	2.90129e+07	2.75927e+07	1.22	1;2	2	Milch_4_C	M7H9
AAS06161;ETB44831	hypothetical protein	7	7	221.88	2.37122	1.82556	0.769882	pep:novel chromosome:GCA_000007865.1:Chromosome:4008857:4009828:1 gene:MAP_3611 transcript:AAS06161 description:""hypothetical protein""	9.30669e+06	2.20683e+07	1.699e+07	2.37	1;2	2	Milch_4_C	M7H9
AAS06218	hypothetical protein	7	7	347.88	0.933094	0.739528	0.792555	pep:novel chromosome:GCA_000007865.1:Chromosome:4075263:4076243:-1 gene:MAP_3668c transcript:AAS06218 description:""hypothetical protein""	3.7983e+07	3.54418e+07	2.80895e+07	1.35	1	1	M7H9	Milch_37_C
AAS06249	hypothetical protein	7	7	283.31	1.38183	1.68344	1.21827	pep:novel chromosome:GCA_000007865.1:Chromosome:4115834:4116661:-1 gene:MAP_3699c transcript:AAS06249 description:""hypothetical protein""	3.65325e+07	5.04818e+07	6.15003e+07	1.68	1;2	2	Milch_37_C	M7H9
AAS06391	GrpE	7	7	521.31	0.278511	0.248801	0.893324	pep:novel chromosome:GCA_000007865.1:Chromosome:4297412:4298095:1 gene:MAP_3841 transcript:AAS06391 description:""GrpE""	2.39443e+08	6.66876e+07	5.95736e+07	4.02	1;2	2	M7H9	Milch_37_C
AAS06405;ELP44502;ELP44539;ETA96699;ETA99360	hypothetical protein	7	7	300.48	1.05362	1.43518	1.36214	pep:novel chromosome:GCA_000007865.1:Chromosome:4318151:4319023:1 gene:MAP_3855 transcript:AAS06405 description:""hypothetical protein""	2.61373e+07	2.75388e+07	3.75118e+07	1.44	1;2	2	Milch_37_C	M7H9
AAS06445	hypothetical protein	7	7	296.95	0.688881	0.991691	1.43957	pep:novel chromosome:GCA_000007865.1:Chromosome:4360152:4361471:-1 gene:MAP_3895c transcript:AAS06445 description:""hypothetical protein""	9.69027e+06	6.67544e+06	9.60975e+06	1.45	1	1	M7H9	Milch_4_C
AAS06483	hypothetical protein	7	7	357.9	0.989175	1.7879	1.80747	pep:novel chromosome:GCA_000007865.1:Chromosome:4393539:4394477:-1 gene:MAP_3933c transcript:AAS06483 description:""hypothetical protein""	9.66561e+06	9.56098e+06	1.72812e+07	1.81	1	1	Milch_37_C	Milch_4_C
AAS06490	hypothetical protein	7	7	180	1.69606	0.979438	0.577478	pep:novel chromosome:GCA_000007865.1:Chromosome:4399958:4401688:-1 gene:MAP_3940c transcript:AAS06490 description:""hypothetical protein""	5.67782e+06	9.62994e+06	5.56107e+06	1.73	1;2	2	Milch_4_C	Milch_37_C
AAS06537	hypothetical protein	7	6	171.64	5.24239	4.58633	0.874854	pep:novel chromosome:GCA_000007865.1:Chromosome:4445070:4446086:1 gene:MAP_3987 transcript:AAS06537 description:""hypothetical protein""	1.69318e+06	8.87631e+06	7.76547e+06	5.24	1;2	2	Milch_4_C	M7H9
AAS06541;ETB34464	ProC	7	7	331.5	1.63082	1.13473	0.695804	pep:novel chromosome:GCA_000007865.1:Chromosome:4448783:4449679:1 gene:MAP_3991 transcript:AAS06541 description:""ProC""	5.05945e+07	8.25105e+07	5.74111e+07	1.63	1;2	2	Milch_4_C	M7H9
AAS06570;ETB34383;ETB34394	HemL	7	7	277.44	1.05896	1.39297	1.31542	pep:novel chromosome:GCA_000007865.1:Chromosome:4481344:4482681:1 gene:MAP_4020 transcript:AAS06570 description:""HemL""	7.4412e+06	7.8799e+06	1.03654e+07	1.39	1	1	Milch_37_C	M7H9
AAS06576;ETA98071;ETB46127	hypothetical protein	7	7	266.87	0.378317	0.330875	0.874599	pep:novel chromosome:GCA_000007865.1:Chromosome:4487314:4488618:1 gene:MAP_4026 transcript:AAS06576 description:""hypothetical protein""	8.83953e+07	3.34414e+07	2.92478e+07	3.02	1;2	2	M7H9	Milch_37_C
AAS06583;ELP44294;ETA96153	hypothetical protein	7	7	343.59	1.4921	1.52889	1.02466	pep:novel chromosome:GCA_000007865.1:Chromosome:4493028:4494755:-1 gene:MAP_4033c transcript:AAS06583 description:""hypothetical protein""	2.40655e+07	3.59083e+07	3.67936e+07	1.53	1	1	Milch_37_C	M7H9
AAS06612	hypothetical protein	7	7	184.48	3.02216	7.84378	2.59542	pep:novel chromosome:GCA_000007865.1:Chromosome:4523634:4525154:-1 gene:MAP_4062c transcript:AAS06612 description:""hypothetical protein""	1.27362e+06	3.84909e+06	9.99001e+06	7.84	1;2	2	Milch_37_C	M7H9
AAS06657	hypothetical protein	7	6	199.04	0.695879	0.447164	0.642589	pep:novel chromosome:GCA_000007865.1:Chromosome:4580479:4580958:1 gene:MAP_4107 transcript:AAS06657 description:""hypothetical protein""	2.57903e+07	1.7947e+07	1.15325e+07	2.24	1;2	2	M7H9	Milch_37_C
AAS06663	RplA	7	7	431.97	0.371103	0.648007	1.74616	pep:novel chromosome:GCA_000007865.1:Chromosome:4584075:4584782:1 gene:MAP_4113 transcript:AAS06663 description:""RplA""	9.61422e+07	3.56787e+07	6.23008e+07	2.69	1;2	2	M7H9	Milch_4_C
AAS06712	RplD	7	7	227.22	0.989376	1.74282	1.76154	pep:novel chromosome:GCA_000007865.1:Chromosome:4638865:4639518:1 gene:MAP_4162 transcript:AAS06712 description:""RplD""	1.56694e+07	1.55029e+07	2.73089e+07	1.76	1;2	2	Milch_37_C	Milch_4_C
AAS06720	RpsQ	7	7	335.96	2.212	4.62006	2.08863	pep:novel chromosome:GCA_000007865.1:Chromosome:4643025:4643378:1 gene:MAP_4170 transcript:AAS06720 description:""RpsQ""	8.90861e+06	1.97059e+07	4.11583e+07	4.62	1;2	2	Milch_37_C	M7H9
AAS06732;ELP44194	RplF	7	7	274.05	0.695468	0.97914	1.40789	pep:novel chromosome:GCA_000007865.1:Chromosome:4653888:4654427:1 gene:MAP_4182 transcript:AAS06732 description:""RplF""	4.78303e+07	3.32645e+07	4.68326e+07	1.44	1;2	2	M7H9	Milch_4_C
AAS06734;ETB25671	RpsE	7	7	352.19	0.339005	0.998994	2.94684	pep:novel chromosome:GCA_000007865.1:Chromosome:4654875:4655549:1 gene:MAP_4184 transcript:AAS06734 description:""RpsE""	5.91826e+07	2.00632e+07	5.91231e+07	2.95	1;2	2	M7H9	Milch_4_C
AAS06743;ELP44204	FucA	7	7	286.99	1.30038	1.59275	1.22483	pep:novel chromosome:GCA_000007865.1:Chromosome:4663160:4663813:-1 gene:MAP_4193c transcript:AAS06743 description:""FucA""	9.22679e+06	1.19983e+07	1.4696e+07	1.59	1;2	2	Milch_37_C	M7H9
AAS06746	hypothetical protein	7	7	344.25	1.54794	3.10378	2.0051	pep:novel chromosome:GCA_000007865.1:Chromosome:4666206:4666871:1 gene:MAP_4196 transcript:AAS06746 description:""hypothetical protein""	8.16442e+06	1.2638e+07	2.53405e+07	3.1	1;2	2	Milch_37_C	M7H9
AAS06814	GroES	7	6	342.36	0.909388	0.655281	0.720573	pep:novel chromosome:GCA_000007865.1:Chromosome:4732947:4733249:1 gene:MAP_4264 transcript:AAS06814 description:""GroES""	6.48968e+07	5.90164e+07	4.25256e+07	1.53	1;2	2	M7H9	Milch_37_C
AAS06893	ParA	7	7	259.2	1.64938	1.65725	1.00477	pep:novel chromosome:GCA_000007865.1:Chromosome:4823681:4824667:-1 gene:MAP_4343c transcript:AAS06893 description:""ParA""	4.74651e+06	7.8288e+06	7.86613e+06	1.66	1	1	Milch_37_C	M7H9
AGL39266	fructose-bisphosphate aldolase	7	1	391.08	1.12621	0.656463	0.582895	pep:novel chromosome:GCA_000390085.1:Chromosome:4777787:4778680:-1 gene:MAP4_4434 transcript:AGL39266 description:""fructose-bisphosphate aldolase""	3.74343e+06	4.2159e+06	2.45743e+06	1.72	2	1	Milch_4_C	Milch_37_C
ENSBTAP00000005581	EEF2	7	7	143.28	0.7617	0.552796	0.72574	EEF2|UniProtKB Gene Name|Bos taurus eukaryotic translation elongation factor 2 (EEF2), mRNA. [Source:RefSeq mRNA;Acc:NM_001075121]|7|ENSBTAG00000004258|ENSBTAT00000005581	5.05847e+06	3.85304e+06	2.7963e+06	1.81	1;2	2	M7H9	Milch_37_C
ENSBTAP00000016832	KRT4	7	1	208.73	2.65337	0.150294	0.0566427	KRT4|UniProtKB Gene Name|Bos taurus keratin 4 (KRT4), mRNA. [Source:RefSeq mRNA;Acc:NM_001098385]|5|ENSBTAG00000012034|ENSBTAT00000016832	783669	2.07936e+06	117781	17.65	1;2	2	Milch_4_C	Milch_37_C
ENSBTAP00000022979	C3	7	7	161.81	1.7609	3.0948	1.75751	C3|UniProtKB Gene Name|Bos taurus complement component 3 (C3), mRNA. [Source:RefSeq mRNA;Acc:NM_001040469]|7|ENSBTAG00000017280|ENSBTAT00000022979	891575	1.56998e+06	2.75925e+06	3.09	1;2	2	Milch_37_C	M7H9
ENSBTAP00000023750	CD36	7	6	202.88	9.87133	7.66879	0.776874	CD36|UniProtKB Gene Name|Bos taurus CD36 molecule (thrombospondin receptor) (CD36), transcript variant 1, mRNA. [Source:RefSeq mRNA;Acc:NM_001278621]|4|ENSBTAG00000017866|ENSBTAT00000023750	6.46907e+06	6.38583e+07	4.96099e+07	9.87	1;2	2	Milch_4_C	M7H9
ENSBTAP00000042458;ENSBTAP00000015061		7	7	566.94	16.0154	33.9813	2.12179	||Uncharacterized protein [Source:UniProtKB/TrEMBL;Acc:F1MZI6]|23|ENSBTAG00000010852|ENSBTAT00000045031	2.83857e+07	4.54607e+08	9.64583e+08	33.98	1;2	2	Milch_37_C	M7H9
ETB00025	hypothetical protein	7	7	204.76	1.1183	1.99545	1.78436	pep:novel supercontig:GCA_000504785.1:contig000325:1604:2794:-1 gene:O979_15890 transcript:ETB00025 description:""hypothetical protein""	1.21049e+07	1.3537e+07	2.41548e+07	2	1;2	2	Milch_37_C	M7H9
ETB00042	triosephosphate isomerase	7	7	345.61	1.12017	1.15633	1.03228	pep:novel supercontig:GCA_000504785.1:contig000325:26448:27233:-1 gene:O979_16000 transcript:ETB00042 description:""triosephosphate isomerase""	2.24899e+07	2.51926e+07	2.60059e+07	1.16	1;2	2	Milch_37_C	M7H9
ETB00485;ELP48097	seryl-tRNA synthetase	7	7	257.51	1.1728	1.14409	0.975517	pep:novel supercontig:GCA_000504845.1:contig000426:8896:10173:-1 gene:O978_19915 transcript:ETB00485 description:""seryl-tRNA synthetase""	9.62819e+06	1.1292e+07	1.10155e+07	1.17	1;2	2	Milch_4_C	M7H9
ETB00507	lipid-transfer protein	7	7	205.24	0.886825	0.661884	0.746353	pep:novel supercontig:GCA_000504785.1:contig000314:7104:8330:1 gene:O979_15185 transcript:ETB00507 description:""lipid-transfer protein""	7.63931e+06	6.77473e+06	5.05634e+06	1.51	1;2	2	M7H9	Milch_37_C
ETB00555	dephospho-CoA kinase	7	7	260.48	1.58716	2.65092	1.67023	pep:novel supercontig:GCA_000504785.1:contig000313:14045:15276:-1 gene:O979_15150 transcript:ETB00555 description:""dephospho-CoA kinase""	3.73977e+06	5.93561e+06	9.91381e+06	2.65	1;2	2	Milch_37_C	M7H9
ETB00624;ETB47559	enoyl-CoA hydratase	7	7	259.48	0.589358	0.545496	0.925576	pep:novel supercontig:GCA_000504845.1:contig000421:2145:2969:1 gene:O978_19630 transcript:ETB00624 description:""enoyl-CoA hydratase""	1.79485e+07	1.05781e+07	9.79086e+06	1.83	1;2	2	M7H9	Milch_37_C
ETB00635;ETB35642;ETB35664	short-chain dehydrogenase	7	7	236.85	0.323029	0.337548	1.04495	pep:novel supercontig:GCA_000504845.1:contig000421:16771:17535:1 gene:O978_19710 transcript:ETB00635 description:""short-chain dehydrogenase""	4.68982e+07	1.51495e+07	1.58304e+07	3.1	1;2	2	M7H9	Milch_4_C
ETB00720	acyl-CoA dehydrogenase	7	7	318.43	1.30316	0.997076	0.765122	pep:novel supercontig:GCA_000504845.1:contig000418:11239:12291:-1 gene:O978_19500 transcript:ETB00720 description:""acyl-CoA dehydrogenase""	1.73457e+07	2.26043e+07	1.7295e+07	1.31	1	1	Milch_4_C	Milch_37_C
ETB00761;ETB31397	tyrosyl-tRNA synthetase	7	7	288.99	1.0795	1.49119	1.38137	pep:novel supercontig:GCA_000504785.1:contig000306:30016:31281:-1 gene:O979_14750 transcript:ETB00761 description:""tyrosyl-tRNA synthetase""	4.80374e+06	5.18565e+06	7.16331e+06	1.49	1;2	2	Milch_37_C	M7H9
ETB00930	2-isopropylmalate synthase	7	7	251.37	0.250066	0.24344	0.973502	pep:novel supercontig:GCA_000504845.1:contig000411:16560:18359:-1 gene:O978_19245 transcript:ETB00930 description:""2-isopropylmalate synthase""	3.4332e+07	8.58526e+06	8.35777e+06	4.11	1;2	2	M7H9	Milch_37_C
ETB01085	anti-anti-sigma factor	7	7	292.86	1.0753	0.642786	0.597772	pep:novel supercontig:GCA_000504845.1:contig000406:277:1179:1 gene:O978_18865 transcript:ETB01085 description:""anti-anti-sigma factor""	6.4255e+07	6.90935e+07	4.13022e+07	1.67	1	1	Milch_4_C	Milch_37_C
ETB01165	ATPase	7	7	300.97	0.438974	0.480331	1.09421	pep:novel supercontig:GCA_000504845.1:contig000403:4001:5023:1 gene:O978_18770 transcript:ETB01165 description:""ATPase""	5.03348e+07	2.20957e+07	2.41774e+07	2.28	1;2	2	M7H9	Milch_4_C
ETB01173;ETB38866	hypothetical protein	7	7	284.88	0.994924	1.02188	1.02709	pep:novel supercontig:GCA_000504785.1:contig000291:2443:3345:-1 gene:O979_13995 transcript:ETB01173 description:""hypothetical protein""	2.4755e+07	2.46294e+07	2.52967e+07	1.03	1;2	2	Milch_37_C	Milch_4_C
ETB01350;ELP46419;ETB32004	methyltransferase	7	7	282.08	1.71211	2.39376	1.39814	pep:novel supercontig:GCA_000504785.1:contig000285:58964:59809:-1 gene:O979_13750 transcript:ETB01350 description:""methyltransferase""	4.32088e+06	7.39781e+06	1.03431e+07	2.39	1;2	2	Milch_37_C	M7H9
ETB01691;ETB09817;ETB09864	acetyl-CoA acetyltransferase	7	7	271.57	2.43823	2.64689	1.08558	pep:novel supercontig:GCA_000504845.1:contig000388:23632:24792:1 gene:O978_18095 transcript:ETB01691 description:""acetyl-CoA acetyltransferase""	4.04301e+06	9.8578e+06	1.07014e+07	2.65	1;2	2	Milch_37_C	M7H9
ETB01894	bacteriocin	7	7	251.26	0.672083	0.810165	1.20546	pep:novel supercontig:GCA_000504845.1:contig000378:5591:6388:1 gene:O978_17515 transcript:ETB01894 description:""bacteriocin""	2.40986e+07	1.61962e+07	1.95238e+07	1.49	1	1	M7H9	Milch_4_C
ETB01931;ETB32451	proteasome subunit beta	7	7	242.71	1.04635	0.804861	0.769212	pep:novel supercontig:GCA_000504785.1:contig000264:16412:17323:1 gene:O979_12770 transcript:ETB01931 description:""proteasome subunit beta""	3.98012e+07	4.16458e+07	3.20344e+07	1.3	1;2	2	Milch_4_C	Milch_37_C
ETB01967	short-chain dehydrogenase	7	7	203.81	0.659931	0.723018	1.0956	pep:novel supercontig:GCA_000504785.1:contig000262:374:1273:1 gene:O979_12635 transcript:ETB01967 description:""short-chain dehydrogenase""	1.72419e+07	1.13785e+07	1.24662e+07	1.52	1;2	2	M7H9	Milch_4_C
ETB02123;ELP47621;ETB10126;ETB37052	hydrolase	7	7	145.47	1.38303	1.45843	1.05452	pep:novel supercontig:GCA_000504845.1:contig000369:36376:37242:1 gene:O978_16890 transcript:ETB02123 description:""hydrolase""	7.86265e+06	1.08743e+07	1.14671e+07	1.46	1;2	2	Milch_37_C	M7H9
ETB02140;ETB37143;ETB37161	alpha-keto acid decarboxylase	7	7	436.71	0.935558	1.18967	1.27161	pep:novel supercontig:GCA_000504845.1:contig000368:14411:16102:1 gene:O978_16665 transcript:ETB02140 description:""alpha-keto acid decarboxylase""	2.65818e+07	2.48688e+07	3.16235e+07	1.27	1	1	Milch_37_C	Milch_4_C
ETB02271	hypothetical protein	7	7	195.36	0.443587	0.362562	0.817341	pep:novel supercontig:GCA_000504785.1:contig000246:4890:6650:-1 gene:O979_11780 transcript:ETB02271 description:""hypothetical protein""	1.787e+07	7.92688e+06	6.47896e+06	2.76	1;2	2	M7H9	Milch_37_C
ETB02308	hypothetical protein	7	7	308.1	1.06251	0.869091	0.817963	pep:novel supercontig:GCA_000504785.1:contig000244:1090:3183:-1 gene:O979_11685 transcript:ETB02308 description:""hypothetical protein""	2.55335e+07	2.71295e+07	2.2191e+07	1.22	1	1	Milch_4_C	Milch_37_C
ETB02326	hypothetical protein	7	7	389.66	0.18838	0.0746711	0.396385	pep:novel supercontig:GCA_000504845.1:contig000355:8469:9038:-1 gene:O978_16055 transcript:ETB02326 description:""hypothetical protein""	6.33706e+08	1.19378e+08	4.73195e+07	13.39	1;2	2	M7H9	Milch_37_C
ETB02441;ETB30270	long-chain fatty acid--CoA ligase	7	6	200.25	2.09659	1.20583	0.57514	pep:novel supercontig:GCA_000504845.1:contig000349:4274:5908:-1 gene:O978_15665 transcript:ETB02441 description:""long-chain fatty acid--CoA ligase""	2.94943e+06	6.18376e+06	3.55653e+06	2.1	1	1	Milch_4_C	M7H9
ETB02590;AAS03439	hypothetical protein	7	7	349.32	0.656779	1.06925	1.62802	pep:novel supercontig:GCA_000504785.1:contig000226:8498:8812:-1 gene:O979_10865 transcript:ETB02590 description:""hypothetical protein""	3.13275e+08	2.05753e+08	3.34969e+08	1.63	1;2	2	Milch_37_C	Milch_4_C
ETB02950	hypothetical protein	7	7	270.04	0.340878	0.288174	0.845388	pep:novel supercontig:GCA_000504785.1:contig000209:4523:5200:-1 gene:O979_10345 transcript:ETB02950 description:""hypothetical protein""	5.25893e+07	1.79265e+07	1.51549e+07	3.47	1;2	2	M7H9	Milch_37_C
ETB02951;ETB40123	ribokinase	7	6	324.92	0.912984	1.0233	1.12083	pep:novel supercontig:GCA_000504785.1:contig000209:5380:6354:1 gene:O979_10350 transcript:ETB02951 description:""ribokinase""	3.75054e+07	3.42419e+07	3.83794e+07	1.12	1;2	2	Milch_37_C	Milch_4_C
ETB03032;ELP46879	glycosyltransferase	7	6	210.49	2.53147	1.84837	0.730158	pep:novel supercontig:GCA_000504845.1:contig000319:16749:17549:-1 gene:O978_14270 transcript:ETB03032 description:""glycosyltransferase""	9.79502e+06	2.47958e+07	1.81049e+07	2.53	1	1	Milch_4_C	M7H9
ETB03064	glutamine synthetase	7	7	255.42	0.672699	0.767406	1.14079	pep:novel supercontig:GCA_000504785.1:contig000205:4273:5613:1 gene:O979_10205 transcript:ETB03064 description:""glutamine synthetase""	2.80918e+07	1.88973e+07	2.15578e+07	1.49	1;2	2	M7H9	Milch_4_C
ETB03100	acyl carrier protein	7	7	479.73	1.52769	0.30393	0.198948	pep:novel supercontig:GCA_000504785.1:contig000202:1935:2282:-1 gene:O979_10025 transcript:ETB03100 description:""acyl carrier protein""	7.02967e+08	1.07391e+09	2.13653e+08	5.03	1;2	2	Milch_4_C	Milch_37_C
ETB03201;ETB38282	tryptophan synthase subunit alpha	7	7	212.62	2.01208	1.77563	0.882487	pep:novel supercontig:GCA_000504845.1:contig000310:23610:24425:-1 gene:O978_13875 transcript:ETB03201 description:""tryptophan synthase subunit alpha""	2.27524e+06	4.57796e+06	4.03999e+06	2.01	1	1	Milch_4_C	M7H9
ETB03731	alpha-amylase	7	7	355.53	0.833616	1.81618	2.17867	pep:novel supercontig:GCA_000504845.1:contig000282:1408:2742:1 gene:O978_12295 transcript:ETB03731 description:""alpha-amylase""	1.28231e+07	1.06895e+07	2.3289e+07	2.18	1	1	Milch_37_C	Milch_4_C
ETB03765;ETB52884	enoyl reductase	7	7	317.38	0.993377	1.11157	1.11898	pep:novel supercontig:GCA_000504785.1:contig000167:379:1638:1 gene:O979_08480 transcript:ETB03765 description:""enoyl reductase""	3.97474e+07	3.94842e+07	4.41819e+07	1.12	1;2	2	Milch_37_C	Milch_4_C
ETB03889	diacylglycerol O-acyltransferase	7	7	304.14	1.47717	1.20977	0.818978	pep:novel supercontig:GCA_000504785.1:contig000160:2042:3517:1 gene:O979_08295 transcript:ETB03889 description:""diacylglycerol O-acyltransferase""	2.02593e+07	2.99263e+07	2.4509e+07	1.48	1	1	Milch_4_C	M7H9
ETB04103;ETB12826	alpha/beta hydrolase	7	7	271.95	1.1302	1.09863	0.972067	pep:novel supercontig:GCA_000504785.1:contig000150:10698:11657:1 gene:O979_07800 transcript:ETB04103 description:""alpha/beta hydrolase""	1.46944e+07	1.66077e+07	1.61438e+07	1.13	1	1	Milch_4_C	M7H9
ETB04540;ETB41632	magnesium transporter	7	7	279.65	1.10568	1.38449	1.25216	pep:novel supercontig:GCA_000504785.1:contig000120:1797:3104:-1 gene:O979_06715 transcript:ETB04540 description:""magnesium transporter""	1.14637e+07	1.26752e+07	1.58714e+07	1.38	1	1	Milch_37_C	M7H9
ETB04642	sulfate adenylyltransferase	7	7	271.09	1.42733	1.15228	0.807298	pep:novel supercontig:GCA_000504785.1:contig000113:3010:4269:1 gene:O979_06480 transcript:ETB04642 description:""sulfate adenylyltransferase""	7.74432e+06	1.10537e+07	8.92363e+06	1.43	1;2	2	Milch_4_C	M7H9
ETB04834	glycine-tRNA synthetase subunit beta	7	1	248.64	1.09136	0.55254	0.506287	pep:novel supercontig:GCA_000504845.1:contig000217:1:743:1 gene:O978_09270 transcript:ETB04834 description:""glycine-tRNA synthetase subunit beta""	6.24223e+06	6.81251e+06	3.44908e+06	1.98	1;2	2	Milch_4_C	Milch_37_C
ETB04902	acyl-CoA thioesterase	7	7	261.37	0.262296	0.309935	1.18162	pep:novel supercontig:GCA_000504785.1:contig000101:1793:2629:1 gene:O979_05865 transcript:ETB04902 description:""acyl-CoA thioesterase""	9.59395e+07	2.51646e+07	2.97351e+07	3.81	1;2	2	M7H9	Milch_4_C
ETB04905;ETB34173;ETB42099;ETB53646	membrane protein	7	7	210.43	1.31378	1.11555	0.849113	pep:novel supercontig:GCA_000504785.1:contig000101:3451:5466:1 gene:O979_05880 transcript:ETB04905 description:""membrane protein""	4.63841e+06	6.09384e+06	5.17436e+06	1.31	1	1	Milch_4_C	M7H9
ETB05075	1-deoxy-D-xylulose-5-phosphate synthase	7	7	189.8	1.11157	2.98327	2.68383	pep:novel supercontig:GCA_000504785.1:contig000096:6269:8194:1 gene:O979_05310 transcript:ETB05075 description:""1-deoxy-D-xylulose-5-phosphate synthase""	2.28816e+06	2.54345e+06	6.8262e+06	2.98	1;2	2	Milch_37_C	M7H9
ETB05569	DNA-binding protein	7	7	456.8	5.14514	10.4736	2.03563	pep:novel supercontig:GCA_000504785.1:contig000072:8572:9225:1 gene:O979_04085 transcript:ETB05569 description:""DNA-binding protein""	7.42463e+08	3.82008e+09	7.77625e+09	10.47	1;2	2	Milch_37_C	M7H9
ETB05595	ketol-acid reductoisomerase	7	1	383.55	131.341	410.375	3.1245	pep:novel supercontig:GCA_000504785.1:contig000071:6531:7532:1 gene:O979_04005 transcript:ETB05595 description:""ketol-acid reductoisomerase""	6023.86	791181	2.47204e+06	410.38	2	1	Milch_37_C	M7H9
ETB05630	NAD-dependent DNA ligase LigA	7	6	400.88	0.567741	0.882492	1.55439	pep:novel supercontig:GCA_000504785.1:contig000069:24402:26483:1 gene:O979_03910 transcript:ETB05630 description:""NAD-dependent DNA ligase LigA""	1.4009e+07	7.95348e+06	1.23628e+07	1.76	2	1	M7H9	Milch_4_C
ETB43416;AAS05637	ABC transporter ATP-binding protein	7	5	273.72	2.144	1.94285	0.906182	pep:novel supercontig:GCA_000504995.1:contig000213:3485:5185:1 gene:O975_04175 transcript:ETB43416 description:""ABC transporter ATP-binding protein""	3.44238e+06	7.38045e+06	6.68803e+06	2.14	1	1	Milch_4_C	M7H9
AAS02351;ELP44086;ELP44330;ELP45847;ELP47152;ELP48294	hypothetical protein	6	6	262.44	1.42728	1.57107	1.10074	pep:novel chromosome:GCA_000007865.1:Chromosome:40022:41242:1 gene:MAP_0034 transcript:AAS02351 description:""hypothetical protein""	6.71657e+06	9.58645e+06	1.05522e+07	1.57	1	1	Milch_37_C	M7H9
AAS02541	FadE35	6	6	158.03	1.28233	0.946395	0.738027	pep:novel chromosome:GCA_000007865.1:Chromosome:237137:238906:-1 gene:MAP_0224c transcript:AAS02541 description:""FadE35""	4.17683e+06	5.35608e+06	3.95293e+06	1.35	1;2	2	Milch_4_C	Milch_37_C
AAS02721;ETB47874;ETB47882	EphE	6	6	304.6	1.75213	1.8161	1.03652	pep:novel chromosome:GCA_000007865.1:Chromosome:427163:428128:-1 gene:MAP_0404c transcript:AAS02721 description:""EphE""	4.34204e+06	7.6078e+06	7.8856e+06	1.82	1	1	Milch_37_C	M7H9
AAS02814	hypothetical protein	6	6	213.23	1.54681	1.64964	1.06648	pep:novel chromosome:GCA_000007865.1:Chromosome:524978:526162:1 gene:MAP_0497 transcript:AAS02814 description:""hypothetical protein""	1.57619e+07	2.43807e+07	2.60015e+07	1.65	1;2	2	Milch_37_C	M7H9
AAS03027;ETB02038;ETB02084	hypothetical protein	6	6	215.3	1.70828	1.53218	0.896917	pep:novel chromosome:GCA_000007865.1:Chromosome:734999:735841:-1 gene:MAP_0710c transcript:AAS03027 description:""hypothetical protein""	7.17438e+06	1.22559e+07	1.09925e+07	1.71	1	1	Milch_4_C	M7H9
AAS03096;ETB02125	hypothetical protein	6	6	162.47	2.02624	1.78824	0.882543	pep:novel chromosome:GCA_000007865.1:Chromosome:799790:800980:1 gene:MAP_0779 transcript:AAS03096 description:""hypothetical protein""	8.61701e+06	1.74601e+07	1.54093e+07	2.03	1;2	2	Milch_4_C	M7H9
AAS03154	hypothetical protein	6	6	204.78	0.48606	0.697501	1.43501	pep:novel chromosome:GCA_000007865.1:Chromosome:855234:857354:1 gene:MAP_0837 transcript:AAS03154 description:""hypothetical protein""	5.26266e+06	2.55797e+06	3.67071e+06	2.06	1;2	2	M7H9	Milch_4_C
AAS03360;ELP47066;ELP47082;ETB10635	SecD	6	5	296.67	0.859266	2.1086	2.45395	pep:novel chromosome:GCA_000007865.1:Chromosome:1090425:1092248:1 gene:MAP_1043 transcript:AAS03360 description:""SecD""	2.2591e+07	1.94116e+07	4.76353e+07	2.45	1;2	2	Milch_37_C	Milch_4_C
AAS03585	GlgZ	6	6	336.83	1.62868	1.76599	1.08431	pep:novel chromosome:GCA_000007865.1:Chromosome:1350516:1352288:-1 gene:MAP_1268c transcript:AAS03585 description:""GlgZ""	4.72484e+06	7.69525e+06	8.34401e+06	1.77	1;2	2	Milch_37_C	M7H9
AAS03726;ELP46731	hypothetical protein	6	6	177.78	0.842807	1.15807	1.37406	pep:novel chromosome:GCA_000007865.1:Chromosome:1522440:1523144:-1 gene:MAP_1409c transcript:AAS03726 description:""hypothetical protein""	3.27275e+06	2.7583e+06	3.79006e+06	1.37	1;2	2	Milch_37_C	Milch_4_C
AAS04248;ELP46202	TrpD	6	6	294.41	1.57645	1.6958	1.07571	pep:novel chromosome:GCA_000007865.1:Chromosome:2132528:2133631:-1 gene:MAP_1931c transcript:AAS04248 description:""TrpD""	5.07176e+06	7.99538e+06	8.60069e+06	1.7	1	1	Milch_37_C	M7H9
AAS04285	hypothetical protein	6	6	253.7	0.312963	0.691875	2.21072	pep:novel chromosome:GCA_000007865.1:Chromosome:2174492:2176054:-1 gene:MAP_1968c transcript:AAS04285 description:""hypothetical protein""	9.07795e+06	2.84106e+06	6.28081e+06	3.2	1;2	2	M7H9	Milch_4_C
AAS04315;ETB32836;ETB32844;ETB40268	KasA	6	5	180.67	0.534475	0.297613	0.556833	pep:novel chromosome:GCA_000007865.1:Chromosome:2203974:2205224:1 gene:MAP_1998 transcript:AAS04315 description:""KasA""	1.60351e+07	8.57035e+06	4.77225e+06	3.36	1	1	M7H9	Milch_37_C
AAS04405	hypothetical protein	6	5	162.53	0.852901	0.531581	0.623262	pep:novel chromosome:GCA_000007865.1:Chromosome:2308178:2309551:-1 gene:MAP_2088c transcript:AAS04405 description:""hypothetical protein""	1.90359e+07	1.62357e+07	1.01191e+07	1.88	1	1	M7H9	Milch_37_C
AAS04463;ETB03410	hypothetical protein	6	6	171.04	1.09726	0.845338	0.770411	pep:novel chromosome:GCA_000007865.1:Chromosome:2376369:2377679:-1 gene:MAP_2146c transcript:AAS04463 description:""hypothetical protein""	3.20418e+06	3.5158e+06	2.70861e+06	1.3	1	1	Milch_4_C	Milch_37_C
AAS04587	FolC	6	6	216.54	1.37951	1.22564	0.88846	pep:novel chromosome:GCA_000007865.1:Chromosome:2534928:2536385:-1 gene:MAP_2270c transcript:AAS04587 description:""FolC""	1.00553e+07	1.38715e+07	1.23242e+07	1.38	1	1	Milch_4_C	M7H9
AAS04834	hypothetical protein	6	6	175.07	0.968235	0.969016	1.00081	pep:novel chromosome:GCA_000007865.1:Chromosome:2827591:2828958:1 gene:MAP_2517 transcript:AAS04834 description:""hypothetical protein""	5.09846e+06	4.93651e+06	4.94049e+06	1.03	1	1	M7H9	Milch_4_C
AAS04850;ETB33795;ETB41586	hypothetical protein	6	6	206.91	1.376	1.2992	0.944192	pep:novel chromosome:GCA_000007865.1:Chromosome:2843828:2847250:1 gene:MAP_2533 transcript:AAS04850 description:""hypothetical protein""	1.09697e+06	1.50943e+06	1.42519e+06	1.38	1	1	Milch_4_C	M7H9
AAS04878;ETB33857;ETB53419	hypothetical protein	6	5	278.15	1.65016	1.09867	0.665793	pep:novel chromosome:GCA_000007865.1:Chromosome:2878312:2879955:1 gene:MAP_2561 transcript:AAS04878 description:""hypothetical protein""	3.09992e+07	5.11538e+07	3.40579e+07	1.65	1	1	Milch_4_C	M7H9
AAS05064;ETB53723	hypothetical protein	6	6	182.86	0.745253	0.982563	1.31843	pep:novel chromosome:GCA_000007865.1:Chromosome:3077988:3079535:1 gene:MAP_2747 transcript:AAS05064 description:""hypothetical protein""	6.90216e+06	5.14385e+06	6.78181e+06	1.34	1;2	2	M7H9	Milch_4_C
AAS05169	hypothetical protein	6	6	215.74	1.0011	1.0015	1.0004	pep:novel chromosome:GCA_000007865.1:Chromosome:3181011:3181442:1 gene:MAP_2852 transcript:AAS05169 description:""hypothetical protein""	5.06689e+07	5.07248e+07	5.07449e+07	1	1;2	2	Milch_37_C	M7H9
AAS05172	35kd_ag	6	6	346.72	1.37916	1.26441	0.916797	pep:novel chromosome:GCA_000007865.1:Chromosome:3182658:3183485:-1 gene:MAP_2855c transcript:AAS05172 description:""35kd_ag""	7.47669e+06	1.03116e+07	9.45362e+06	1.38	1;2	2	Milch_4_C	M7H9
AAS05179	hypothetical protein	6	6	206.79	1.93657	1.97	1.01727	pep:novel chromosome:GCA_000007865.1:Chromosome:3189167:3190039:1 gene:MAP_2862 transcript:AAS05179 description:""hypothetical protein""	1.3575e+07	2.62889e+07	2.67428e+07	1.97	1;2	2	Milch_37_C	M7H9
AAS05180	hypothetical protein	6	6	178.7	1.39208	1.29594	0.930936	pep:novel chromosome:GCA_000007865.1:Chromosome:3190148:3191824:-1 gene:MAP_2863c transcript:AAS05180 description:""hypothetical protein""	4.41906e+06	6.15168e+06	5.72682e+06	1.39	1;2	2	Milch_4_C	M7H9
AAS05190;ETB05239;ETB34524	hypothetical protein	6	4	193.35	1.39381	1.58313	1.13583	pep:novel chromosome:GCA_000007865.1:Chromosome:3200316:3203543:-1 gene:MAP_2873c transcript:AAS05190 description:""hypothetical protein""	721776	1.00602e+06	1.14266e+06	1.58	1	1	Milch_37_C	M7H9
AAS05191;ELP45444;ETB34523;ETB42639	FadD13	6	5	242.93	2.08055	2.2131	1.06371	pep:novel chromosome:GCA_000007865.1:Chromosome:3203540:3205072:-1 gene:MAP_2874c transcript:AAS05191 description:""FadD13""	2.50208e+06	5.20569e+06	5.53735e+06	2.21	1;2	2	Milch_37_C	M7H9
AAS05214	Ltp1	6	6	221.02	1.14562	0.791941	0.69128	pep:novel chromosome:GCA_000007865.1:Chromosome:3227077:3228267:-1 gene:MAP_2897c transcript:AAS05214 description:""Ltp1""	6.47504e+06	7.41792e+06	5.12785e+06	1.45	1;2	2	Milch_4_C	Milch_37_C
AAS05255	GcpE	6	5	163.77	0.612113	0.545138	0.890583	pep:novel chromosome:GCA_000007865.1:Chromosome:3272755:3273921:-1 gene:MAP_2938c transcript:AAS05255 description:""GcpE""	9.96157e+06	6.09761e+06	5.43043e+06	1.83	1;2	2	M7H9	Milch_37_C
AAS05289	RplS	6	6	221.91	0.754918	1.36449	1.80747	pep:novel chromosome:GCA_000007865.1:Chromosome:3306810:3307298:-1 gene:MAP_2972c transcript:AAS05289 description:""RplS""	1.41394e+07	1.06741e+07	1.9293e+07	1.81	1;2	2	Milch_37_C	Milch_4_C
AAS05639;ETB05680	CtaD	6	6	239.76	2.53287	1.52324	0.601389	pep:novel chromosome:GCA_000007865.1:Chromosome:3438400:3440145:-1 gene:MAP_3091c transcript:AAS05639 description:""CtaD""	1.26253e+07	3.19782e+07	1.92314e+07	2.53	1;2	2	Milch_4_C	M7H9
AAS05647	hypothetical protein	6	5	194.31	1.25281	1.06326	0.8487	pep:novel chromosome:GCA_000007865.1:Chromosome:3446877:3447617:-1 gene:MAP_3099c transcript:AAS05647 description:""hypothetical protein""	9.61165e+06	1.20415e+07	1.02197e+07	1.25	1;2	2	Milch_4_C	M7H9
AAS05738	FadB4	6	5	271.42	1.03773	1.24772	1.20236	pep:novel chromosome:GCA_000007865.1:Chromosome:3540935:3541906:1 gene:MAP_3190 transcript:AAS05738 description:""FadB4""	1.37909e+07	1.43113e+07	1.72073e+07	1.25	1;2	2	Milch_37_C	M7H9
AAS05774;ETB14193;ETB54390;ETB54396	hypothetical protein	6	6	204.05	0.878348	1.35911	1.54735	pep:novel chromosome:GCA_000007865.1:Chromosome:3578538:3579911:-1 gene:MAP_3226c transcript:AAS05774 description:""hypothetical protein""	6.00761e+06	5.27677e+06	8.16502e+06	1.55	1;2	2	Milch_37_C	Milch_4_C
AAS05842	hypothetical protein	6	6	236.59	0.580192	0.610237	1.05179	pep:novel chromosome:GCA_000007865.1:Chromosome:3657829:3658851:-1 gene:MAP_3292c transcript:AAS05842 description:""hypothetical protein""	2.37477e+07	1.37782e+07	1.44917e+07	1.72	1;2	2	M7H9	Milch_4_C
AAS05892	hypothetical protein	6	6	220.11	2.06772	1.13577	0.549285	pep:novel chromosome:GCA_000007865.1:Chromosome:3710625:3711449:1 gene:MAP_3342 transcript:AAS05892 description:""hypothetical protein""	1.50156e+07	3.10482e+07	1.70543e+07	2.07	1	1	Milch_4_C	M7H9
AAS05897	hypothetical protein	6	6	296.98	1.3786	1.77551	1.28791	pep:novel chromosome:GCA_000007865.1:Chromosome:3715674:3717095:-1 gene:MAP_3347c transcript:AAS05897 description:""hypothetical protein""	7.0176e+06	9.67448e+06	1.24598e+07	1.78	1	1	Milch_37_C	M7H9
AAS05918;ETB06176;ETB06214;ETB35899	hypothetical protein	6	5	247.15	0.859727	0.841071	0.978301	pep:novel chromosome:GCA_000007865.1:Chromosome:3742620:3743720:-1 gene:MAP_3368c transcript:AAS05918 description:""hypothetical protein""	1.3311e+07	1.14439e+07	1.11955e+07	1.19	1	1	M7H9	Milch_37_C
AAS05947;ETB35986;ETB44215	BirA	6	6	190.83	6.20534	7.0459	1.13546	pep:novel chromosome:GCA_000007865.1:Chromosome:3772658:3773503:-1 gene:MAP_3397c transcript:AAS05947 description:""BirA""	1.43228e+06	8.8878e+06	1.00917e+07	7.05	1;2	2	Milch_37_C	M7H9
AAS05960;ELP44869;ETB07850	Lat	6	6	196.59	0.941149	2.2675	2.40929	pep:novel chromosome:GCA_000007865.1:Chromosome:3784213:3785553:-1 gene:MAP_3410c transcript:AAS05960 description:""Lat""	3.94035e+06	3.70846e+06	8.93474e+06	2.41	1	1	Milch_37_C	Milch_4_C
AAS06014	hypothetical protein	6	6	211.28	0.343041	0.332017	0.967865	pep:novel chromosome:GCA_000007865.1:Chromosome:3845617:3846834:1 gene:MAP_3464 transcript:AAS06014 description:""hypothetical protein""	1.70441e+07	5.84682e+06	5.65893e+06	3.01	1;2	2	M7H9	Milch_37_C
AAS06100	EphF	6	6	185.67	1.41709	1.41672	0.999739	pep:novel chromosome:GCA_000007865.1:Chromosome:3952013:3952903:1 gene:MAP_3550 transcript:AAS06100 description:""EphF""	4.80891e+06	6.81465e+06	6.81287e+06	1.42	1	1	Milch_4_C	M7H9
AAS06127;ETB36550	FabG3_2	6	6	207.74	3.88472	3.43568	0.884409	pep:novel chromosome:GCA_000007865.1:Chromosome:3975790:3976530:1 gene:MAP_3577 transcript:AAS06127 description:""FabG3_2""	1.05482e+07	4.09769e+07	3.62404e+07	3.88	1;2	2	Milch_4_C	M7H9
AAS06166;ETB14936	hypothetical protein	6	6	346.49	8.06048	13.2239	1.64058	pep:novel chromosome:GCA_000007865.1:Chromosome:4013016:4014440:-1 gene:MAP_3616c transcript:AAS06166 description:""hypothetical protein""	1.19779e+06	9.65472e+06	1.58394e+07	13.22	1;2	2	Milch_37_C	M7H9
AAS06170;ETB54995;ETB55007	hypothetical protein	6	6	183.53	1.20896	0.765849	0.633479	pep:novel chromosome:GCA_000007865.1:Chromosome:4017333:4018736:-1 gene:MAP_3620c transcript:AAS06170 description:""hypothetical protein""	4.51243e+06	5.45532e+06	3.45583e+06	1.58	1	1	Milch_4_C	Milch_37_C
AAS06190	hypothetical protein	6	6	309.5	2.36489	2.23614	0.945561	pep:novel chromosome:GCA_000007865.1:Chromosome:4039997:4041145:1 gene:MAP_3640 transcript:AAS06190 description:""hypothetical protein""	4.11393e+06	9.72897e+06	9.19933e+06	2.36	1;2	2	Milch_4_C	M7H9
AAS06241	hypothetical protein	6	6	224.75	0.85977	1.12683	1.31062	pep:novel chromosome:GCA_000007865.1:Chromosome:4105101:4105943:-1 gene:MAP_3691c transcript:AAS06241 description:""hypothetical protein""	3.85357e+07	3.31318e+07	4.34232e+07	1.31	1;2	2	Milch_37_C	Milch_4_C
AAS06406	hypothetical protein	6	5	229.73	1.16006	1.91983	1.65493	pep:novel chromosome:GCA_000007865.1:Chromosome:4319080:4319853:1 gene:MAP_3856 transcript:AAS06406 description:""hypothetical protein""	1.43839e+07	1.66863e+07	2.76147e+07	1.92	1;2	2	Milch_37_C	M7H9
AAS06419	PurA	6	6	196.06	0.617873	0.606043	0.980853	pep:novel chromosome:GCA_000007865.1:Chromosome:4330421:4331719:1 gene:MAP_3869 transcript:AAS06419 description:""PurA""	2.62044e+07	1.6191e+07	1.5881e+07	1.65	1;2	2	M7H9	Milch_37_C
AAS06423;ETB26761	MetZ	6	6	227.43	1.93547	2.39114	1.23543	pep:novel chromosome:GCA_000007865.1:Chromosome:4334202:4335428:1 gene:MAP_3873 transcript:AAS06423 description:""MetZ""	3.04465e+06	5.89284e+06	7.28017e+06	2.39	1;2	2	Milch_37_C	M7H9
AAS06506	hypothetical protein	6	3	187.43	0.432515	0.121198	0.280218	pep:novel chromosome:GCA_000007865.1:Chromosome:4416335:4417630:1 gene:MAP_3956 transcript:AAS06506 description:""hypothetical protein""	2.23086e+07	9.64881e+06	2.70377e+06	8.25	1;2	2	M7H9	Milch_37_C
AAS06518	hypothetical protein	6	6	246.26	0.596014	1.9934	3.34456	pep:novel chromosome:GCA_000007865.1:Chromosome:4428497:4429084:1 gene:MAP_3968 transcript:AAS06518 description:""hypothetical protein""	1.29475e+07	7.71687e+06	2.58095e+07	3.34	1;2	2	Milch_37_C	Milch_4_C
AAS06528;ETB34488;ETB42590	hypothetical protein	6	6	173.58	0.74776	0.95443	1.27638	pep:novel chromosome:GCA_000007865.1:Chromosome:4436575:4437861:1 gene:MAP_3978 transcript:AAS06528 description:""hypothetical protein""	4.72362e+06	3.53213e+06	4.50836e+06	1.34	1	1	M7H9	Milch_4_C
AAS06546	hypothetical protein	6	6	209.96	2.71034	3.69578	1.36359	pep:novel chromosome:GCA_000007865.1:Chromosome:4453541:4454065:-1 gene:MAP_3996c transcript:AAS06546 description:""hypothetical protein""	2.52282e+06	6.83769e+06	9.32378e+06	3.7	1;2	2	Milch_37_C	M7H9
AAS06572	hypothetical protein	6	6	156.78	1.37138	1.16958	0.85285	pep:novel chromosome:GCA_000007865.1:Chromosome:4483286:4483879:1 gene:MAP_4022 transcript:AAS06572 description:""hypothetical protein""	4.05664e+06	5.5632e+06	4.74457e+06	1.37	1	1	Milch_4_C	M7H9
AAS06602;ETB26112;ETB26118	MenD	6	6	156.77	1.33534	1.44383	1.08124	pep:novel chromosome:GCA_000007865.1:Chromosome:4512395:4514032:1 gene:MAP_4052 transcript:AAS06602 description:""MenD""	1.44585e+06	1.93071e+06	2.08756e+06	1.44	1	1	Milch_37_C	M7H9
AAS06675	RplJ	6	6	223.87	2.09451	1.54535	0.737809	pep:novel chromosome:GCA_000007865.1:Chromosome:4598247:4598837:1 gene:MAP_4125 transcript:AAS06675 description:""RplJ""	1.18664e+07	2.48543e+07	1.83377e+07	2.09	1;2	2	Milch_4_C	M7H9
AAS06721	AtsA	6	6	264.5	0.1658	0.178744	1.07807	pep:novel chromosome:GCA_000007865.1:Chromosome:4643469:4645838:1 gene:MAP_4171 transcript:AAS06721 description:""AtsA""	2.51621e+07	4.17187e+06	4.49758e+06	6.03	1;2	2	M7H9	Milch_4_C
AAS06731	RpsH	6	6	163.72	0.79869	1.32846	1.6633	pep:novel chromosome:GCA_000007865.1:Chromosome:4653479:4653877:1 gene:MAP_4181 transcript:AAS06731 description:""RpsH""	3.05915e+07	2.44331e+07	4.06397e+07	1.66	1;2	2	Milch_37_C	Milch_4_C
AAS06745;ETB25647	XylB	6	6	162.3	2.10009	1.94693	0.927072	pep:novel chromosome:GCA_000007865.1:Chromosome:4664824:4666179:1 gene:MAP_4195 transcript:AAS06745 description:""XylB""	1.56336e+06	3.28318e+06	3.04375e+06	2.1	1	1	Milch_4_C	M7H9
AAS06777;ETB08352;ETB33915;ETB33926	hypothetical protein	6	6	192.87	0.958781	1.32681	1.38385	pep:novel chromosome:GCA_000007865.1:Chromosome:4697226:4698074:-1 gene:MAP_4227c transcript:AAS06777 description:""hypothetical protein""	9.18514e+06	8.80654e+06	1.2187e+07	1.38	1;2	2	Milch_37_C	Milch_4_C
AAS06780	RpsM	6	5	290.99	1.06107	1.54824	1.45913	pep:novel chromosome:GCA_000007865.1:Chromosome:4698895:4699269:1 gene:MAP_4230 transcript:AAS06780 description:""RpsM""	3.74959e+07	3.97859e+07	5.80527e+07	1.55	1;2	2	Milch_37_C	M7H9
AAS06795	RplM	6	5	185.29	0.363997	1.98627	5.45683	pep:novel chromosome:GCA_000007865.1:Chromosome:4714331:4714774:1 gene:MAP_4245 transcript:AAS06795 description:""RplM""	2.14261e+07	7.79904e+06	4.2558e+07	5.46	1;2	2	Milch_37_C	Milch_4_C
AAS06800	hypothetical protein	6	6	278.2	0.825279	0.987144	1.19613	pep:novel chromosome:GCA_000007865.1:Chromosome:4718620:4719663:-1 gene:MAP_4250c transcript:AAS06800 description:""hypothetical protein""	1.03866e+07	8.57184e+06	1.02531e+07	1.21	1;2	2	M7H9	Milch_4_C
AAS06816;ETA94049;ETB25408	hypothetical protein	6	6	240.01	1.66973	1.78251	1.06755	pep:novel chromosome:GCA_000007865.1:Chromosome:4735049:4736575:1 gene:MAP_4266 transcript:AAS06816 description:""hypothetical protein""	2.88309e+06	4.81397e+06	5.13914e+06	1.78	1;2	2	Milch_37_C	M7H9
AAS06882	PcnA	6	6	228.93	0.572907	1.0352	1.80693	pep:novel chromosome:GCA_000007865.1:Chromosome:4807753:4809195:-1 gene:MAP_4332c transcript:AAS06882 description:""PcnA""	4.8269e+06	2.76537e+06	4.99682e+06	1.81	1	1	Milch_37_C	Milch_4_C
AGL35219;AAS06073;ETB54843	oxalyl-CoA decarboxylase OxcA	6	6	181.75	1.23353	0.943937	0.765232	pep:novel chromosome:GCA_000390085.1:Chromosome:285844:287586:1 gene:MAP4_0253 transcript:AGL35219 description:""oxalyl-CoA decarboxylase OxcA""	1.93412e+06	2.3858e+06	1.82569e+06	1.31	1	1	Milch_4_C	Milch_37_C
AGL36183;AAS04890;ETA93202;ETB05999	hypothetical protein	6	6	169.98	1.86287	1.66742	0.895081	pep:novel chromosome:GCA_000390085.1:Chromosome:1315790:1317928:-1 gene:MAP4_1246 transcript:AGL36183 description:""hypothetical protein""	1.02319e+06	1.90607e+06	1.70608e+06	1.86	1	1	Milch_4_C	M7H9
AGL36546;AAS04519;AAS04521	acyl-ACP desaturase	6	5	167.91	3.2603	1.16984	0.358814	pep:novel chromosome:GCA_000390085.1:Chromosome:1760429:1761445:1 gene:MAP4_1620 transcript:AGL36546 description:""acyl-ACP desaturase""	2.92186e+06	9.52615e+06	3.41812e+06	3.26	1	1	Milch_4_C	M7H9
AGL37840;AAS03213	succinyl-CoA synthetase beta chain sucC	6	6	345.84	0.658859	0.897159	1.36168	pep:novel chromosome:GCA_000390085.1:Chromosome:3284122:3285285:-1 gene:MAP4_2964 transcript:AGL37840 description:""succinyl-CoA synthetase beta chain sucC""	9.23196e+07	6.08256e+07	8.28253e+07	1.52	2	1	M7H9	Milch_4_C
ENSBTAP00000005684;ENSBTAP00000026269	ACSL1	6	6	141.77	4.58009	3.93596	0.859363	ACSL1|UniProtKB Gene Name|Bos taurus acyl-CoA synthetase long-chain family member 1 (ACSL1), mRNA. [Source:RefSeq mRNA;Acc:NM_001076085]|27|ENSBTAG00000004344|ENSBTAT00000005684	1.73762e+06	7.95847e+06	6.83921e+06	4.58	1;2	2	Milch_4_C	M7H9
ENSBTAP00000008225	HSP90AA1	6	3	189.87	3.60105	3.25997	0.905283	HSP90AA1|UniProtKB Gene Name|Bos taurus heat shock protein 90kDa alpha (cytosolic), class A member 1 (HSP90AA1), mRNA. [Source:RefSeq mRNA;Acc:NM_001012670]|21|ENSBTAG00000006270|ENSBTAT00000008225	359493	1.29456e+06	1.17194e+06	3.6	1;2	2	Milch_4_C	M7H9
ENSBTAP00000008857;ENSBTAP00000018307;ENSBTAP00000038270;ENSBTAP00000038284	KRT83	6	1	110.12	1.89483	1.87836	0.991307	KRT83|UniProtKB Gene Name|Bos taurus keratin 83 (KRT83), mRNA. [Source:RefSeq mRNA;Acc:NM_001083385]|5|ENSBTAG00000007144|ENSBTAT00000008857	1.08513e+06	2.05613e+06	2.03825e+06	1.89	1	1	Milch_4_C	M7H9
ENSBTAP00000009715	VAT1	6	6	211.82	5.77863	5.39549	0.933698	VAT1|EntrezGene|Bos taurus vesicle amine transport protein 1 homolog (T. californica) (VAT1), mRNA. [Source:RefSeq mRNA;Acc:NM_001192265]|19|ENSBTAG00000007390|ENSBTAT00000009715	2.04093e+06	1.17938e+07	1.10118e+07	5.78	1;2	2	Milch_4_C	M7H9
ENSBTAP00000012807;ENSBTAP00000013107;ENSBTAP00000021788;ENSBTAP00000023156;ENSBTAP00000023926;ENSBTAP00000023927	HKA1	6	1	184.1	1.66745	2.01474	1.20828	HKA1|UniProtKB Gene Name|Bos taurus keratin 34 (KRT34), mRNA. [Source:RefSeq mRNA;Acc:NM_001075951]|19|ENSBTAG00000037560|ENSBTAT00000012807	264464	440981	532827	2.01	1	1	Milch_37_C	M7H9
ENSBTAP00000013018	RAB18	6	6	243.91	5.65055	4.07583	0.721317	RAB18|UniProtKB Gene Name|Bos taurus RAB18, member RAS oncogene family (RAB18), mRNA. [Source:RefSeq mRNA;Acc:NM_001075499]|13|ENSBTAG00000009871|ENSBTAT00000013018	3.78806e+06	2.14046e+07	1.54395e+07	5.65	1;2	2	Milch_4_C	M7H9
ENSBTAP00000017073	SGLT1	6	6	189.69	3.20273	2.64865	0.826997	SGLT1|UniProtKB Gene Name|Bos taurus solute carrier family 5 (sodium/glucose cotransporter), member 1 (SLC5A1), mRNA. [Source:RefSeq mRNA;Acc:NM_174606]|17|ENSBTAG00000012851|ENSBTAT00000017073	1.78804e+06	5.7266e+06	4.73588e+06	3.2	1;2	2	Milch_4_C	M7H9
ENSBTAP00000017500;ENSBTAP00000051168	HSPA1A	6	3	164.38	3.68822	2.13229	0.578135	HSPA1A|UniProtKB Gene Name|Bos taurus heat shock 70kDa protein 1A (HSPA1A), mRNA. [Source:RefSeq mRNA;Acc:NM_203322]|23|ENSBTAG00000025441|ENSBTAT00000017500	245475	905366	523424	3.69	1;2	2	Milch_4_C	M7H9
ENSBTAP00000018185;ENSBTAP00000006440;ENSBTAP00000040659	KRT31	6	1	186.42	1.21515	19.7424	16.2469	KRT31|UniProtKB Gene Name|Bos taurus keratin 31 (KRT31), mRNA. [Source:RefSeq mRNA;Acc:NM_001076506]|19|ENSBTAG00000013685|ENSBTAT00000018185	25859	31422.6	510520	19.74	1	1	Milch_37_C	M7H9
ENSBTAP00000019538	LGB	6	6	183.11	5.38719	4.23838	0.786752	LGB|UniProtKB Gene Name|Bos taurus progestagen-associated endometrial protein (PAEP), mRNA. [Source:RefSeq mRNA;Acc:NM_173929]|11|ENSBTAG00000014678|ENSBTAT00000019538	2.38484e+07	1.28476e+08	1.01079e+08	5.39	1;2	2	Milch_4_C	M7H9
ENSBTAP00000022375;ENSBTAP00000000079;ENSBTAP00000017593	FABP3	6	6	246.68	2.44058	2.28737	0.937225	FABP3|UniProtKB Gene Name|Bos taurus fatty acid binding protein 3, muscle and heart (mammary-derived growth inhibitor) (FABP3), mRNA. [Source:RefSeq mRNA;Acc:NM_174313]|2|ENSBTAG00000016819|ENSBTAT00000022375	1.48182e+07	3.6165e+07	3.38948e+07	2.44	1;2	2	Milch_4_C	M7H9
ENSBTAP00000023347	HHIPL2	6	6	255.85	1.35957	4.76001	3.50112	HHIPL2|HGNC Symbol|HHIP-like 2 [Source:HGNC Symbol;Acc:25842]|16|ENSBTAG00000017561|ENSBTAT00000023347	710635	966155	3.38263e+06	4.76	1;2	2	Milch_37_C	M7H9
ENSBTAP00000024328	SLC28A3	6	6	371.15	16.4761	13.5393	0.821752	SLC28A3|UniProtKB Gene Name|Bos taurus solute carrier family 28 (sodium-coupled nucleoside transporter), member 3 (SLC28A3), mRNA. [Source:RefSeq mRNA;Acc:NM_001192167]|8|ENSBTAG00000018280|ENSBTAT00000024328	4.11304e+06	6.77668e+07	5.56875e+07	16.48	1;2	2	Milch_4_C	M7H9
ENSBTAP00000038253	KRT2	6	1	370.51	0.267145	0.0643547	0.240898	KRT2|HGNC Symbol|keratin 2 [Source:HGNC Symbol;Acc:6439]|5|ENSBTAG00000039261|ENSBTAT00000038440	1.847e+08	4.93415e+07	1.18863e+07	15.54	1;2	2	M7H9	Milch_37_C
ENSBTAP00000042121	FGFBP1	6	6	185.39	3.35407	3.33449	0.994161	FGFBP1|UniProtKB Gene Name|Bos taurus fibroblast growth factor binding protein 1 (FGFBP1), mRNA. [Source:RefSeq mRNA;Acc:NM_174337]|6|ENSBTAG00000031497|ENSBTAT00000044642	1.61614e+07	5.42065e+07	5.389e+07	3.35	1;2	2	Milch_4_C	M7H9
ENSBTAP00000056163		6	4	206.59	0.643043	0.130441	0.20285	||Uncharacterized protein [Source:UniProtKB/TrEMBL;Acc:G3N2P6]|19|ENSBTAG00000047262|ENSBTAT00000066349	7.85775e+06	5.05287e+06	1.02497e+06	7.67	1;2	2	M7H9	Milch_37_C
ETB00011;ETB27407	membrane protein	6	6	176.6	1.37814	1.10076	0.798734	pep:novel supercontig:GCA_000504845.1:contig000438:29543:31180:-1 gene:O978_20600 transcript:ETB00011 description:""membrane protein""	5.45753e+06	7.52122e+06	6.00746e+06	1.38	1	1	Milch_4_C	M7H9
ETB00078	3-oxoacyl-ACP reductase	6	5	221.9	0.685522	0.822919	1.20043	pep:novel supercontig:GCA_000504785.1:contig000324:7375:8142:-1 gene:O979_15775 transcript:ETB00078 description:""3-oxoacyl-ACP reductase""	1.4727e+07	1.00957e+07	1.21192e+07	1.46	1	1	M7H9	Milch_4_C
ETB00303	hypothetical protein	6	6	177.13	0.36428	0.32284	0.886242	pep:novel supercontig:GCA_000504845.1:contig000429:3140:3829:1 gene:O978_19980 transcript:ETB00303 description:""hypothetical protein""	5.09448e+07	1.85582e+07	1.6447e+07	3.1	1;2	2	M7H9	Milch_37_C
ETB00438;ETB27826	prephenate dehydratase	6	6	174.89	1.6738	1.16475	0.69587	pep:novel supercontig:GCA_000504845.1:contig000427:1363:2310:-1 gene:O978_19935 transcript:ETB00438 description:""prephenate dehydratase""	9.75081e+06	1.63209e+07	1.13572e+07	1.67	1	1	Milch_4_C	M7H9
ETB00520	tryptophan synthase subunit beta	6	6	228.63	1.1537	1.4648	1.26965	pep:novel supercontig:GCA_000504785.1:contig000314:24416:25687:-1 gene:O979_15265 transcript:ETB00520 description:""tryptophan synthase subunit beta""	7.1212e+06	8.21575e+06	1.04312e+07	1.46	1;2	2	Milch_37_C	M7H9
ETB00530;ETB31093	histidinol-phosphate aminotransferase	6	6	180.08	1.19398	1.4891	1.24717	pep:novel supercontig:GCA_000504785.1:contig000314:34481:35677:-1 gene:O979_15325 transcript:ETB00530 description:""histidinol-phosphate aminotransferase""	4.34783e+06	5.19124e+06	6.47435e+06	1.49	1;2	2	Milch_37_C	M7H9
ETB00570	phosphoribose diphosphate\x3adecaprenyl-phosphate phosphoribosyltransferase	6	6	161.48	1.19252	1.54943	1.29928	pep:novel supercontig:GCA_000504845.1:contig000423:11431:12348:-1 gene:O978_19825 transcript:ETB00570 description:""phosphoribose diphosphate\x3adecaprenyl-phosphate phosphoribosyltransferase""	7.62145e+06	9.08874e+06	1.18089e+07	1.55	1;2	2	Milch_37_C	M7H9
ETB00592	phenylalanyl-tRNA synthetase subunit alpha	6	6	188.97	1.37776	1.27491	0.925344	pep:novel supercontig:GCA_000504785.1:contig000311:3042:4085:-1 gene:O979_14975 transcript:ETB00592 description:""phenylalanyl-tRNA synthetase subunit alpha""	5.56194e+06	7.66305e+06	7.09095e+06	1.38	1	1	Milch_4_C	M7H9
ETB00743	cobalt transporter	6	6	250.18	1.84305	1.65519	0.89807	pep:novel supercontig:GCA_000504785.1:contig000306:7679:8455:1 gene:O979_14625 transcript:ETB00743 description:""cobalt transporter""	2.66082e+07	4.90403e+07	4.40416e+07	1.84	1	1	Milch_4_C	M7H9
ETB01172;ETB51086	secretion protein EccD	6	6	214.51	1.55171	0.516174	0.332648	pep:novel supercontig:GCA_000504785.1:contig000291:671:2182:-1 gene:O979_13990 transcript:ETB01172 description:""secretion protein EccD""	3.0741e+07	4.77011e+07	1.58677e+07	3.01	1	1	Milch_4_C	Milch_37_C
ETB01230	damage-inducible protein CinA	6	6	224.36	0.891353	1.19785	1.34385	pep:novel supercontig:GCA_000504785.1:contig000289:7445:8749:-1 gene:O979_13945 transcript:ETB01230 description:""damage-inducible protein CinA""	4.31538e+06	3.84653e+06	5.16917e+06	1.34	1	1	Milch_37_C	Milch_4_C
ETB01327	S-adenosyl-L-methionine-dependent methyltransferase	6	5	188.16	1.42925	1.37192	0.959892	pep:novel supercontig:GCA_000504785.1:contig000285:24941:25864:1 gene:O979_13600 transcript:ETB01327 description:""S-adenosyl-L-methionine-dependent methyltransferase""	7.50162e+06	1.07217e+07	1.02916e+07	1.43	1	1	Milch_4_C	M7H9
ETB01407;ETA93497;ETB29546	oxidoreductase	6	6	239.83	1.61563	2.01079	1.24458	pep:novel supercontig:GCA_000504845.1:contig000395:15944:16855:-1 gene:O978_18455 transcript:ETB01407 description:""oxidoreductase""	6.21225e+06	1.00367e+07	1.24915e+07	2.01	1	1	Milch_37_C	M7H9
ETB01607;ETB29296	3-beta hydroxysteroid dehydrogenase	6	3	211.38	0.774543	1.42242	1.83646	pep:novel supercontig:GCA_000504845.1:contig000391:1455:2408:-1 gene:O978_18245 transcript:ETB01607 description:""3-beta hydroxysteroid dehydrogenase""	1.46433e+07	1.13419e+07	2.08289e+07	1.84	1	1	Milch_37_C	Milch_4_C
ETB01617;ETB51651	nrtC	6	6	262.3	0.824261	6.04178	7.32993	pep:novel supercontig:GCA_000504785.1:contig000279:4003:5070:1 gene:O979_13210 transcript:ETB01617 description:""nrtC""	2.84848e+06	2.3479e+06	1.72099e+07	7.33	1;2	2	Milch_37_C	Milch_4_C
ETB01623	aldo/keto reductase	6	6	178.94	1.09164	0.752744	0.689551	pep:novel supercontig:GCA_000504785.1:contig000279:9301:10272:1 gene:O979_13240 transcript:ETB01623 description:""aldo/keto reductase""	6.18986e+06	6.75713e+06	4.65938e+06	1.45	1;2	2	Milch_4_C	Milch_37_C
ETB01676	sulfotransferase	6	6	274.82	1.01636	3.00123	2.95293	pep:novel supercontig:GCA_000504845.1:contig000388:7530:8675:-1 gene:O978_18015 transcript:ETB01676 description:""sulfotransferase""	5.13429e+07	5.21826e+07	1.54092e+08	3	1;2	2	Milch_37_C	M7H9
ETB01695	enoyl-CoA hydratase	6	6	236.89	1.24741	1.14424	0.917296	pep:novel supercontig:GCA_000504845.1:contig000388:27578:28333:1 gene:O978_18120 transcript:ETB01695 description:""enoyl-CoA hydratase""	8.74739e+06	1.09116e+07	1.00091e+07	1.25	1	1	Milch_4_C	M7H9
ETB01820;ETB51731;ETB51744	hypothetical protein	6	6	214.19	1.59838	1.38948	0.869304	pep:novel supercontig:GCA_000504785.1:contig000271:5866:8472:1 gene:O979_12990 transcript:ETB01820 description:""hypothetical protein""	4.34593e+06	6.94645e+06	6.03858e+06	1.6	1	1	Milch_4_C	M7H9
ETB01926	SAM-dependent methlyltransferase	6	5	206.83	1.64682	1.35975	0.825679	pep:novel supercontig:GCA_000504785.1:contig000264:9745:10590:1 gene:O979_12735 transcript:ETB01926 description:""SAM-dependent methlyltransferase""	3.73129e+06	6.14478e+06	5.07361e+06	1.65	1	1	Milch_4_C	M7H9
ETB01929	Pup--protein ligase	6	6	240.94	0.945814	1.06669	1.1278	pep:novel supercontig:GCA_000504785.1:contig000264:14581:16089:1 gene:O979_12760 transcript:ETB01929 description:""Pup--protein ligase""	1.4489e+07	1.37038e+07	1.54552e+07	1.13	1	1	Milch_37_C	Milch_4_C
ETB01936;ETB11924	preprotein translocase subunit TatA	6	6	321.57	0.662401	1.36071	2.05421	pep:novel supercontig:GCA_000504785.1:contig000264:21746:22027:1 gene:O979_12795 transcript:ETB01936 description:""preprotein translocase subunit TatA""	5.5328e+07	3.66493e+07	7.52855e+07	2.05	1;2	2	Milch_37_C	Milch_4_C
ETB01951	phosphate ABC transporter ATP-binding protein	6	6	209.08	0.586416	0.425235	0.725142	pep:novel supercontig:GCA_000504845.1:contig000375:9482:10258:-1 gene:O978_17385 transcript:ETB01951 description:""phosphate ABC transporter ATP-binding protein""	1.56374e+07	9.17004e+06	6.64958e+06	2.35	1;2	2	M7H9	Milch_37_C
ETB02202;ETB28501;ETB28523;ETB37246	citrate synthase	6	6	201.41	1.14611	1.0587	0.923732	pep:novel supercontig:GCA_000504845.1:contig000364:4230:5351:1 gene:O978_16445 transcript:ETB02202 description:""citrate synthase""	3.35877e+07	3.84953e+07	3.55593e+07	1.15	1;2	2	Milch_4_C	M7H9
ETB02209	histidine kinase	6	2	196.69	0.426796	0.632858	1.48281	pep:novel supercontig:GCA_000504845.1:contig000363:641:1978:1 gene:O978_16420 transcript:ETB02209 description:""histidine kinase""	1.00164e+07	4.27498e+06	6.33899e+06	2.34	1;2	2	M7H9	Milch_4_C
ETB02232;ETB37471;ETB37491;ETB49463	molybdopterin molybdenumtransferase	6	6	265.93	1.50056	1.36111	0.907071	pep:novel supercontig:GCA_000504785.1:contig000249:3578:4864:-1 gene:O979_11930 transcript:ETB02232 description:""molybdopterin molybdenumtransferase""	2.63382e+07	3.9522e+07	3.58493e+07	1.5	1	1	Milch_4_C	M7H9
ETB02280;ETB37370;ETB37385	DNA repair protein	6	6	248.56	0.493922	0.47175	0.95511	pep:novel supercontig:GCA_000504845.1:contig000358:8350:9258:1 gene:O978_16210 transcript:ETB02280 description:""DNA repair protein""	5.49896e+07	2.71606e+07	2.59414e+07	2.12	1;2	2	M7H9	Milch_37_C
ETB02282	phosphate-binding protein	6	6	392.57	0.786313	0.660747	0.840311	pep:novel supercontig:GCA_000504845.1:contig000358:11163:12272:-1 gene:O978_16225 transcript:ETB02282 description:""phosphate-binding protein""	7.38291e+07	5.80528e+07	4.87824e+07	1.51	1;2	2	M7H9	Milch_37_C
ETB02335	N-acetylglucosamine-1-phosphate uridyltransferase	6	6	277.64	0.591983	0.388616	0.656465	pep:novel supercontig:GCA_000504785.1:contig000242:7682:9154:1 gene:O979_11610 transcript:ETB02335 description:""N-acetylglucosamine-1-phosphate uridyltransferase""	1.15761e+07	6.85284e+06	4.49865e+06	2.57	1;2	2	M7H9	Milch_37_C
ETB02377	transcriptional regulator	6	6	213.5	1.86629	2.03003	1.08773	pep:novel supercontig:GCA_000504785.1:contig000240:476:1249:1 gene:O979_11500 transcript:ETB02377 description:""transcriptional regulator""	1.25306e+07	2.33857e+07	2.54375e+07	2.03	1	1	Milch_37_C	M7H9
ETB02497;ETB37713	histidyl-tRNA synthetase	6	6	146.99	0.969713	1.26498	1.30449	pep:novel supercontig:GCA_000504785.1:contig000233:15852:17114:-1 gene:O979_11225 transcript:ETB02497 description:""histidyl-tRNA synthetase""	2.83433e+06	2.74849e+06	3.58537e+06	1.3	1	1	Milch_37_C	Milch_4_C
ETB02559	membrane protein	6	6	280.57	1.24217	0.449869	0.362162	pep:novel supercontig:GCA_000504785.1:contig000229:13130:13801:1 gene:O979_11010 transcript:ETB02559 description:""membrane protein""	7.00502e+07	8.70146e+07	3.15134e+07	2.76	1;2	2	Milch_4_C	Milch_37_C
ETB02580	aspartate carbamoyltransferase	6	6	186.57	1.47157	1.17936	0.80143	pep:novel supercontig:GCA_000504785.1:contig000227:7042:7998:-1 gene:O979_10900 transcript:ETB02580 description:""aspartate carbamoyltransferase""	4.59148e+06	6.75669e+06	5.41502e+06	1.47	1	1	Milch_4_C	M7H9
ETB02582	preprotein translocase subunit SecF	6	2	307.56	1.50126	4.37865	2.91666	pep:novel supercontig:GCA_000504845.1:contig000339:1:1161:-1 gene:O978_15225 transcript:ETB02582 description:""preprotein translocase subunit SecF""	2.48628e+06	3.73254e+06	1.08866e+07	4.38	1;2	2	Milch_37_C	M7H9
ETB02600	hypothetical protein	6	6	272.35	0.765809	0.345577	0.451257	pep:novel supercontig:GCA_000504785.1:contig000224:1647:2363:1 gene:O979_10780 transcript:ETB02600 description:""hypothetical protein""	4.49482e+08	3.44217e+08	1.55331e+08	2.89	1;2	2	M7H9	Milch_37_C
ETB03200;ETB38292	diacylglyceryl transferase	6	6	199.77	1.92746	1.59076	0.825314	pep:novel supercontig:GCA_000504845.1:contig000310:22330:23613:-1 gene:O978_13870 transcript:ETB03200 description:""diacylglyceryl transferase""	6.10931e+06	1.17754e+07	9.71843e+06	1.93	1	1	Milch_4_C	M7H9
ETB03426	serine acetyltransferase	6	6	237.8	1.05246	1.3825	1.31358	pep:novel supercontig:GCA_000504785.1:contig000186:22665:23354:-1 gene:O979_09300 transcript:ETB03426 description:""serine acetyltransferase""	1.64159e+07	1.72772e+07	2.2695e+07	1.38	1;2	2	Milch_37_C	M7H9
ETB03619;ETB33279;ETB33283	salicylate synthase	6	6	211.1	1.60995	1.29152	0.802211	pep:novel supercontig:GCA_000504785.1:contig000176:21379:22731:1 gene:O979_08850 transcript:ETB03619 description:""salicylate synthase""	3.5288e+06	5.68118e+06	4.5575e+06	1.61	1;2	2	Milch_4_C	M7H9
ETB03664	ATPase	6	6	226.42	1.89069	1.44253	0.762967	pep:novel supercontig:GCA_000504785.1:contig000173:303:1178:1 gene:O979_08625 transcript:ETB03664 description:""ATPase""	9.21939e+06	1.7431e+07	1.32993e+07	1.89	1;2	2	Milch_4_C	M7H9
ETB03726	50S ribosomal protein L21	6	6	382.86	0.197156	0.399664	2.02714	pep:novel supercontig:GCA_000504785.1:contig000170:260:571:1 gene:O979_08520 transcript:ETB03726 description:""50S ribosomal protein L21""	1.01505e+08	2.00123e+07	4.05678e+07	5.07	1;2	2	M7H9	Milch_4_C
ETB04001;ETB12795	acyl-CoA dehydrogenase	6	6	168.63	1.4744	1.42747	0.968168	pep:novel supercontig:GCA_000504785.1:contig000154:586:1752:1 gene:O979_08075 transcript:ETB04001 description:""acyl-CoA dehydrogenase""	3.94046e+06	5.80983e+06	5.62489e+06	1.47	1;2	2	Milch_4_C	M7H9
ETB04473	hypothetical protein	6	6	161.71	0.346737	0.161852	0.466787	pep:novel supercontig:GCA_000504785.1:contig000125:3966:4535:1 gene:O979_06995 transcript:ETB04473 description:""hypothetical protein""	5.84732e+07	2.02748e+07	9.46402e+06	6.18	1;2	2	M7H9	Milch_37_C
ETB04504	cyclase	6	6	234.85	1.08024	0.948582	0.878125	pep:novel supercontig:GCA_000504785.1:contig000123:1739:2896:1 gene:O979_06950 transcript:ETB04504 description:""cyclase""	4.13192e+06	4.46345e+06	3.91947e+06	1.14	1	1	Milch_4_C	Milch_37_C
ETB04526;ETB13014	hypothetical protein	6	6	228.06	1.73558	1.55371	0.895212	pep:novel supercontig:GCA_000504785.1:contig000122:22002:23129:1 gene:O979_06915 transcript:ETB04526 description:""hypothetical protein""	5.05996e+06	8.78196e+06	7.86172e+06	1.74	1	1	Milch_4_C	M7H9
ETB04741	enoyl-CoA hydratase	6	6	183.47	0.83971	0.687046	0.818194	pep:novel supercontig:GCA_000504785.1:contig000109:4495:5307:-1 gene:O979_06260 transcript:ETB04741 description:""enoyl-CoA hydratase""	1.5975e+07	1.34144e+07	1.09756e+07	1.46	1;2	2	M7H9	Milch_37_C
ETB04910	pantothenate kinase	6	6	312.16	1.31338	1.11382	0.848055	pep:novel supercontig:GCA_000504785.1:contig000101:9737:10675:-1 gene:O979_05910 transcript:ETB04910 description:""pantothenate kinase""	1.0328e+07	1.35646e+07	1.15035e+07	1.31	1;2	2	Milch_4_C	M7H9
ETB04915;ETB53623	cyclase	6	5	208.42	1.20604	1.28436	1.06494	pep:novel supercontig:GCA_000504785.1:contig000101:15515:17020:1 gene:O979_05935 transcript:ETB04915 description:""cyclase""	2.70973e+06	3.26803e+06	3.48026e+06	1.28	1	1	Milch_37_C	M7H9
ETB04948	oxidoreductase	6	6	230.12	1.15277	1.25389	1.08772	pep:novel supercontig:GCA_000504785.1:contig000100:11127:12053:1 gene:O979_05805 transcript:ETB04948 description:""oxidoreductase""	8.6728e+06	9.99775e+06	1.08747e+07	1.25	1;2	2	Milch_37_C	M7H9
ETB04991	catalase	6	6	190.22	1.41495	1.90476	1.34617	pep:novel supercontig:GCA_000504785.1:contig000099:18098:19039:1 gene:O979_05665 transcript:ETB04991 description:""catalase""	1.23057e+06	1.74119e+06	2.34394e+06	1.9	1;2	2	Milch_37_C	M7H9
ETB07769	TetR family transcriptional regulator	6	6	180.64	1.71258	1.49747	0.874395	pep:novel supercontig:GCA_000504845.1:contig000063:6728:7333:1 gene:O978_02345 transcript:ETB07769 description:""TetR family transcriptional regulator""	3.49534e+06	5.98604e+06	5.23416e+06	1.71	1	1	Milch_4_C	M7H9
AAS02328	PpiA	5	5	175.7	1.5279	1.12269	0.734792	pep:novel chromosome:GCA_000007865.1:Chromosome:13662:14210:1 gene:MAP_0011 transcript:AAS02328 description:""PpiA""	7.73052e+06	1.18114e+07	8.67895e+06	1.53	1;2	2	Milch_4_C	M7H9
AAS02367;ELP48268	hypothetical protein	5	5	178.22	1.22482	1.21395	0.991129	pep:novel chromosome:GCA_000007865.1:Chromosome:56151:56699:-1 gene:MAP_0050c transcript:AAS02367 description:""hypothetical protein""	3.78535e+06	4.63637e+06	4.59524e+06	1.22	1	1	Milch_4_C	M7H9
AAS02455	hypothetical protein	5	4	171.04	1.45469	1.14541	0.787389	pep:novel chromosome:GCA_000007865.1:Chromosome:144761:145654:-1 gene:MAP_0138c transcript:AAS02455 description:""hypothetical protein""	2.90672e+06	4.22838e+06	3.32938e+06	1.45	1	1	Milch_4_C	M7H9
AAS02468	hypothetical protein	5	5	248.57	2.77997	2.84601	1.02375	pep:novel chromosome:GCA_000007865.1:Chromosome:155589:156041:-1 gene:MAP_0151c transcript:AAS02468 description:""hypothetical protein""	6.26441e+06	1.74149e+07	1.78286e+07	2.85	1;2	2	Milch_37_C	M7H9
AAS02562	hypothetical protein	5	5	134.86	0.808104	1.12638	1.39386	pep:novel chromosome:GCA_000007865.1:Chromosome:266701:267672:-1 gene:MAP_0245c transcript:AAS02562 description:""hypothetical protein""	5.86682e+06	4.741e+06	6.60829e+06	1.39	1;2	2	Milch_37_C	Milch_4_C
AAS02675;ETB35959	hypothetical protein	5	5	171.87	3.31964	2.87077	0.864784	pep:novel chromosome:GCA_000007865.1:Chromosome:382245:383567:-1 gene:MAP_0358c transcript:AAS02675 description:""hypothetical protein""	1.13289e+06	3.76078e+06	3.25226e+06	3.32	1	1	Milch_4_C	M7H9
AAS02681;ELP47939;ETA97956	hypothetical protein	5	5	142.47	0.91332	0.838207	0.917758	pep:novel chromosome:GCA_000007865.1:Chromosome:388087:389799:-1 gene:MAP_0364c transcript:AAS02681 description:""hypothetical protein""	1.41393e+06	1.29137e+06	1.18517e+06	1.19	1	1	M7H9	Milch_37_C
AAS02753	hypothetical protein	5	5	202.58	0.295892	0.544121	1.83892	pep:novel chromosome:GCA_000007865.1:Chromosome:463606:464991:1 gene:MAP_0436 transcript:AAS02753 description:""hypothetical protein""	4.90079e+06	1.45011e+06	2.66662e+06	3.38	1	1	M7H9	Milch_4_C
AAS02831	hypothetical protein	5	5	137.94	0.739293	0.692143	0.936222	pep:novel chromosome:GCA_000007865.1:Chromosome:541509:542252:-1 gene:MAP_0514c transcript:AAS02831 description:""hypothetical protein""	3.17066e+06	2.34405e+06	2.19455e+06	1.44	1;2	2	M7H9	Milch_37_C
AAS03022;ELP47584	hypothetical protein	5	5	221.63	1.85092	5.41662	2.92645	pep:novel chromosome:GCA_000007865.1:Chromosome:728144:729316:1 gene:MAP_0705 transcript:AAS03022 description:""hypothetical protein""	2.92659e+06	5.41688e+06	1.58522e+07	5.42	2	1	Milch_37_C	M7H9
AAS03102	Far	5	5	186.77	1.54326	1.57979	1.02367	pep:novel chromosome:GCA_000007865.1:Chromosome:805488:806567:1 gene:MAP_0785 transcript:AAS03102 description:""Far""	4.73338e+06	7.30483e+06	7.47777e+06	1.58	1;2	2	Milch_37_C	M7H9
AAS03116	hypothetical protein	5	4	142.25	2.56725	2.41872	0.942141	pep:novel chromosome:GCA_000007865.1:Chromosome:819041:820690:-1 gene:MAP_0799c transcript:AAS03116 description:""hypothetical protein""	416183	1.06845e+06	1.00663e+06	2.57	1;2	2	Milch_4_C	M7H9
AAS03222;ETB28191	hypothetical protein	5	1	174.44	infinity	infinity	4.80742	pep:novel chromosome:GCA_000007865.1:Chromosome:934351:935742:1 gene:MAP_0905 transcript:AAS03222 description:""hypothetical protein""	0	658630	3.16631e+06	Infinity	1;2	2	Milch_37_C	M7H9
AAS03325;ETB02504	FadD14	5	1	149.02	0.911237	0.878483	0.964056	pep:novel chromosome:GCA_000007865.1:Chromosome:1054215:1055864:1 gene:MAP_1008 transcript:AAS03325 description:""FadD14""	1.81217e+06	1.65132e+06	1.59196e+06	1.14	1	1	M7H9	Milch_37_C
AAS03361	SecF	5	1	279.11	2.279	2.58695	1.13512	pep:novel chromosome:GCA_000007865.1:Chromosome:1092251:1093558:1 gene:MAP_1044 transcript:AAS03361 description:""SecF""	3.0937e+06	7.05056e+06	8.00325e+06	2.59	1	1	Milch_37_C	M7H9
AAS03362	hypothetical protein	5	5	139.54	0.463829	4.58734	9.89015	pep:novel chromosome:GCA_000007865.1:Chromosome:1093563:1095236:1 gene:MAP_1045 transcript:AAS03362 description:""hypothetical protein""	1.544e+06	716150	7.08284e+06	9.89	1;2	2	Milch_37_C	Milch_4_C
AAS03584;ETB00404;ETB03098	hypothetical protein	5	5	188.2	2.50384	2.67782	1.06949	pep:novel chromosome:GCA_000007865.1:Chromosome:1348982:1350310:1 gene:MAP_1267 transcript:AAS03584 description:""hypothetical protein""	2.70583e+06	6.77495e+06	7.24572e+06	2.68	1	1	Milch_37_C	M7H9
AAS03720;ETB31409;ETB31414;ETB38552;ETB50830	RecN	5	5	186.5	0.573164	0.382677	0.667657	pep:novel chromosome:GCA_000007865.1:Chromosome:1514851:1516620:1 gene:MAP_1403 transcript:AAS03720 description:""RecN""	8.62406e+06	4.943e+06	3.30023e+06	2.61	1;2	2	M7H9	Milch_37_C
AAS03847	hypothetical protein	5	5	324.95	3.4403	2.28416	0.663942	pep:novel chromosome:GCA_000007865.1:Chromosome:1679436:1680929:1 gene:MAP_1530 transcript:AAS03847 description:""hypothetical protein""	5.13927e+06	1.76806e+07	1.17389e+07	3.44	1;2	2	Milch_4_C	M7H9
AAS03868;ETB03677;ETB25029;ETB31779;ETB39050;ETB51251	hypothetical protein	5	4	169.4	1.06079	0.825983	0.778646	pep:novel chromosome:GCA_000007865.1:Chromosome:1704117:1705481:-1 gene:MAP_1551c transcript:AAS03868 description:""hypothetical protein""	7.13578e+06	7.5696e+06	5.89404e+06	1.28	1	1	Milch_4_C	Milch_37_C
AAS04200	PyrD	5	5	194.83	0.832958	0.893789	1.07303	pep:novel chromosome:GCA_000007865.1:Chromosome:2079791:2080903:1 gene:MAP_1883 transcript:AAS04200 description:""PyrD""	8.57122e+06	7.13947e+06	7.66087e+06	1.2	1	1	M7H9	Milch_4_C
AAS04330	hypothetical protein	5	5	183.3	2.21939	1.78869	0.805939	pep:novel chromosome:GCA_000007865.1:Chromosome:2222099:2223184:-1 gene:MAP_2013c transcript:AAS04330 description:""hypothetical protein""	4.67685e+06	1.03798e+07	8.36545e+06	2.22	1;2	2	Milch_4_C	M7H9
AAS04401;ETB40487	hypothetical protein	5	4	256.51	5.25269	3.66874	0.69845	pep:novel chromosome:GCA_000007865.1:Chromosome:2303464:2304918:1 gene:MAP_2084 transcript:AAS04401 description:""hypothetical protein""	2.72032e+06	1.4289e+07	9.98014e+06	5.25	1;2	2	Milch_4_C	M7H9
AAS04801;ETB04453;ETB33685	CysN	5	5	130.9	0.814228	0.757525	0.93036	pep:novel chromosome:GCA_000007865.1:Chromosome:2787416:2789266:-1 gene:MAP_2484c transcript:AAS04801 description:""CysN""	2.62428e+06	2.13676e+06	1.98796e+06	1.32	1;2	2	M7H9	Milch_37_C
AAS05114	hypothetical protein	5	5	129.12	0.976299	0.784498	0.803543	pep:novel chromosome:GCA_000007865.1:Chromosome:3127111:3127806:-1 gene:MAP_2797c transcript:AAS05114 description:""hypothetical protein""	4.62176e+06	4.51222e+06	3.62576e+06	1.27	1	1	M7H9	Milch_37_C
AAS05115;ELP45484;ELP45630;ETB05030	HemY'	5	5	168.36	1.28593	1.20274	0.935308	pep:novel chromosome:GCA_000007865.1:Chromosome:3127812:3129167:-1 gene:MAP_2798c transcript:AAS05115 description:""HemY'""	2.3579e+06	3.03209e+06	2.83594e+06	1.29	1	1	Milch_4_C	M7H9
AAS05117	EchA15	5	5	239.01	2.09241	2.11718	1.01184	pep:novel chromosome:GCA_000007865.1:Chromosome:3130285:3131106:1 gene:MAP_2800 transcript:AAS05117 description:""EchA15""	4.62927e+06	9.68635e+06	9.801e+06	2.12	1;2	2	Milch_37_C	M7H9
AAS05130;ETB34376	hypothetical protein	5	5	153.39	2.27156	1.66679	0.733766	pep:novel chromosome:GCA_000007865.1:Chromosome:3143681:3144454:-1 gene:MAP_2813c transcript:AAS05130 description:""hypothetical protein""	2.79352e+06	6.34565e+06	4.65622e+06	2.27	1	1	Milch_4_C	M7H9
AAS05207;ELP45459;ETB42715;ETB42724	PepR	5	3	188.33	2.16075	1.93745	0.89666	pep:novel chromosome:GCA_000007865.1:Chromosome:3219428:3220750:-1 gene:MAP_2890c transcript:AAS05207 description:""PepR""	2.35042e+06	5.07867e+06	4.55384e+06	2.16	1	1	Milch_4_C	M7H9
AAS05209	RpsO	5	5	201.93	2.61465	5.0352	1.92577	pep:novel chromosome:GCA_000007865.1:Chromosome:3223471:3223740:-1 gene:MAP_2892c transcript:AAS05209 description:""RpsO""	7.38124e+06	1.92993e+07	3.7166e+07	5.04	1;2	2	Milch_37_C	M7H9
AAS05233;ETB05359;ETB05392;ETB54016;ETB54022	CysG2	5	5	217.87	0.979783	0.871482	0.889465	pep:novel chromosome:GCA_000007865.1:Chromosome:3248085:3249290:-1 gene:MAP_2916c transcript:AAS05233 description:""CysG2""	1.62259e+07	1.58979e+07	1.41406e+07	1.15	1	1	M7H9	Milch_37_C
AAS05236;ETB34635;ETB34639;ETB37627;ETB54031	hypothetical protein	5	5	175.82	4.18301	2.18452	0.522237	pep:novel chromosome:GCA_000007865.1:Chromosome:3251350:3253191:-1 gene:MAP_2919c transcript:AAS05236 description:""hypothetical protein""	1.67588e+06	7.01022e+06	3.661e+06	4.18	1	1	Milch_4_C	M7H9
AAS05272	Tsf	5	5	256.17	0.815504	0.356099	0.436662	pep:novel chromosome:GCA_000007865.1:Chromosome:3288731:3289558:-1 gene:MAP_2955c transcript:AAS05272 description:""Tsf""	3.09064e+07	2.52043e+07	1.10058e+07	2.81	1;2	2	M7H9	Milch_37_C
AAS05276	hypothetical protein	5	5	160.41	1.34374	1.1709	0.871376	pep:novel chromosome:GCA_000007865.1:Chromosome:3292215:3293375:-1 gene:MAP_2959c transcript:AAS05276 description:""hypothetical protein""	5.45824e+06	7.33443e+06	6.39104e+06	1.34	1	1	Milch_4_C	M7H9
AAS05582	hypothetical protein	5	5	220.25	1.08003	1.10707	1.02504	pep:novel chromosome:GCA_000007865.1:Chromosome:3375369:3376796:1 gene:MAP_3034 transcript:AAS05582 description:""hypothetical protein""	7.33885e+06	7.92615e+06	8.12463e+06	1.11	1	1	Milch_37_C	M7H9
AAS05589	LppZ	5	5	171.67	0.220995	0.154764	0.700307	pep:novel chromosome:GCA_000007865.1:Chromosome:3382613:3383815:1 gene:MAP_3041 transcript:AAS05589 description:""LppZ""	4.28044e+07	9.45956e+06	6.62459e+06	6.46	1;2	2	M7H9	Milch_37_C
AAS05631;ELP45203;ETB07157;ETB07166;ETB35024	hypothetical protein	5	5	175.21	1.36546	1.24231	0.909815	pep:novel chromosome:GCA_000007865.1:Chromosome:3430210:3431328:1 gene:MAP_3083 transcript:AAS05631 description:""hypothetical protein""	3.2729e+06	4.469e+06	4.06596e+06	1.37	1	1	Milch_4_C	M7H9
AAS05634	hypothetical protein	5	5	175.92	1.13563	1.04285	0.918299	pep:novel chromosome:GCA_000007865.1:Chromosome:3433662:3434633:-1 gene:MAP_3086c transcript:AAS05634 description:""hypothetical protein""	3.26883e+06	3.71219e+06	3.4089e+06	1.14	1	1	Milch_4_C	M7H9
AAS05680;ETB04723;ETB35149;ETB48865	hypothetical protein	5	2	126.4	1.99173	2.97666	1.49451	pep:novel chromosome:GCA_000007865.1:Chromosome:3484079:3486961:1 gene:MAP_3132 transcript:AAS05680 description:""hypothetical protein""	528289	1.05221e+06	1.57254e+06	2.98	1	1	Milch_37_C	M7H9
AAS05700	hypothetical protein	5	5	178.95	1.49254	1.89734	1.27121	pep:novel chromosome:GCA_000007865.1:Chromosome:3505541:3506461:-1 gene:MAP_3152c transcript:AAS05700 description:""hypothetical protein""	6.15323e+06	9.18395e+06	1.16748e+07	1.9	1;2	2	Milch_37_C	M7H9
AAS05719	FtsX	5	5	167.88	2.42007	3.3709	1.39289	pep:novel chromosome:GCA_000007865.1:Chromosome:3522580:3523473:-1 gene:MAP_3171c transcript:AAS05719 description:""FtsX""	8.9133e+06	2.15708e+07	3.00458e+07	3.37	1;2	2	Milch_37_C	M7H9
AAS05722;ETB14115	hypothetical protein	5	5	178.12	1.32271	0.88532	0.669323	pep:novel chromosome:GCA_000007865.1:Chromosome:3524705:3525700:-1 gene:MAP_3174c transcript:AAS05722 description:""hypothetical protein""	7.72236e+06	1.02145e+07	6.83676e+06	1.49	1	1	Milch_4_C	Milch_37_C
AAS05758	NuoJ	5	5	265.87	1.20185	0.826524	0.687712	pep:novel chromosome:GCA_000007865.1:Chromosome:3560628:3561452:1 gene:MAP_3210 transcript:AAS05758 description:""NuoJ""	1.01963e+08	1.22544e+08	8.42749e+07	1.45	1;2	2	Milch_4_C	Milch_37_C
AAS05760;AGL35535	NuoL	5	5	211.87	1.39688	0.977694	0.699915	pep:novel chromosome:GCA_000007865.1:Chromosome:3561759:3563645:1 gene:MAP_3212 transcript:AAS05760 description:""NuoL""	3.4501e+07	4.81936e+07	3.37315e+07	1.43	1	1	Milch_4_C	Milch_37_C
AAS05784	CatB	5	5	132.05	1.05333	0.851331	0.808232	pep:novel chromosome:GCA_000007865.1:Chromosome:3590965:3593085:1 gene:MAP_3236 transcript:AAS05784 description:""CatB""	1.84288e+06	1.94116e+06	1.5689e+06	1.24	1;2	2	Milch_4_C	Milch_37_C
AAS05803	hypothetical protein	5	5	183.3	2.18861	2.40128	1.09717	pep:novel chromosome:GCA_000007865.1:Chromosome:3614189:3615982:1 gene:MAP_3255 transcript:AAS05803 description:""hypothetical protein""	2.02474e+06	4.43136e+06	4.86196e+06	2.4	1;2	2	Milch_37_C	M7H9
AAS05819	hypothetical protein	5	5	118.86	1.65069	2.11733	1.28269	pep:novel chromosome:GCA_000007865.1:Chromosome:3631486:3632154:-1 gene:MAP_3271c transcript:AAS05819 description:""hypothetical protein""	2.2668e+06	3.74178e+06	4.79956e+06	2.12	1;2	2	Milch_37_C	M7H9
AAS05821	hypothetical protein	5	4	181.44	0.535989	0.386216	0.720567	pep:novel chromosome:GCA_000007865.1:Chromosome:3632785:3633759:-1 gene:MAP_3273c transcript:AAS05821 description:""hypothetical protein""	1.44262e+07	7.73229e+06	5.57163e+06	2.59	1	1	M7H9	Milch_37_C
AAS05835	hypothetical protein	5	5	259.67	3.77121	4.2208	1.11922	pep:novel chromosome:GCA_000007865.1:Chromosome:3647867:3648931:-1 gene:MAP_3285c transcript:AAS05835 description:""hypothetical protein""	1.36646e+06	5.15322e+06	5.76756e+06	4.22	1;2	2	Milch_37_C	M7H9
AAS05856;ETB14317;ETB14339	MoeZ	5	5	151.5	1.55787	1.24211	0.797315	pep:novel chromosome:GCA_000007865.1:Chromosome:3676994:3678190:-1 gene:MAP_3306c transcript:AAS05856 description:""MoeZ""	4.79995e+06	7.47769e+06	5.96207e+06	1.56	1;2	2	Milch_4_C	M7H9
AAS05910	MtrA	5	5	230.71	1.07137	1.32889	1.24037	pep:novel chromosome:GCA_000007865.1:Chromosome:3732927:3733613:-1 gene:MAP_3360c transcript:AAS05910 description:""MtrA""	9.74881e+06	1.04445e+07	1.29551e+07	1.33	1;2	2	Milch_37_C	M7H9
AAS05917;ETB07143	ManA	5	5	157.93	0.846413	0.751105	0.887398	pep:novel chromosome:GCA_000007865.1:Chromosome:3741385:3742611:-1 gene:MAP_3367c transcript:AAS05917 description:""ManA""	7.30295e+06	6.18131e+06	5.48528e+06	1.33	1;2	2	M7H9	Milch_37_C
AAS05924	hypothetical protein	5	5	151.58	0.293519	0.235655	0.802863	pep:novel chromosome:GCA_000007865.1:Chromosome:3747041:3748072:1 gene:MAP_3374 transcript:AAS05924 description:""hypothetical protein""	1.55892e+07	4.57573e+06	3.67369e+06	4.24	1	1	M7H9	Milch_37_C
AAS05925;ETB54593	hypothetical protein	5	5	157.56	1.98139	2.10429	1.06202	pep:novel chromosome:GCA_000007865.1:Chromosome:3748069:3749418:1 gene:MAP_3375 transcript:AAS05925 description:""hypothetical protein""	3.98547e+06	7.89679e+06	8.38659e+06	2.1	1;2	2	Milch_37_C	M7H9
AAS05936	hypothetical protein	5	5	151.18	3.38931	2.99242	0.882898	pep:novel chromosome:GCA_000007865.1:Chromosome:3760458:3761678:1 gene:MAP_3386 transcript:AAS05936 description:""hypothetical protein""	9.26299e+06	3.13952e+07	2.77187e+07	3.39	1;2	2	Milch_4_C	M7H9
AAS05944;ELP44954;ETB07810;ETB07833	PurK	5	5	166.39	0.741258	1.64188	2.21498	pep:novel chromosome:GCA_000007865.1:Chromosome:3770074:3771354:-1 gene:MAP_3394c transcript:AAS05944 description:""PurK""	3.96802e+06	2.94133e+06	6.515e+06	2.21	1;2	2	Milch_37_C	Milch_4_C
AAS05977	AmiB	5	5	155.11	1.34262	1.02591	0.764113	pep:novel chromosome:GCA_000007865.1:Chromosome:3806369:3807571:-1 gene:MAP_3427c transcript:AAS05977 description:""AmiB""	5.89702e+06	7.91743e+06	6.04981e+06	1.34	1	1	Milch_4_C	M7H9
AAS06004	hypothetical protein	5	5	194.75	0.372641	1.10095	2.95446	pep:novel chromosome:GCA_000007865.1:Chromosome:3834067:3834921:1 gene:MAP_3454 transcript:AAS06004 description:""hypothetical protein""	1.8655e+07	6.95161e+06	2.05383e+07	2.95	1;2	2	Milch_37_C	Milch_4_C
AAS06013	FolD	5	4	214.59	2.8695	2.48087	0.864563	pep:novel chromosome:GCA_000007865.1:Chromosome:3844745:3845590:-1 gene:MAP_3463c transcript:AAS06013 description:""FolD""	1.75221e+06	5.02798e+06	4.347e+06	2.87	1	1	Milch_4_C	M7H9
AAS06034	IunH	5	5	132.21	1.53065	1.1995	0.783654	pep:novel chromosome:GCA_000007865.1:Chromosome:3872181:3873212:1 gene:MAP_3484 transcript:AAS06034 description:""IunH""	4.1975e+06	6.42489e+06	5.03489e+06	1.53	1;2	2	Milch_4_C	M7H9
AAS06068;ETB44612;ETB44625	hypothetical protein	5	5	149.49	0.843617	0.657127	0.77894	pep:novel chromosome:GCA_000007865.1:Chromosome:3919023:3920048:-1 gene:MAP_3518c transcript:AAS06068 description:""hypothetical protein""	8.47832e+06	7.15246e+06	5.57133e+06	1.52	1;2	2	M7H9	Milch_37_C
AAS06134	hypothetical protein	5	5	127.37	1.09394	0.955336	0.8733	pep:novel chromosome:GCA_000007865.1:Chromosome:3981770:3982666:1 gene:MAP_3584 transcript:AAS06134 description:""hypothetical protein""	2.9819e+06	3.26201e+06	2.84871e+06	1.15	1	1	Milch_4_C	Milch_37_C
AAS06146;ETB36633;ETB44799;ETB54952	AdhE	5	5	178.73	1.57955	1.67601	1.06107	pep:novel chromosome:GCA_000007865.1:Chromosome:3993354:3994445:-1 gene:MAP_3596c transcript:AAS06146 description:""AdhE""	2.17888e+06	3.44164e+06	3.65181e+06	1.68	1	1	Milch_37_C	M7H9
AAS06207	hypothetical protein	5	5	213.91	1.10368	1.714	1.55299	pep:novel chromosome:GCA_000007865.1:Chromosome:4062045:4063454:1 gene:MAP_3657 transcript:AAS06207 description:""hypothetical protein""	2.15402e+06	2.37734e+06	3.69198e+06	1.71	1	1	Milch_37_C	M7H9
AAS06219	FadE4	5	5	150.02	6.6673	7.72251	1.15827	pep:novel chromosome:GCA_000007865.1:Chromosome:4076369:4078078:1 gene:MAP_3669 transcript:AAS06219 description:""FadE4""	445964	2.97337e+06	3.44396e+06	7.72	1;2	2	Milch_37_C	M7H9
AAS06232;AAS06233;ETB36885;ETB36898	hypothetical protein	5	5	147.02	0.356993	0.243059	0.680849	pep:novel chromosome:GCA_000007865.1:Chromosome:4090417:4091874:1 gene:MAP_3682 transcript:AAS06232 description:""hypothetical protein""	2.75325e+07	9.82892e+06	6.69202e+06	4.11	1;2	2	M7H9	Milch_37_C
AAS06264;ETB06880	FadD2	5	5	136.03	1.61053	0.968089	0.601099	pep:novel chromosome:GCA_000007865.1:Chromosome:4131530:4133215:1 gene:MAP_3714 transcript:AAS06264 description:""FadD2""	3.15389e+06	5.07944e+06	3.05325e+06	1.66	1;2	2	Milch_4_C	Milch_37_C
AAS06349	hypothetical protein	5	5	184.52	0.961329	1.12137	1.16648	pep:novel chromosome:GCA_000007865.1:Chromosome:4244042:4245268:1 gene:MAP_3799 transcript:AAS06349 description:""hypothetical protein""	7.3495e+06	7.06529e+06	8.24155e+06	1.17	1;2	2	Milch_37_C	Milch_4_C
AAS06401	hypothetical protein	5	5	177.21	1.58133	0.931624	0.589141	pep:novel chromosome:GCA_000007865.1:Chromosome:4312318:4313499:-1 gene:MAP_3851c transcript:AAS06401 description:""hypothetical protein""	2.59427e+06	4.1024e+06	2.41689e+06	1.7	1;2	2	Milch_4_C	Milch_37_C
AAS06444	GlnH	5	5	156.02	0.922343	0.787024	0.853288	pep:novel chromosome:GCA_000007865.1:Chromosome:4359175:4360104:-1 gene:MAP_3894c transcript:AAS06444 description:""GlnH""	5.43437e+06	5.01236e+06	4.27698e+06	1.27	1	1	M7H9	Milch_37_C
AAS06446;ETB08880	MutT3	5	5	197.7	2.11463	2.13629	1.01024	pep:novel chromosome:GCA_000007865.1:Chromosome:4361622:4362263:1 gene:MAP_3896 transcript:AAS06446 description:""MutT3""	1.06586e+06	2.2539e+06	2.27698e+06	2.14	1	1	Milch_37_C	M7H9
AAS06456;AGL38864;ETB08887	LpqL_1	5	5	158.13	0.210497	0.168222	0.799162	pep:novel chromosome:GCA_000007865.1:Chromosome:4368100:4369596:1 gene:MAP_3906 transcript:AAS06456 description:""LpqL_1""	9.43014e+06	1.98502e+06	1.58635e+06	5.94	1;2	2	M7H9	Milch_37_C
AAS06459	hypothetical protein	5	5	169.92	1.17308	0.896938	0.764599	pep:novel chromosome:GCA_000007865.1:Chromosome:4372642:4373517:-1 gene:MAP_3909c transcript:AAS06459 description:""hypothetical protein""	4.73368e+06	5.553e+06	4.24582e+06	1.31	1;2	2	Milch_4_C	Milch_37_C
AAS06482	MoaA3	5	5	168.48	1.28694	1.47237	1.14408	pep:novel chromosome:GCA_000007865.1:Chromosome:4392319:4393524:-1 gene:MAP_3932c transcript:AAS06482 description:""MoaA3""	4.43317e+06	5.70524e+06	6.52725e+06	1.47	1	1	Milch_37_C	M7H9
AAS06512	FadB2	5	5	84.83	0.591025	0.540834	0.915078	pep:novel chromosome:GCA_000007865.1:Chromosome:4422801:4423664:1 gene:MAP_3962 transcript:AAS06512 description:""FadB2""	2.38721e+07	1.4109e+07	1.29108e+07	1.85	1;2	2	M7H9	Milch_37_C
AAS06515;ELP44416;ETB08783	hypothetical protein	5	5	204.77	0.425945	0.527131	1.23756	pep:novel chromosome:GCA_000007865.1:Chromosome:4425633:4426340:-1 gene:MAP_3965c transcript:AAS06515 description:""hypothetical protein""	2.35477e+07	1.003e+07	1.24127e+07	2.35	1;2	2	M7H9	Milch_4_C
AAS06523	hypothetical protein	5	5	221.86	0.399844	0.574864	1.43772	pep:novel chromosome:GCA_000007865.1:Chromosome:4431626:4432450:-1 gene:MAP_3973c transcript:AAS06523 description:""hypothetical protein""	1.2393e+07	4.95525e+06	7.12428e+06	2.5	1;2	2	M7H9	Milch_4_C
AAS06543	GalE1	5	5	145.22	1.52261	1.0238	0.672399	pep:novel chromosome:GCA_000007865.1:Chromosome:4450363:4451490:1 gene:MAP_3993 transcript:AAS06543 description:""GalE1""	3.80385e+06	5.79176e+06	3.89438e+06	1.52	1;2	2	Milch_4_C	M7H9
AAS06554	CysG	5	5	176.85	0.813618	0.948439	1.16571	pep:novel chromosome:GCA_000007865.1:Chromosome:4464404:4466062:1 gene:MAP_4004 transcript:AAS06554 description:""CysG""	7.77606e+06	6.32674e+06	7.37512e+06	1.23	1	1	M7H9	Milch_4_C
AAS06556;ETB34425	hypothetical protein	5	5	157.31	0.271951	0.214724	0.789566	pep:novel chromosome:GCA_000007865.1:Chromosome:4467027:4467623:1 gene:MAP_4006 transcript:AAS06556 description:""hypothetical protein""	5.05521e+07	1.37477e+07	1.08547e+07	4.66	1;2	2	M7H9	Milch_37_C
AAS06598	FadD8	5	5	192.03	0.533846	1.09365	2.04863	pep:novel chromosome:GCA_000007865.1:Chromosome:4507216:4508817:-1 gene:MAP_4048c transcript:AAS06598 description:""FadD8""	1.49213e+07	7.96566e+06	1.63187e+07	2.05	1;2	2	Milch_37_C	Milch_4_C
AAS06599	hypothetical protein	5	4	143.82	0.411832	0.213476	0.518358	pep:novel chromosome:GCA_000007865.1:Chromosome:4508816:4510540:1 gene:MAP_4049 transcript:AAS06599 description:""hypothetical protein""	1.1772e+07	4.84808e+06	2.51304e+06	4.68	1	1	M7H9	Milch_37_C
AAS06608	GrcC1	5	5	150.61	0.708312	0.606905	0.856833	pep:novel chromosome:GCA_000007865.1:Chromosome:4518442:4519449:1 gene:MAP_4058 transcript:AAS06608 description:""GrcC1""	6.64704e+06	4.70818e+06	4.03413e+06	1.65	1;2	2	M7H9	Milch_37_C
AAS06647;ETB34174	hypothetical protein	5	5	129.44	1.0284	1.72777	1.68006	pep:novel chromosome:GCA_000007865.1:Chromosome:4571961:4572734:1 gene:MAP_4097 transcript:AAS06647 description:""hypothetical protein""	3.91919e+06	4.03047e+06	6.77143e+06	1.73	1	1	Milch_37_C	M7H9
AAS06668	LipG	5	4	152.18	1.64253	1.69183	1.03002	pep:novel chromosome:GCA_000007865.1:Chromosome:4588793:4589701:-1 gene:MAP_4118c transcript:AAS06668 description:""LipG""	2.05006e+06	3.3673e+06	3.46837e+06	1.69	1;2	2	Milch_37_C	M7H9
AAS06710	RpsJ	5	5	200.9	3.35672	3.23329	0.963231	pep:novel chromosome:GCA_000007865.1:Chromosome:4637892:4638197:1 gene:MAP_4160 transcript:AAS06710 description:""RpsJ""	4.12766e+06	1.38554e+07	1.33459e+07	3.36	1;2	2	Milch_4_C	M7H9
AAS06715	RpsS	5	5	154.23	2.59442	4.91725	1.89532	pep:novel chromosome:GCA_000007865.1:Chromosome:4640713:4640994:1 gene:MAP_4165 transcript:AAS06715 description:""RpsS""	4.53e+06	1.17527e+07	2.22751e+07	4.92	1;2	2	Milch_37_C	M7H9
AAS06716	RplV	5	5	237.81	0.382624	0.70104	1.83219	pep:novel chromosome:GCA_000007865.1:Chromosome:4640991:4641533:1 gene:MAP_4166 transcript:AAS06716 description:""RplV""	4.0122e+07	1.53517e+07	2.81271e+07	2.61	1;2	2	M7H9	Milch_4_C
AAS06727	RplN	5	5	118.11	0.327294	0.245058	0.748739	pep:novel chromosome:GCA_000007865.1:Chromosome:4652017:4652385:1 gene:MAP_4177 transcript:AAS06727 description:""RplN""	2.93213e+07	9.5967e+06	7.18542e+06	4.08	1;2	2	M7H9	Milch_37_C
AAS06733;ELP44195	RplR	5	5	200.95	1.30528	2.88399	2.20949	pep:novel chromosome:GCA_000007865.1:Chromosome:4654430:4654837:1 gene:MAP_4183 transcript:AAS06733 description:""RplR""	4.96645e+06	6.4826e+06	1.43232e+07	2.88	1;2	2	Milch_37_C	M7H9
AAS06736	RplO	5	5	295.6	0.414329	2.51469	6.06932	pep:novel chromosome:GCA_000007865.1:Chromosome:4655758:4656198:1 gene:MAP_4186 transcript:AAS06736 description:""RplO""	7.78109e+06	3.22393e+06	1.9567e+07	6.07	1;2	2	Milch_37_C	Milch_4_C
AAS06747;AAS06740;ETB08389;ETB08414	hypothetical protein	5	5	154.86	1.78993	1.70831	0.9544	pep:novel chromosome:GCA_000007865.1:Chromosome:4666875:4667786:-1 gene:MAP_4197c transcript:AAS06747 description:""hypothetical protein""	1.89335e+06	3.38896e+06	3.23442e+06	1.79	1	1	Milch_4_C	M7H9
AAS06748	SecY	5	5	134.9	1.08924	0.88595	0.813363	pep:novel chromosome:GCA_000007865.1:Chromosome:4668000:4669325:1 gene:MAP_4198 transcript:AAS06748 description:""SecY""	1.11074e+07	1.20987e+07	9.84064e+06	1.23	1	1	Milch_4_C	Milch_37_C
AAS06784;ETA94419	RplQ	5	2	244.87	infinity	infinity	70.9879	pep:novel chromosome:GCA_000007865.1:Chromosome:4701456:4702016:1 gene:MAP_4234 transcript:AAS06784 description:""RplQ""	0	281229	1.99639e+07	Infinity	2	1	Milch_37_C	M7H9
AAS06801;ETB25481;ETB49364	hypothetical protein	5	5	148.15	0.559768	1.28489	2.2954	pep:novel chromosome:GCA_000007865.1:Chromosome:4719686:4720525:-1 gene:MAP_4251c transcript:AAS06801 description:""hypothetical protein""	1.03744e+07	5.80725e+06	1.33299e+07	2.3	1;2	2	Milch_37_C	Milch_4_C
AAS06806;ETB33843;ETB45711	hypothetical protein	5	5	242.25	0.285833	0.265529	0.928967	pep:novel chromosome:GCA_000007865.1:Chromosome:4724943:4726364:1 gene:MAP_4256 transcript:AAS06806 description:""hypothetical protein""	8.84564e+07	2.52838e+07	2.34878e+07	3.77	1	1	M7H9	Milch_37_C
AGL35980;AAS05093	putative amidohydrolase	5	5	106.15	0.595623	0.479665	0.805315	pep:novel chromosome:GCA_000390085.1:Chromosome:1101602:1102876:1 gene:MAP4_1037 transcript:AGL35980 description:""putative amidohydrolase""	4.40349e+06	2.62282e+06	2.1122e+06	2.08	1	1	M7H9	Milch_37_C
AGL38818;AAS06410;ELP44507;ETA96625	putative glycosyl hydrolase	5	5	145.23	0.924979	1.25025	1.35166	pep:novel chromosome:GCA_000390085.1:Chromosome:4321700:4322839:1 gene:MAP4_3975 transcript:AGL38818 description:""putative glycosyl hydrolase""	7.04766e+06	6.51893e+06	8.81135e+06	1.35	1	1	Milch_37_C	Milch_4_C
AGL38979	hypothetical protein	5	2	165.23	1.78537	1.35117	0.756801	pep:novel chromosome:GCA_000390085.1:Chromosome:4480122:4480517:-1 gene:MAP4_4140 transcript:AGL38979 description:""hypothetical protein""	3.44001e+06	6.14169e+06	4.64804e+06	1.79	1	1	Milch_4_C	M7H9
ENSBTAP00000021683;ENSBTAP00000012955	GPD1	5	5	154.45	8.20635	7.26285	0.885028	GPD1|UniProtKB Gene Name|Bos taurus glycerol-3-phosphate dehydrogenase 1 (soluble) (GPD1), mRNA. [Source:RefSeq mRNA;Acc:NM_001035354]|5|ENSBTAG00000016296|ENSBTAT00000021683	424833	3.48633e+06	3.0855e+06	8.21	2	1	Milch_4_C	M7H9
ENSBTAP00000027941	CAT	5	5	124.43	0.00961994	0.00550599	0.572352	CAT|UniProtKB Gene Name|Bos taurus catalase (CAT), mRNA. [Source:RefSeq mRNA;Acc:NM_001035386]|15|ENSBTAG00000020980|ENSBTAT00000027941	8.54429e+06	82195.5	47044.8	181.62	1;2	2	M7H9	Milch_37_C
ENSBTAP00000028685	CSN3	5	5	156.4	6.25374	3.97669	0.635891	CSN3|UniProtKB Gene Name|Bos taurus casein kappa (CSN3), mRNA. [Source:RefSeq mRNA;Acc:NM_174294]|6|ENSBTAG00000039787|ENSBTAT00000028685	6.61845e+06	4.139e+07	2.63195e+07	6.25	1;2	2	Milch_4_C	M7H9
ENSBTAP00000031165	IGLL1	5	5	197.11	13.7195	25.4601	1.85576	IGLL1|EntrezGene|Bos taurus immunoglobulin lambda-like polypeptide 1 (IGLL1), mRNA. [Source:RefSeq mRNA;Acc:NM_001083800]|17|ENSBTAG00000031160|ENSBTAT00000031209	1.26764e+06	1.73915e+07	3.22744e+07	25.46	1;2	2	Milch_37_C	M7H9
ENSBTAP00000038262;ENSBTAP00000001108	KRT75	5	1	149.44	0.728632	0.0762117	0.104595	KRT75|UniProtKB Gene Name|Bos taurus keratin 75 (KRT75), mRNA. [Source:RefSeq mRNA;Acc:NM_001076917]|5|ENSBTAG00000016121|ENSBTAT00000038449	64693	47137.4	4930.36	13.12	1	1	M7H9	Milch_37_C
ETB00079	membrane protein	5	5	194.56	0.234808	0.244031	1.03928	pep:novel supercontig:GCA_000504785.1:contig000324:9222:10229:-1 gene:O979_15790 transcript:ETB00079 description:""membrane protein""	7.44432e+07	1.74799e+07	1.81665e+07	4.26	1;2	2	M7H9	Milch_4_C
ETB00244	secretion protein EspG	5	5	133.49	1.83551	1.66261	0.905804	pep:novel supercontig:GCA_000504845.1:contig000432:3138:3968:-1 gene:O978_20095 transcript:ETB00244 description:""secretion protein EspG""	2.35834e+06	4.32876e+06	3.921e+06	1.84	1	1	Milch_4_C	M7H9
ETB00290	luciferase	5	5	389.53	1.73973	3.87329	2.22638	pep:novel supercontig:GCA_000504845.1:contig000430:6032:6883:1 gene:O978_20020 transcript:ETB00290 description:""luciferase""	8.96018e+06	1.55883e+07	3.47054e+07	3.87	1;2	2	Milch_37_C	M7H9
ETB00300	superoxide dismutase	5	5	185.17	0.330711	0.464346	1.40408	pep:novel supercontig:GCA_000504845.1:contig000429:873:1496:1 gene:O978_19965 transcript:ETB00300 description:""superoxide dismutase""	4.2151e+08	1.39398e+08	1.95727e+08	3.02	1;2	2	M7H9	Milch_4_C
ETB00302	secretion protein EspR	5	5	200.87	0.739383	0.751709	1.01667	pep:novel supercontig:GCA_000504845.1:contig000429:2611:3009:1 gene:O978_19975 transcript:ETB00302 description:""secretion protein EspR""	9.4543e+06	6.99035e+06	7.10689e+06	1.35	1	1	M7H9	Milch_4_C
ETB00475	NUDIX hydrolase	5	5	206.36	0.405591	4.05344	9.99391	pep:novel supercontig:GCA_000504785.1:contig000315:2331:3056:1 gene:O979_15360 transcript:ETB00475 description:""NUDIX hydrolase""	2.05902e+06	835121	8.34613e+06	9.99	1	1	Milch_37_C	Milch_4_C
ETB00569	hypothetical protein	5	5	99.66	1.38383	0.657067	0.474817	pep:novel supercontig:GCA_000504845.1:contig000423:8069:9112:-1 gene:O978_19815 transcript:ETB00569 description:""hypothetical protein""	2.99466e+07	4.14411e+07	1.96769e+07	2.11	1;2	2	Milch_4_C	Milch_37_C
ETB00630	UDP-galactofuranosyl transferase GlfT1	5	5	174.03	1.15412	1.35014	1.16985	pep:novel supercontig:GCA_000504845.1:contig000421:11350:12264:1 gene:O978_19680 transcript:ETB00630 description:""UDP-galactofuranosyl transferase GlfT1""	3.36561e+06	3.88431e+06	4.54404e+06	1.35	1	1	Milch_37_C	M7H9
ETB00771	GTP-binding protein Der	5	5	242.92	0.845613	0.989215	1.16982	pep:novel supercontig:GCA_000504785.1:contig000305:2996:4396:-1 gene:O979_14575 transcript:ETB00771 description:""GTP-binding protein Der""	1.20297e+07	1.01725e+07	1.19e+07	1.18	1;2	2	M7H9	Milch_4_C
ETB00923	polyketide cyclase	5	5	212.56	0.387516	0.620142	1.6003	pep:novel supercontig:GCA_000504845.1:contig000411:11062:11499:1 gene:O978_19210 transcript:ETB00923 description:""polyketide cyclase""	2.91509e+07	1.12965e+07	1.80777e+07	2.58	2	1	M7H9	Milch_4_C
ETB01056;ETB09480	ATP-dependent DNA ligase	5	5	158.48	0.319894	0.361803	1.13101	pep:novel supercontig:GCA_000504845.1:contig000409:22184:23212:1 gene:O978_19090 transcript:ETB01056 description:""ATP-dependent DNA ligase""	8.82712e+06	2.82374e+06	3.19368e+06	3.13	1	1	M7H9	Milch_4_C
ETB01137	luciferase	5	5	159.18	1.0537	1.29635	1.23028	pep:novel supercontig:GCA_000504785.1:contig000292:14164:15057:1 gene:O979_14050 transcript:ETB01137 description:""luciferase""	6.21619e+06	6.55001e+06	8.05835e+06	1.3	1	1	Milch_37_C	M7H9
ETB01169	metallophosphoesterase	5	5	246.69	1.25518	2.41583	1.92469	pep:novel supercontig:GCA_000504845.1:contig000403:9425:10438:1 gene:O978_18790 transcript:ETB01169 description:""metallophosphoesterase""	4.78927e+06	6.0114e+06	1.15701e+07	2.42	1	1	Milch_37_C	M7H9
ETB01287	polyketide cyclase	5	5	179.4	0.807296	0.781556	0.968116	pep:novel supercontig:GCA_000504785.1:contig000286:5037:5504:1 gene:O979_13830 transcript:ETB01287 description:""polyketide cyclase""	1.30059e+07	1.04996e+07	1.01648e+07	1.28	1	1	M7H9	Milch_37_C
ETB01325	peptidase M42	5	5	170.85	0.985402	0.633312	0.642694	pep:novel supercontig:GCA_000504785.1:contig000285:22573:23808:-1 gene:O979_13590 transcript:ETB01325 description:""peptidase M42""	1.40615e+07	1.38562e+07	8.9053e+06	1.58	1	1	M7H9	Milch_37_C
ETB01331;ETB32089	ATP-dependent helicase	5	5	163.92	0.857601	1.44312	1.68274	pep:novel supercontig:GCA_000504785.1:contig000285:30388:34332:-1 gene:O979_13625 transcript:ETB01331 description:""ATP-dependent helicase""	2.62928e+06	2.25487e+06	3.79436e+06	1.68	1;2	2	Milch_37_C	Milch_4_C
ETB01394	carbonic anhydrase	5	5	223.96	0.529696	0.570071	1.07622	pep:novel supercontig:GCA_000504845.1:contig000395:1499:2116:-1 gene:O978_18380 transcript:ETB01394 description:""carbonic anhydrase""	1.11042e+07	5.88186e+06	6.3302e+06	1.89	1;2	2	M7H9	Milch_4_C
ETB01597	membrane protein	5	5	156.96	4.06802	2.46445	0.60581	pep:novel supercontig:GCA_000504785.1:contig000280:1:1736:-1 gene:O979_13315 transcript:ETB01597 description:""membrane protein""	1.08622e+06	4.41875e+06	2.67692e+06	4.07	1;2	2	Milch_4_C	M7H9
ETB01632	universal stress protein	5	5	229.84	3.04121	1.95113	0.641563	pep:novel supercontig:GCA_000504785.1:contig000279:18611:19492:1 gene:O979_13290 transcript:ETB01632 description:""universal stress protein""	8.6601e+06	2.63372e+07	1.68969e+07	3.04	1;2	2	Milch_4_C	M7H9
ETB01638	short-chain dehydrogenase	5	5	247.33	1.00385	0.89643	0.892995	pep:novel supercontig:GCA_000504845.1:contig000390:203:991:-1 gene:O978_18170 transcript:ETB01638 description:""short-chain dehydrogenase""	1.20327e+07	1.2079e+07	1.07864e+07	1.12	1;2	2	Milch_4_C	Milch_37_C
ETB01639	acyl-CoA dehydrogenase	5	5	136.09	1.42571	1.40464	0.985219	pep:novel supercontig:GCA_000504845.1:contig000390:988:2136:-1 gene:O978_18175 transcript:ETB01639 description:""acyl-CoA dehydrogenase""	3.77317e+06	5.37945e+06	5.29993e+06	1.43	1	1	Milch_4_C	M7H9
ETB01645	4,5-9,10-diseco-3-hydroxy-5,9, 17-trioxoandrosta-1(10),2-diene-4-oate hydrolase	5	5	131.22	0.764961	1.08552	1.41905	pep:novel supercontig:GCA_000504845.1:contig000390:10132:11013:-1 gene:O978_18225 transcript:ETB01645 description:""4,5-9,10-diseco-3-hydroxy-5,9, 17-trioxoandrosta-1(10),2-diene-4-oate hydrolase""	5.09094e+06	3.89437e+06	5.52632e+06	1.42	1	1	Milch_37_C	Milch_4_C
ETB01670;ELP47812	lipid-transfer protein	5	5	155.82	0.573336	0.716284	1.24933	pep:novel supercontig:GCA_000504845.1:contig000388:2588:3652:1 gene:O978_17985 transcript:ETB01670 description:""lipid-transfer protein""	8.56442e+06	4.91029e+06	6.13456e+06	1.74	1	1	M7H9	Milch_4_C
ETB01671;ELP47811	acetyl-CoA acetyltransferase	5	5	200.18	3.15253	3.98812	1.26505	pep:novel supercontig:GCA_000504845.1:contig000388:3652:4845:1 gene:O978_17990 transcript:ETB01671 description:""acetyl-CoA acetyltransferase""	3.41431e+06	1.07637e+07	1.36167e+07	3.99	1;2	2	Milch_37_C	M7H9
ETB01789;ETB29133	short-chain dehydrogenase	5	5	188.94	1.2574	1.15909	0.921817	pep:novel supercontig:GCA_000504845.1:contig000384:7337:8182:-1 gene:O978_17805 transcript:ETB01789 description:""short-chain dehydrogenase""	4.09553e+06	5.14971e+06	4.7471e+06	1.26	1	1	Milch_4_C	M7H9
ETB01840;ETB36806;ETB36825	cytochrome P450	5	5	143.91	1.56828	1.49454	0.952979	pep:novel supercontig:GCA_000504845.1:contig000381:8987:10342:1 gene:O978_17685 transcript:ETB01840 description:""cytochrome P450""	2.00756e+06	3.14843e+06	3.00038e+06	1.57	1;2	2	Milch_4_C	M7H9
ETB01869	carboxymethylenebutenolidase	5	5	201.92	1.20486	1.33998	1.11214	pep:novel supercontig:GCA_000504785.1:contig000268:11456:12157:-1 gene:O979_12935 transcript:ETB01869 description:""carboxymethylenebutenolidase""	1.7682e+07	2.13042e+07	2.36934e+07	1.34	1	1	Milch_37_C	M7H9
ETB01932	proteasome subunit alpha	5	5	124.77	0.609659	0.81384	1.33491	pep:novel supercontig:GCA_000504785.1:contig000264:17320:18090:1 gene:O979_12775 transcript:ETB01932 description:""proteasome subunit alpha""	1.75422e+07	1.06947e+07	1.42765e+07	1.64	1;2	2	M7H9	Milch_4_C
ETB01939	hypothetical protein	5	5	459.65	0.292843	0.259645	0.886635	pep:novel supercontig:GCA_000504785.1:contig000264:25871:26662:1 gene:O979_12815 transcript:ETB01939 description:""hypothetical protein""	2.14932e+08	6.29414e+07	5.5806e+07	3.85	1;2	2	M7H9	Milch_37_C
ETB01948;ELP47536	acyl-ACP desaturase	5	5	276.3	20.1928	15.4232	0.763795	pep:novel supercontig:GCA_000504845.1:contig000375:4136:5158:1 gene:O978_17365 transcript:ETB01948 description:""acyl-ACP desaturase""	2.02673e+06	4.09254e+07	3.12586e+07	20.19	2	1	Milch_4_C	M7H9
ETB02003	bacterioferritin	5	5	151.77	1.03105	0.586479	0.568817	pep:novel supercontig:GCA_000504785.1:contig000260:8207:8692:1 gene:O979_12400 transcript:ETB02003 description:""bacterioferritin""	7.40759e+06	7.6376e+06	4.3444e+06	1.76	1	1	Milch_4_C	Milch_37_C
ETB02004;ELP46591;ETB39281	MFS transporter	5	5	155.32	1.21758	1.05293	0.864772	pep:novel supercontig:GCA_000504785.1:contig000260:8792:10861:1 gene:O979_12405 transcript:ETB02004 description:""MFS transporter""	5.7966e+06	7.05786e+06	6.10344e+06	1.22	1	1	Milch_4_C	M7H9
ETB02030;ELP46272	cysteine--1-D-myo-inosityl 2-amino-2-deoxy-alpha-D-glucopyranoside ligase	5	5	183.19	1.17889	1.20334	1.02074	pep:novel supercontig:GCA_000504785.1:contig000260:37650:38897:1 gene:O979_12560 transcript:ETB02030 description:""cysteine--1-D-myo-inosityl 2-amino-2-deoxy-alpha-D-glucopyranoside ligase""	6.00336e+06	7.07732e+06	7.22411e+06	1.2	1	1	Milch_37_C	M7H9
ETB02090	short-chain dehydrogenase	5	5	228.26	1.83702	2.38881	1.30037	pep:novel supercontig:GCA_000504785.1:contig000257:4966:5814:-1 gene:O979_12295 transcript:ETB02090 description:""short-chain dehydrogenase""	3.82181e+06	7.02073e+06	9.12956e+06	2.39	1;2	2	Milch_37_C	M7H9
ETB02092;ETB39197;ETB51323	caib/baif family protein	5	5	175.16	1.25967	1.2885	1.02289	pep:novel supercontig:GCA_000504785.1:contig000257:7017:9461:1 gene:O979_12305 transcript:ETB02092 description:""caib/baif family protein""	4.06752e+06	5.12372e+06	5.241e+06	1.29	1	1	Milch_37_C	M7H9
ETB02160	hypothetical protein	5	5	155.45	1.71316	3.44309	2.00979	pep:novel supercontig:GCA_000504845.1:contig000366:1507:2007:1 gene:O978_16515 transcript:ETB02160 description:""hypothetical protein""	1.64401e+06	2.81645e+06	5.66048e+06	3.44	1	1	Milch_37_C	M7H9
ETB02272	methyltransferase	5	5	164.16	0.695306	1.47868	2.12665	pep:novel supercontig:GCA_000504785.1:contig000246:6857:7651:1 gene:O979_11785 transcript:ETB02272 description:""methyltransferase""	2.45235e+06	1.70514e+06	3.62624e+06	2.13	1;2	2	Milch_37_C	Milch_4_C
ETB02295	FAD dependent oxidoreductase	5	5	110.92	2.64897	4.21261	1.59028	pep:novel supercontig:GCA_000504785.1:contig000245:11153:12685:-1 gene:O979_11755 transcript:ETB02295 description:""FAD dependent oxidoreductase""	346572	918060	1.45997e+06	4.21	1	1	Milch_37_C	M7H9
ETB02327;ETB28202;ETB28221	purine biosynthesis protein purH	5	5	188.39	1.84004	7.02815	3.81956	pep:novel supercontig:GCA_000504845.1:contig000355:9222:10823:-1 gene:O978_16060 transcript:ETB02327 description:""purine biosynthesis protein purH""	2.22557e+06	4.09514e+06	1.56416e+07	7.03	1;2	2	Milch_37_C	M7H9
ETB02395	hypothetical protein	5	5	176.39	1.79598	2.28779	1.27384	pep:novel supercontig:GCA_000504785.1:contig000239:3002:3475:-1 gene:O979_11435 transcript:ETB02395 description:""hypothetical protein""	3.36095e+06	6.03618e+06	7.68914e+06	2.29	1	1	Milch_37_C	M7H9
ETB02414;ELP47143	hypothetical protein	5	5	164.84	3.73466	3.34078	0.894536	pep:novel supercontig:GCA_000504785.1:contig000238:6482:7207:-1 gene:O979_11365 transcript:ETB02414 description:""hypothetical protein""	6.84213e+06	2.5553e+07	2.28581e+07	3.73	1;2	2	Milch_4_C	M7H9
ETB02490;ETB30490	hypothetical protein	5	5	126.1	0.922301	0.981224	1.06389	pep:novel supercontig:GCA_000504785.1:contig000233:7249:7746:1 gene:O979_11180 transcript:ETB02490 description:""hypothetical protein""	5.5241e+06	5.09488e+06	5.42038e+06	1.08	1	1	M7H9	Milch_4_C
ETB02515	long-chain fatty acid--CoA ligase	5	1	187.83	0.326553	0.201629	0.617446	pep:novel supercontig:GCA_000504845.1:contig000344:3842:5036:-1 gene:O978_15415 transcript:ETB02515 description:""long-chain fatty acid--CoA ligase""	1.01702e+07	3.32111e+06	2.05061e+06	4.96	1;2	2	M7H9	Milch_37_C
ETB02659	glmZ(sRNA)-inactivating NTPase	5	5	152.4	1.03776	1.09724	1.05731	pep:novel supercontig:GCA_000504785.1:contig000220:6329:7261:-1 gene:O979_10715 transcript:ETB02659 description:""glmZ(sRNA)-inactivating NTPase""	4.51291e+06	4.68333e+06	4.95174e+06	1.1	1	1	Milch_37_C	M7H9
ETB02680;ETB52038	UDP-N-acetylmuramate--alanine ligase	5	4	170.61	1.2892	1.10663	0.858385	pep:novel supercontig:GCA_000504785.1:contig000219:6920:8410:1 gene:O979_10605 transcript:ETB02680 description:""UDP-N-acetylmuramate--alanine ligase""	5.20457e+06	6.70972e+06	5.75952e+06	1.29	1	1	Milch_4_C	M7H9
ETB02715;ETB02604	3,4-dihydroxy-2-butanone 4-phosphate synthase	5	5	218.03	1.44055	1.64838	1.14427	pep:novel supercontig:GCA_000504845.1:contig000329:1929:3239:-1 gene:O978_14735 transcript:ETB02715 description:""3,4-dihydroxy-2-butanone 4-phosphate synthase""	3.3675e+06	4.85106e+06	5.55092e+06	1.65	1	1	Milch_37_C	M7H9
ETB02805;ETB04371	GDP-mannose-dependent alpha-(1-6)-phosphatidylinositol monomannoside mannosyltransferase	5	5	145.83	1.05067	1.38132	1.31471	pep:novel supercontig:GCA_000504785.1:contig000212:1355:2488:1 gene:O979_10430 transcript:ETB02805 description:""GDP-mannose-dependent alpha-(1-6)-phosphatidylinositol monomannoside mannosyltransferase""	2.63761e+06	2.77124e+06	3.64339e+06	1.38	1	1	Milch_37_C	M7H9
ETB02879;AAS03497	quinone oxidoreductase	5	5	251.87	1.32489	1.59451	1.2035	pep:novel supercontig:GCA_000504845.1:contig000324:92:1066:1 gene:O978_14535 transcript:ETB02879 description:""quinone oxidoreductase""	1.48974e+07	1.97374e+07	2.37539e+07	1.59	1	1	Milch_37_C	M7H9
ETB02947;ELP46196	membrane protein	5	5	189.71	2.87222	10.8089	3.76324	pep:novel supercontig:GCA_000504785.1:contig000209:2082:2774:-1 gene:O979_10330 transcript:ETB02947 description:""membrane protein""	2.08943e+06	6.0013e+06	2.25843e+07	10.81	1;2	2	Milch_37_C	M7H9
ETB02979	glycine cleavage system protein T	5	4	142.84	0.930747	0.870911	0.935712	pep:novel supercontig:GCA_000504785.1:contig000208:470:1573:1 gene:O979_10295 transcript:ETB02979 description:""glycine cleavage system protein T""	8.13349e+06	7.57023e+06	7.08355e+06	1.15	1	1	M7H9	Milch_37_C
ETB03125;ETB40287	alcohol dehydrogenase	5	5	190.99	0.197623	0.151257	0.765379	pep:novel supercontig:GCA_000504785.1:contig000201:2477:3562:-1 gene:O979_09960 transcript:ETB03125 description:""alcohol dehydrogenase""	6.22177e+07	1.22957e+07	9.41085e+06	6.61	1;2	2	M7H9	Milch_37_C
ETB03126	methyltransferase	5	5	142.69	1.26849	1.21976	0.961582	pep:novel supercontig:GCA_000504785.1:contig000201:3641:4702:1 gene:O979_09965 transcript:ETB03126 description:""methyltransferase""	5.80769e+06	7.36699e+06	7.08396e+06	1.27	1	1	Milch_4_C	M7H9
ETB03129;ETB52357	flavoprotein	5	5	187.85	2.33269	2.01615	0.864301	pep:novel supercontig:GCA_000504785.1:contig000201:7111:8721:-1 gene:O979_09985 transcript:ETB03129 description:""flavoprotein""	2.77339e+06	6.46948e+06	5.59158e+06	2.33	1;2	2	Milch_4_C	M7H9
ETB03295	MgtE intracellular domain-contain protein	5	5	140.96	1.2206	1.46259	1.19826	pep:novel supercontig:GCA_000504785.1:contig000193:11782:13104:-1 gene:O979_09655 transcript:ETB03295 description:""MgtE intracellular domain-contain protein""	1.94094e+06	2.36911e+06	2.8388e+06	1.46	1;2	2	Milch_37_C	M7H9
ETB03353;ETB52475	hypothetical protein	5	4	143.63	0.348834	0.373781	1.07151	pep:novel supercontig:GCA_000504785.1:contig000189:6048:6962:1 gene:O979_09530 transcript:ETB03353 description:""hypothetical protein""	4.93987e+07	1.72319e+07	1.84643e+07	2.87	1;2	2	M7H9	Milch_4_C
ETB03427;ETB40588	cysteine synthase	5	5	170.66	0.77152	0.330109	0.427869	pep:novel supercontig:GCA_000504785.1:contig000186:23356:24288:-1 gene:O979_09305 transcript:ETB03427 description:""cysteine synthase""	8.37898e+07	6.46455e+07	2.76598e+07	3.03	1;2	2	M7H9	Milch_37_C
ETB03794;ETB12766	DSBA oxidoreductase	5	5	241.04	0.41386	0.943754	2.28037	pep:novel supercontig:GCA_000504785.1:contig000164:5376:5999:1 gene:O979_08395 transcript:ETB03794 description:""DSBA oxidoreductase""	1.09775e+07	4.54313e+06	1.036e+07	2.42	1;2	2	M7H9	Milch_4_C
ETB04170;ELP47305	TetR family transcriptional regulator	5	5	183.49	0.561135	2.04277	3.64043	pep:novel supercontig:GCA_000504785.1:contig000145:836:1642:-1 gene:O979_07625 transcript:ETB04170 description:""TetR family transcriptional regulator""	1.14109e+07	6.40305e+06	2.33098e+07	3.64	1;2	2	Milch_37_C	Milch_4_C
ETB04298;AAS04753	acetyl-CoA acetyltransferase	5	5	222.45	3.27711	5.16922	1.57737	pep:novel supercontig:GCA_000504785.1:contig000137:3552:4733:1 gene:O979_07380 transcript:ETB04298 description:""acetyl-CoA acetyltransferase""	2.40299e+06	7.87487e+06	1.24216e+07	5.17	1;2	2	Milch_37_C	M7H9
ETB04386	F0F1 ATP synthase subunit B	5	5	159.78	0.521719	0.248338	0.476	pep:novel supercontig:GCA_000504785.1:contig000131:7535:8071:1 gene:O979_07255 transcript:ETB04386 description:""F0F1 ATP synthase subunit B""	1.08628e+08	5.66733e+07	2.69765e+07	4.03	1;2	2	M7H9	Milch_37_C
ETB04461	alpha/beta hydrolase	5	5	158.01	1.59887	1.66629	1.04217	pep:novel supercontig:GCA_000504785.1:contig000126:4747:5991:1 gene:O979_07030 transcript:ETB04461 description:""alpha/beta hydrolase""	3.28726e+06	5.25588e+06	5.47753e+06	1.67	1	1	Milch_37_C	M7H9
ETB04503	amidase	5	5	192.65	1.49668	0.989072	0.660843	pep:novel supercontig:GCA_000504785.1:contig000123:1:1247:1 gene:O979_06940 transcript:ETB04503 description:""amidase""	3.85293e+06	5.7666e+06	3.81082e+06	1.51	1	1	Milch_4_C	Milch_37_C
ETB04522;ETB05790;ETB05822	cold-shock protein	5	5	205.43	0.234021	1.93002	8.2472	pep:novel supercontig:GCA_000504785.1:contig000122:13519:15147:1 gene:O979_06880 transcript:ETB04522 description:""cold-shock protein""	5.45376e+06	1.2763e+06	1.05259e+07	8.25	1;2	2	Milch_37_C	Milch_4_C
ETB04549	magnesium transporter CorA	5	5	162.06	0.779988	1.15506	1.48087	pep:novel supercontig:GCA_000504785.1:contig000120:10413:11519:-1 gene:O979_06760 transcript:ETB04549 description:""magnesium transporter CorA""	5.26622e+06	4.10759e+06	6.08282e+06	1.48	1;2	2	Milch_37_C	Milch_4_C
ETB04751;ETB53522	iron-sulfur cluster assembly protein HesB	5	5	135.67	0.994735	1.59147	1.5999	pep:novel supercontig:GCA_000504785.1:contig000109:13627:14202:1 gene:O979_06315 transcript:ETB04751 description:""iron-sulfur cluster assembly protein HesB""	4.24232e+06	4.21999e+06	6.75154e+06	1.6	1;2	2	Milch_37_C	Milch_4_C
ETB04792;ETB13308	TetR family transcriptional regulator	5	4	143.67	2.75423	3.93796	1.42979	pep:novel supercontig:GCA_000504785.1:contig000107:9946:11235:-1 gene:O979_06155 transcript:ETB04792 description:""TetR family transcriptional regulator""	494927	1.36314e+06	1.94901e+06	3.94	1;2	2	Milch_37_C	M7H9
ETB04884	fructose 1,6-bisphosphatase	5	5	245.79	0.92582	1.54662	1.67055	pep:novel supercontig:GCA_000504785.1:contig000102:1899:2978:-1 gene:O979_05955 transcript:ETB04884 description:""fructose 1,6-bisphosphatase""	5.40018e+06	4.99959e+06	8.35205e+06	1.67	1;2	2	Milch_37_C	Milch_4_C
ETB04986;ELP45578	hypothetical protein	5	5	218.44	1.01055	1.05869	1.04763	pep:novel supercontig:GCA_000504785.1:contig000099:13168:13605:1 gene:O979_05635 transcript:ETB04986 description:""hypothetical protein""	1.10905e+07	1.12075e+07	1.17414e+07	1.06	1	1	Milch_37_C	M7H9
ETB05035	protease	5	5	206.14	0.467133	0.59141	1.26604	pep:novel supercontig:GCA_000504785.1:contig000097:4890:6470:-1 gene:O979_05370 transcript:ETB05035 description:""protease""	4.28301e+06	2.00074e+06	2.53302e+06	2.14	1;2	2	M7H9	Milch_4_C
ETB05076;ETB34357	3'-5' exonuclease	5	5	127.68	1.30748	0.82566	0.631489	pep:novel supercontig:GCA_000504785.1:contig000096:8239:9525:-1 gene:O979_05315 transcript:ETB05076 description:""3'-5' exonuclease""	3.80452e+06	4.97434e+06	3.14124e+06	1.58	1;2	2	Milch_4_C	Milch_37_C
ETB05121	RNA polymerase sigma factor	5	5	126.49	0.682355	1.25698	1.84212	pep:novel supercontig:GCA_000504785.1:contig000094:1379:2338:-1 gene:O979_05185 transcript:ETB05121 description:""RNA polymerase sigma factor""	2.8584e+06	1.95045e+06	3.59297e+06	1.84	1;2	2	Milch_37_C	Milch_4_C
ETB05553;ETB13852	ATP-dependent DNA helicase RecG	5	5	151.85	0.845429	1.11787	1.32225	pep:novel supercontig:GCA_000504785.1:contig000073:1031:3247:1 gene:O979_04170 transcript:ETB05553 description:""ATP-dependent DNA helicase RecG""	2.99452e+06	2.53166e+06	3.34747e+06	1.32	1;2	2	Milch_37_C	Milch_4_C
AAS02330	hypothetical protein	4	4	319.27	14.1226	18.5162	1.3111	pep:novel chromosome:GCA_000007865.1:Chromosome:14804:15085:-1 gene:MAP_0013c transcript:AAS02330 description:""hypothetical protein""	1.17281e+06	1.65632e+07	2.17161e+07	18.52	1;2	2	Milch_37_C	M7H9
AAS02339	hypothetical protein	4	4	177.33	0.529224	0.659781	1.24669	pep:novel chromosome:GCA_000007865.1:Chromosome:24273:24740:-1 gene:MAP_0022c transcript:AAS02339 description:""hypothetical protein""	2.41547e+07	1.27833e+07	1.59368e+07	1.89	1;2	2	M7H9	Milch_4_C
AAS02358;ETB27330;ETB35074	hypothetical protein	4	4	146.32	1.34495	1.63259	1.21387	pep:novel chromosome:GCA_000007865.1:Chromosome:45918:47552:1 gene:MAP_0041 transcript:AAS02358 description:""hypothetical protein""	1.81371e+06	2.43935e+06	2.96105e+06	1.63	1;2	2	Milch_37_C	M7H9
AAS02390;ETB35154	hypothetical protein	4	4	114.76	1.82782	1.76014	0.96297	pep:novel chromosome:GCA_000007865.1:Chromosome:80690:81499:-1 gene:MAP_0073c transcript:AAS02390 description:""hypothetical protein""	677066	1.23755e+06	1.19173e+06	1.83	1	1	Milch_4_C	M7H9
AAS02445	hypothetical protein	4	4	176.64	1.52282	1.3491	0.885919	pep:novel chromosome:GCA_000007865.1:Chromosome:135876:136733:-1 gene:MAP_0128c transcript:AAS02445 description:""hypothetical protein""	4.23205e+06	6.44466e+06	5.70945e+06	1.52	1;2	2	Milch_4_C	M7H9
AAS02470;ETB09267	hypothetical protein	4	3	127.7	1.475	0.940157	0.637393	pep:novel chromosome:GCA_000007865.1:Chromosome:156382:157710:1 gene:MAP_0153 transcript:AAS02470 description:""hypothetical protein""	3.86287e+06	5.69774e+06	3.6317e+06	1.57	1	1	Milch_4_C	Milch_37_C
AAS02506;ELP48116;ETB35441	hypothetical protein	4	4	191.92	1.63931	1.60908	0.981562	pep:novel chromosome:GCA_000007865.1:Chromosome:194464:195468:1 gene:MAP_0189 transcript:AAS02506 description:""hypothetical protein""	1.12078e+07	1.8373e+07	1.80342e+07	1.64	1	1	Milch_4_C	M7H9
AAS02521;ETB27865	hypothetical protein	4	4	150.38	1.01586	0.836549	0.823492	pep:novel chromosome:GCA_000007865.1:Chromosome:207975:209513:-1 gene:MAP_0204c transcript:AAS02521 description:""hypothetical protein""	8.26887e+06	8.39998e+06	6.91731e+06	1.21	1;2	2	Milch_4_C	Milch_37_C
AAS02836	hypothetical protein	4	4	107.94	2.2944	2.97289	1.29572	pep:novel chromosome:GCA_000007865.1:Chromosome:545801:546247:-1 gene:MAP_0519c transcript:AAS02836 description:""hypothetical protein""	392545	900656	1.16699e+06	2.97	1;2	2	Milch_37_C	M7H9
AAS03105	hypothetical protein	4	4	122.04	1.21587	0.972071	0.799486	pep:novel chromosome:GCA_000007865.1:Chromosome:807553:808734:-1 gene:MAP_0788c transcript:AAS03105 description:""hypothetical protein""	2.3785e+06	2.89194e+06	2.31207e+06	1.25	1	1	Milch_4_C	Milch_37_C
AAS03117;ETB37160;ETB37171;ETB49198	hypothetical protein	4	4	118.97	0.436764	0.618487	1.41607	pep:novel chromosome:GCA_000007865.1:Chromosome:820731:822989:-1 gene:MAP_0800c transcript:AAS03117 description:""hypothetical protein""	2.60866e+06	1.13937e+06	1.61342e+06	2.29	1	1	M7H9	Milch_4_C
AAS03265;ETB02259	hypothetical protein	4	1	115.22	3.77503	6.12732	1.62312	pep:novel chromosome:GCA_000007865.1:Chromosome:978179:979888:1 gene:MAP_0948 transcript:AAS03265 description:""hypothetical protein""	96989.3	366137	594284	6.13	1	1	Milch_37_C	M7H9
AAS03357;ETB49753	FadD9	4	1	78.31	38.0778	21.623	0.567863	pep:novel chromosome:GCA_000007865.1:Chromosome:1084778:1088299:-1 gene:MAP_1040c transcript:AAS03357 description:""FadD9""	2878.38	109602	62239.2	38.08	1	1	Milch_4_C	M7H9
AAS03492;ETB00034	OpcA	4	4	107.95	5.39957	4.51772	0.836683	pep:novel chromosome:GCA_000007865.1:Chromosome:1233144:1234055:-1 gene:MAP_1175c transcript:AAS03492 description:""OpcA""	1.39176e+06	7.51492e+06	6.2876e+06	5.4	1;2	2	Milch_4_C	M7H9
AAS03721	hypothetical protein	4	4	127.05	2.15929	5.86705	2.71712	pep:novel chromosome:GCA_000007865.1:Chromosome:1516851:1518032:1 gene:MAP_1404 transcript:AAS03721 description:""hypothetical protein""	1.59163e+06	3.43679e+06	9.33815e+06	5.87	1;2	2	Milch_37_C	M7H9
AAS03739;ETB11239	hypothetical protein	4	4	144.36	0.544986	0.413113	0.758025	pep:novel chromosome:GCA_000007865.1:Chromosome:1553495:1555282:1 gene:MAP_1422 transcript:AAS03739 description:""hypothetical protein""	4.95149e+06	2.69849e+06	2.04552e+06	2.42	1	1	M7H9	Milch_37_C
AAS03873;ELP46551	GuaB1	4	3	124.27	1.32885	1.40094	1.05425	pep:novel chromosome:GCA_000007865.1:Chromosome:1709531:1710967:-1 gene:MAP_1556c transcript:AAS03873 description:""GuaB1""	1.86399e+06	2.47696e+06	2.61134e+06	1.4	1;2	2	Milch_37_C	M7H9
AAS03944	hypothetical protein	4	4	99.49	1.71342	1.98347	1.15761	pep:novel chromosome:GCA_000007865.1:Chromosome:1781905:1782972:1 gene:MAP_1627 transcript:AAS03944 description:""hypothetical protein""	832776	1.4269e+06	1.65179e+06	1.98	1;2	2	Milch_37_C	M7H9
AAS04058	hypothetical protein	4	3	128.26	5.47442	2.36145	0.43136	pep:novel chromosome:GCA_000007865.1:Chromosome:1904670:1905554:-1 gene:MAP_1741c transcript:AAS04058 description:""hypothetical protein""	1.0717e+06	5.86694e+06	2.53077e+06	5.47	1	1	Milch_4_C	M7H9
AAS04116	hypothetical protein	4	4	104.35	0.709637	1.27367	1.79482	pep:novel chromosome:GCA_000007865.1:Chromosome:1973593:1974396:-1 gene:MAP_1799c transcript:AAS04116 description:""hypothetical protein""	6.30029e+06	4.47092e+06	8.0245e+06	1.79	1	1	Milch_37_C	Milch_4_C
AAS04163	HisG	4	4	95.26	0.262763	0.176391	0.671291	pep:novel chromosome:GCA_000007865.1:Chromosome:2025073:2025927:-1 gene:MAP_1846c transcript:AAS04163 description:""HisG""	8.49784e+07	2.23292e+07	1.49894e+07	5.67	1;2	2	M7H9	Milch_37_C
AAS04237;ETB32632	hypothetical protein	4	4	131.83	0.710959	0.986992	1.38825	pep:novel chromosome:GCA_000007865.1:Chromosome:2121427:2122152:-1 gene:MAP_1920c transcript:AAS04237 description:""hypothetical protein""	2.19307e+07	1.55918e+07	2.16454e+07	1.41	1;2	2	M7H9	Milch_4_C
AAS04267	IlvE	4	4	139.99	1.51113	1.18327	0.783037	pep:novel chromosome:GCA_000007865.1:Chromosome:2150947:2152062:-1 gene:MAP_1950c transcript:AAS04267 description:""IlvE""	3.13026e+06	4.73023e+06	3.70395e+06	1.51	1	1	Milch_4_C	M7H9
AAS04303	hypothetical protein	4	4	108.52	1.31687	1.98334	1.5061	pep:novel chromosome:GCA_000007865.1:Chromosome:2191684:2192511:1 gene:MAP_1986 transcript:AAS04303 description:""hypothetical protein""	2.28595e+06	3.0103e+06	4.53382e+06	1.98	1;2	2	Milch_37_C	M7H9
AAS04445;ETB40599	hypothetical protein	4	4	90.35	1.34857	0.964051	0.71487	pep:novel chromosome:GCA_000007865.1:Chromosome:2358123:2358758:-1 gene:MAP_2128c transcript:AAS04445 description:""hypothetical protein""	1.82307e+06	2.45854e+06	1.75753e+06	1.4	1	1	Milch_4_C	Milch_37_C
AAS04447;ETB04829;ETB04838;ETB52544	DnaG	4	4	112.5	1.68976	1.42599	0.843901	pep:novel chromosome:GCA_000007865.1:Chromosome:2359284:2361236:-1 gene:MAP_2130c transcript:AAS04447 description:""DnaG""	881272	1.48913e+06	1.25668e+06	1.69	1	1	Milch_4_C	M7H9
AAS04536	hypothetical protein	4	4	158.8	0.59893	0.43837	0.731921	pep:novel chromosome:GCA_000007865.1:Chromosome:2467289:2467717:-1 gene:MAP_2219c transcript:AAS04536 description:""hypothetical protein""	1.08882e+07	6.52126e+06	4.77305e+06	2.28	1;2	2	M7H9	Milch_37_C
AAS04557;ETB03635;ETB05165	hypothetical protein	4	4	115.77	2.58491	3.0934	1.19671	pep:novel chromosome:GCA_000007865.1:Chromosome:2504435:2505268:-1 gene:MAP_2240c transcript:AAS04557 description:""hypothetical protein""	395330	1.02189e+06	1.22291e+06	3.09	1	1	Milch_37_C	M7H9
AAS04663;ETB33456;ETB53013	hypothetical protein	4	4	107.93	2.18523	1.97265	0.902716	pep:novel chromosome:GCA_000007865.1:Chromosome:2636181:2638631:-1 gene:MAP_2346c transcript:AAS04663 description:""hypothetical protein""	883145	1.92988e+06	1.74213e+06	2.19	1	1	Milch_4_C	M7H9
AAS04687	hypothetical protein	4	3	118.93	2.51256	4.66728	1.85758	pep:novel chromosome:GCA_000007865.1:Chromosome:2663852:2664676:-1 gene:MAP_2370c transcript:AAS04687 description:""hypothetical protein""	325646	818206	1.51988e+06	4.67	1	1	Milch_37_C	M7H9
AAS04697	FadD19_2	4	4	93.55	1.40251	1.21797	0.868419	pep:novel chromosome:GCA_000007865.1:Chromosome:2674275:2675927:1 gene:MAP_2380 transcript:AAS04697 description:""FadD19_2""	3.13732e+06	4.40013e+06	3.82115e+06	1.4	1;2	2	Milch_4_C	M7H9
AAS04725;AGL36346;ETB04256	FabG2_2	4	3	144	3.63352	1.91582	0.527262	pep:novel chromosome:GCA_000007865.1:Chromosome:2704522:2705271:-1 gene:MAP_2408c transcript:AAS04725 description:""FabG2_2""	988323	3.59109e+06	1.89345e+06	3.63	1;2	2	Milch_4_C	M7H9
AAS04726	FadE25_3	4	4	178.07	2.24028	2.15843	0.963464	pep:novel chromosome:GCA_000007865.1:Chromosome:2705439:2706632:1 gene:MAP_2409 transcript:AAS04726 description:""FadE25_3""	1.13053e+06	2.5327e+06	2.44017e+06	2.24	1;2	2	Milch_4_C	M7H9
AAS04851;ELP45816;ETB33801;ETB41592	hypothetical protein	4	4	174.38	1.41274	1.84908	1.30886	pep:novel chromosome:GCA_000007865.1:Chromosome:2847255:2849270:-1 gene:MAP_2534c transcript:AAS04851 description:""hypothetical protein""	1.48561e+06	2.09878e+06	2.74701e+06	1.85	1	1	Milch_37_C	M7H9
AAS05019	hypothetical protein	4	4	113.64	1.1026	1.53301	1.39035	pep:novel chromosome:GCA_000007865.1:Chromosome:3038509:3039879:-1 gene:MAP_2702c transcript:AAS05019 description:""hypothetical protein""	2.58923e+06	2.8549e+06	3.96932e+06	1.53	1	1	Milch_37_C	M7H9
AAS05028;ELP45539;ELP45659	hypothetical protein	4	4	203.7	1.75166	2.10372	1.20099	pep:novel chromosome:GCA_000007865.1:Chromosome:3046753:3047778:-1 gene:MAP_2711c transcript:AAS05028 description:""hypothetical protein""	807743	1.41489e+06	1.69927e+06	2.1	1	1	Milch_37_C	M7H9
AAS05126;ETB05078	TrkB	4	4	88.94	0.524384	0.449639	0.85746	pep:novel chromosome:GCA_000007865.1:Chromosome:3141091:3141747:1 gene:MAP_2809 transcript:AAS05126 description:""TrkB""	7.30624e+06	3.83128e+06	3.28517e+06	2.22	1	1	M7H9	Milch_37_C
AAS05162	hypothetical protein	4	4	152.34	1.24614	1.00094	0.803226	pep:novel chromosome:GCA_000007865.1:Chromosome:3174705:3175313:-1 gene:MAP_2845c transcript:AAS05162 description:""hypothetical protein""	1.38795e+07	1.72959e+07	1.38925e+07	1.25	1	1	Milch_4_C	M7H9
AAS05181	DapA_2	4	4	117.22	0.692815	0.417423	0.602502	pep:novel chromosome:GCA_000007865.1:Chromosome:3191844:3192746:-1 gene:MAP_2864c transcript:AAS05181 description:""DapA_2""	6.29133e+06	4.35873e+06	2.62615e+06	2.4	1	1	M7H9	Milch_37_C
AAS05189	FabG5_2	4	4	169.62	0.416804	0.366007	0.878126	pep:novel chromosome:GCA_000007865.1:Chromosome:3199078:3199857:-1 gene:MAP_2872c transcript:AAS05189 description:""FabG5_2""	3.34468e+07	1.39407e+07	1.22417e+07	2.73	1;2	2	M7H9	Milch_37_C
AAS05221	EchA16_2	4	4	165.07	0.823131	1.05877	1.28627	pep:novel chromosome:GCA_000007865.1:Chromosome:3234183:3234932:1 gene:MAP_2904 transcript:AAS05221 description:""EchA16_2""	5.04497e+06	4.15267e+06	5.34145e+06	1.29	1	1	Milch_37_C	Milch_4_C
AAS05223	RbfA	4	3	114.98	1.37617	1.25231	0.909994	pep:novel chromosome:GCA_000007865.1:Chromosome:3236545:3237033:-1 gene:MAP_2906c transcript:AAS05223 description:""RbfA""	1.30779e+06	1.79974e+06	1.63775e+06	1.38	1;2	2	Milch_4_C	M7H9
AAS05231	hypothetical protein	4	4	75.68	0.42228	0.34892	0.826275	pep:novel chromosome:GCA_000007865.1:Chromosome:3245002:3246240:-1 gene:MAP_2914c transcript:AAS05231 description:""hypothetical protein""	4.40784e+06	1.86134e+06	1.53798e+06	2.87	1;2	2	M7H9	Milch_37_C
AAS05238;ETB05402	hypothetical protein	4	4	158.48	2.58061	3.78898	1.46825	pep:novel chromosome:GCA_000007865.1:Chromosome:3253814:3255319:-1 gene:MAP_2921c transcript:AAS05238 description:""hypothetical protein""	566564	1.46208e+06	2.1467e+06	3.79	1;2	2	Milch_37_C	M7H9
AAS05250;ETB34680	CobQ	4	4	111.03	1.12529	0.835636	0.742593	pep:novel chromosome:GCA_000007865.1:Chromosome:3266886:3268379:-1 gene:MAP_2933c transcript:AAS05250 description:""CobQ""	1.11566e+06	1.25545e+06	932288	1.35	1	1	Milch_4_C	Milch_37_C
AAS05251	Map	4	4	131.47	1.50261	0.920554	0.612638	pep:novel chromosome:GCA_000007865.1:Chromosome:3268384:3269241:-1 gene:MAP_2934c transcript:AAS05251 description:""Map""	1.83164e+06	2.75224e+06	1.68613e+06	1.63	1	1	Milch_4_C	Milch_37_C
AAS05252	hypothetical protein	4	4	108.16	1.79984	2.21955	1.23319	pep:novel chromosome:GCA_000007865.1:Chromosome:3269273:3269860:-1 gene:MAP_2935c transcript:AAS05252 description:""hypothetical protein""	3.12157e+06	5.61834e+06	6.9285e+06	2.22	1	1	Milch_37_C	M7H9
AAS05256;ETB54080	hypothetical protein	4	4	181.67	2.27774	3.09154	1.35728	pep:novel chromosome:GCA_000007865.1:Chromosome:3273954:3275177:-1 gene:MAP_2939c transcript:AAS05256 description:""hypothetical protein""	3.38425e+06	7.70845e+06	1.04626e+07	3.09	1;2	2	Milch_37_C	M7H9
AAS05261	CdsA	4	4	179.59	0.183709	0.185523	1.00988	pep:novel chromosome:GCA_000007865.1:Chromosome:3279419:3280354:-1 gene:MAP_2944c transcript:AAS05261 description:""CdsA""	7.08515e+07	1.30161e+07	1.31446e+07	5.44	1;2	2	M7H9	Milch_4_C
AAS05262	Frr	4	4	198.83	0.411084	0.195162	0.474751	pep:novel chromosome:GCA_000007865.1:Chromosome:3280387:3280944:-1 gene:MAP_2945c transcript:AAS05262 description:""Frr""	1.36285e+07	5.60247e+06	2.65978e+06	5.12	1;2	2	M7H9	Milch_37_C
AAS05303;ETB54194	GlnD	4	4	114.39	3.76024	2.57913	0.685895	pep:novel chromosome:GCA_000007865.1:Chromosome:3320053:3322497:-1 gene:MAP_2986c transcript:AAS05303 description:""GlnD""	290975	1.09413e+06	750461	3.76	1;2	2	Milch_4_C	M7H9
AAS05558;ETB05552	hypothetical protein	4	4	141.44	1.35255	1.38605	1.02477	pep:novel chromosome:GCA_000007865.1:Chromosome:3347852:3349579:-1 gene:MAP_3010c transcript:AAS05558 description:""hypothetical protein""	2.87972e+06	3.89496e+06	3.99144e+06	1.39	1	1	Milch_37_C	M7H9
AAS05567	DdlA	4	4	182.87	2.54139	2.11325	0.831533	pep:novel chromosome:GCA_000007865.1:Chromosome:3357982:3359091:-1 gene:MAP_3019c transcript:AAS05567 description:""DdlA""	1.21891e+06	3.09774e+06	2.57587e+06	2.54	1	1	Milch_4_C	M7H9
AAS05611;ETB43268	hypothetical protein	4	4	126.32	1.89234	1.40848	0.744306	pep:novel chromosome:GCA_000007865.1:Chromosome:3407735:3409339:1 gene:MAP_3063 transcript:AAS05611 description:""hypothetical protein""	2.09328e+06	3.9612e+06	2.94834e+06	1.89	1	1	Milch_4_C	M7H9
AAS05630	hypothetical protein	4	4	114.62	1.96444	2.70784	1.37843	pep:novel chromosome:GCA_000007865.1:Chromosome:3429167:3429931:-1 gene:MAP_3082c transcript:AAS05630 description:""hypothetical protein""	2.6806e+06	5.26587e+06	7.25862e+06	2.71	1;2	2	Milch_37_C	M7H9
AAS05643	NrdG	4	4	153.5	1.07465	0.65653	0.610924	pep:novel chromosome:GCA_000007865.1:Chromosome:3443083:3444057:-1 gene:MAP_3095c transcript:AAS05643 description:""NrdG""	7.72439e+06	8.30103e+06	5.07129e+06	1.64	1;2	2	Milch_4_C	Milch_37_C
AAS05667	hypothetical protein	4	4	112.14	32.7475	16.7417	0.511237	pep:novel chromosome:GCA_000007865.1:Chromosome:3469366:3470883:1 gene:MAP_3119 transcript:AAS05667 description:""hypothetical protein""	231745	7.58906e+06	3.87981e+06	32.75	1;2	2	Milch_4_C	M7H9
AAS05702;ETB35200;ETB35206	hypothetical protein	4	4	111.82	1.80945	2.3766	1.31344	pep:novel chromosome:GCA_000007865.1:Chromosome:3507344:3508819:1 gene:MAP_3154 transcript:AAS05702 description:""hypothetical protein""	1.47634e+06	2.67136e+06	3.50868e+06	2.38	1	1	Milch_37_C	M7H9
AAS05713;ELP45113	hypothetical protein	4	4	103.24	1.04232	1.18697	1.13877	pep:novel chromosome:GCA_000007865.1:Chromosome:3516835:3518001:1 gene:MAP_3165 transcript:AAS05713 description:""hypothetical protein""	890686	928383	1.05722e+06	1.19	1;2	2	Milch_37_C	M7H9
AAS05723;ELP45122	PrfB	4	4	129.66	1.07817	0.918454	0.851861	pep:novel chromosome:GCA_000007865.1:Chromosome:3525690:3526811:-1 gene:MAP_3175c transcript:AAS05723 description:""PrfB""	4.93724e+06	5.3232e+06	4.53463e+06	1.17	1	1	Milch_4_C	Milch_37_C
AAS05750	NuoB	4	4	93.87	0.690003	0.947237	1.3728	pep:novel chromosome:GCA_000007865.1:Chromosome:3551715:3552269:1 gene:MAP_3202 transcript:AAS05750 description:""NuoB""	6.8818e+06	4.74846e+06	6.51869e+06	1.45	1;2	2	M7H9	Milch_4_C
AAS05753;ETB43717	NuoE	4	4	101.02	0.861962	0.467386	0.542235	pep:novel chromosome:GCA_000007865.1:Chromosome:3554295:3555053:1 gene:MAP_3205 transcript:AAS05753 description:""NuoE""	1.57442e+07	1.35709e+07	7.35861e+06	2.14	1;2	2	M7H9	Milch_37_C
AAS05761	NuoM	4	3	113.85	1.45088	0.980807	0.676008	pep:novel chromosome:GCA_000007865.1:Chromosome:3563642:3565210:1 gene:MAP_3213 transcript:AAS05761 description:""NuoM""	3.23336e+07	4.69122e+07	3.1713e+07	1.48	1;2	2	Milch_4_C	Milch_37_C
AAS05762	NuoN	4	4	193.56	0.882678	1.04965	1.18916	pep:novel chromosome:GCA_000007865.1:Chromosome:3565207:3566790:1 gene:MAP_3214 transcript:AAS05762 description:""NuoN""	1.29836e+07	1.14604e+07	1.36282e+07	1.19	1	1	Milch_37_C	Milch_4_C
AAS05858;ETB06029	hypothetical protein	4	4	177.93	1.48932	2.23475	1.50052	pep:novel chromosome:GCA_000007865.1:Chromosome:3679525:3680211:1 gene:MAP_3308 transcript:AAS05858 description:""hypothetical protein""	3.62419e+06	5.3976e+06	8.09918e+06	2.23	1	1	Milch_37_C	M7H9
AAS05862	RhlE	4	4	140.11	1.88327	2.34679	1.24612	pep:novel chromosome:GCA_000007865.1:Chromosome:3682449:3683966:1 gene:MAP_3312 transcript:AAS05862 description:""RhlE""	1.70565e+06	3.21221e+06	4.00281e+06	2.35	1;2	2	Milch_37_C	M7H9
AAS05869	hypothetical protein	4	4	113.36	4.31827	5.06104	1.17201	pep:novel chromosome:GCA_000007865.1:Chromosome:3688946:3689911:1 gene:MAP_3319 transcript:AAS05869 description:""hypothetical protein""	576069	2.48762e+06	2.91551e+06	5.06	1;2	2	Milch_37_C	M7H9
AAS05875	hypothetical protein	4	4	280.06	0.894672	0.393615	0.439954	pep:novel chromosome:GCA_000007865.1:Chromosome:3693954:3694802:1 gene:MAP_3325 transcript:AAS05875 description:""hypothetical protein""	1.65837e+07	1.4837e+07	6.52758e+06	2.54	1;2	2	M7H9	Milch_37_C
AAS05915;ELP44929	hypothetical protein	4	4	178.94	1.29982	1.38689	1.06699	pep:novel chromosome:GCA_000007865.1:Chromosome:3738417:3739934:-1 gene:MAP_3365c transcript:AAS05915 description:""hypothetical protein""	1.00804e+07	1.31027e+07	1.39804e+07	1.39	1;2	2	Milch_37_C	M7H9
AAS05935;ETB14644;ETB33344	hypothetical protein	4	3	143.68	1.20818	1.0634	0.880167	pep:novel chromosome:GCA_000007865.1:Chromosome:3759532:3760446:1 gene:MAP_3385 transcript:AAS05935 description:""hypothetical protein""	2.31697e+06	2.7993e+06	2.46385e+06	1.21	1	1	Milch_4_C	M7H9
AAS05938	PstS	4	4	179.22	0.207759	0.13731	0.660913	pep:novel chromosome:GCA_000007865.1:Chromosome:3763704:3764840:-1 gene:MAP_3388c transcript:AAS05938 description:""PstS""	2.00866e+07	4.17318e+06	2.75811e+06	7.28	2	1	M7H9	Milch_37_C
AAS05964;AGL35331	hypothetical protein	4	4	169.21	1.63958	1.00143	0.610785	pep:novel chromosome:GCA_000007865.1:Chromosome:3788920:3789579:1 gene:MAP_3414 transcript:AAS05964 description:""hypothetical protein""	1.46643e+07	2.40434e+07	1.46854e+07	1.64	1	1	Milch_4_C	M7H9
AAS05976;ETB36112;ETB36148	AmiA	4	3	121.81	2.34607	2.1944	0.935353	pep:novel chromosome:GCA_000007865.1:Chromosome:3805194:3806372:-1 gene:MAP_3426c transcript:AAS05976 description:""AmiA""	3.37902e+06	7.9274e+06	7.41491e+06	2.35	1	1	Milch_4_C	M7H9
AAS06003	TrpS	4	4	143.89	1.11921	1.26295	1.12843	pep:novel chromosome:GCA_000007865.1:Chromosome:3832919:3833950:-1 gene:MAP_3453c transcript:AAS06003 description:""TrpS""	1.23584e+07	1.38317e+07	1.56081e+07	1.26	2	1	Milch_37_C	M7H9
AAS06031	LpqD	4	4	168.68	1.28753	1.01241	0.786324	pep:novel chromosome:GCA_000007865.1:Chromosome:3868830:3869543:1 gene:MAP_3481 transcript:AAS06031 description:""LpqD""	7.80953e+06	1.0055e+07	7.90648e+06	1.29	1;2	2	Milch_4_C	M7H9
AAS06074;ETB44638	FadD7	4	4	132.25	1.17789	1.17793	1.00004	pep:novel chromosome:GCA_000007865.1:Chromosome:3925355:3926944:1 gene:MAP_3524 transcript:AAS06074 description:""FadD7""	3.47028e+06	4.08759e+06	4.08775e+06	1.18	1;2	2	Milch_37_C	M7H9
AAS06078	hypothetical protein	4	4	140.51	1.02189	0.871139	0.852481	pep:novel chromosome:GCA_000007865.1:Chromosome:3931089:3932861:1 gene:MAP_3528 transcript:AAS06078 description:""hypothetical protein""	3.04273e+06	3.10932e+06	2.65064e+06	1.17	1	1	Milch_4_C	Milch_37_C
AAS06094	hypothetical protein	4	4	76.67	0.972844	1.32679	1.36382	pep:novel chromosome:GCA_000007865.1:Chromosome:3946007:3946759:-1 gene:MAP_3544c transcript:AAS06094 description:""hypothetical protein""	3.12768e+06	3.04275e+06	4.14977e+06	1.36	1;2	2	Milch_37_C	Milch_4_C
AAS06097	hypothetical protein	4	4	99.03	1.42223	1.12298	0.789591	pep:novel chromosome:GCA_000007865.1:Chromosome:3949041:3950153:-1 gene:MAP_3547c transcript:AAS06097 description:""hypothetical protein""	2.15613e+06	3.06651e+06	2.42129e+06	1.42	1	1	Milch_4_C	M7H9
AAS06106	hypothetical protein	4	4	124.09	3.30782	3.35332	1.01375	pep:novel chromosome:GCA_000007865.1:Chromosome:3956519:3957538:1 gene:MAP_3556 transcript:AAS06106 description:""hypothetical protein""	701900	2.32176e+06	2.35369e+06	3.35	1	1	Milch_37_C	M7H9
AAS06125	hypothetical protein	4	4	117.14	0.702552	0.495909	0.705869	pep:novel chromosome:GCA_000007865.1:Chromosome:3973919:3974554:1 gene:MAP_3575 transcript:AAS06125 description:""hypothetical protein""	9.15072e+06	6.42885e+06	4.53792e+06	2.02	1;2	2	M7H9	Milch_37_C
AAS06149	hypothetical protein	4	4	169.27	0.79043	0.978172	1.23752	pep:novel chromosome:GCA_000007865.1:Chromosome:3995448:3996263:-1 gene:MAP_3599c transcript:AAS06149 description:""hypothetical protein""	2.65028e+06	2.09486e+06	2.59243e+06	1.27	1	1	M7H9	Milch_4_C
AAS06172	hypothetical protein	4	4	120.21	0.814891	0.961861	1.18036	pep:novel chromosome:GCA_000007865.1:Chromosome:4019833:4020666:1 gene:MAP_3622 transcript:AAS06172 description:""hypothetical protein""	4.00858e+06	3.26655e+06	3.85569e+06	1.23	1	1	M7H9	Milch_4_C
AAS06177;ETB36710	hypothetical protein	4	4	179.25	0.841799	1.0835	1.28712	pep:novel chromosome:GCA_000007865.1:Chromosome:4024484:4025137:1 gene:MAP_3627 transcript:AAS06177 description:""hypothetical protein""	1.19207e+07	1.00349e+07	1.29161e+07	1.29	1	1	Milch_37_C	Milch_4_C
AAS06205;ELP44682;ETB36816;ETB44944	LipW	4	4	132.13	0.858152	1.16022	1.352	pep:novel chromosome:GCA_000007865.1:Chromosome:4059631:4060530:-1 gene:MAP_3655c transcript:AAS06205 description:""LipW""	2.75452e+06	2.3638e+06	3.19585e+06	1.35	1	1	Milch_37_C	Milch_4_C
AAS06222	NrdB	4	4	125.81	1.84846	0.648331	0.350741	pep:novel chromosome:GCA_000007865.1:Chromosome:4080177:4081112:1 gene:MAP_3672 transcript:AAS06222 description:""NrdB""	1.81776e+06	3.36006e+06	1.17851e+06	2.85	1	1	Milch_4_C	Milch_37_C
AAS06235;ETB45046;ETB45051	hypothetical protein	4	4	131.85	1.51226	1.46723	0.970223	pep:novel chromosome:GCA_000007865.1:Chromosome:4095557:4097014:-1 gene:MAP_3685c transcript:AAS06235 description:""hypothetical protein""	2.33238e+06	3.52716e+06	3.42213e+06	1.51	1	1	Milch_4_C	M7H9
AAS06367	hypothetical protein	4	4	164.54	0.635374	0.425084	0.669031	pep:novel chromosome:GCA_000007865.1:Chromosome:4265226:4266164:-1 gene:MAP_3817c transcript:AAS06367 description:""hypothetical protein""	1.54242e+07	9.80014e+06	6.5566e+06	2.35	1;2	2	M7H9	Milch_37_C
AAS06393;ETB08942	HspR	4	4	109.27	0.363614	1.33009	3.65798	pep:novel chromosome:GCA_000007865.1:Chromosome:4299334:4299729:1 gene:MAP_3843 transcript:AAS06393 description:""HspR""	2.20375e+06	801314	2.93119e+06	3.66	1;2	2	Milch_37_C	Milch_4_C
AAS06424;ETB46549;ETB46552	hypothetical protein	4	4	178.04	0.535728	0.444843	0.830353	pep:novel chromosome:GCA_000007865.1:Chromosome:4335434:4336876:-1 gene:MAP_3874c transcript:AAS06424 description:""hypothetical protein""	1.74366e+07	9.34129e+06	7.75656e+06	2.25	1;2	2	M7H9	Milch_37_C
AAS06427	FadE20_3	4	4	145.75	0.820275	0.914144	1.11444	pep:novel chromosome:GCA_000007865.1:Chromosome:4338971:4340119:-1 gene:MAP_3877c transcript:AAS06427 description:""FadE20_3""	5.06428e+06	4.1541e+06	4.62948e+06	1.22	1	1	M7H9	Milch_4_C
AAS06429	hypothetical protein	4	4	98.88	0.23275	0.219718	0.944012	pep:novel chromosome:GCA_000007865.1:Chromosome:4341338:4342105:-1 gene:MAP_3879c transcript:AAS06429 description:""hypothetical protein""	2.31426e+07	5.38643e+06	5.08486e+06	4.55	1;2	2	M7H9	Milch_37_C
AAS06480;ETB46395	Psd	4	4	146.63	1.53484	1.47144	0.958688	pep:novel chromosome:GCA_000007865.1:Chromosome:4390358:4391080:-1 gene:MAP_3930c transcript:AAS06480 description:""Psd""	6.41526e+06	9.84642e+06	9.43965e+06	1.53	1	1	Milch_4_C	M7H9
AAS06493;ETA99065;ETB26518	hypothetical protein	4	4	132.05	2.87591	2.91105	1.01222	pep:novel chromosome:GCA_000007865.1:Chromosome:4402692:4403486:1 gene:MAP_3943 transcript:AAS06493 description:""hypothetical protein""	662335	1.90482e+06	1.92809e+06	2.91	1	1	Milch_37_C	M7H9
AAS06497	MmpL4_7	4	3	138.41	0.76036	0.384861	0.506156	pep:novel chromosome:GCA_000007865.1:Chromosome:4406537:4409467:1 gene:MAP_3947 transcript:AAS06497 description:""MmpL4_7""	2.96737e+06	2.25627e+06	1.14202e+06	2.6	1;2	2	M7H9	Milch_37_C
AAS06508	hypothetical protein	4	4	158.5	1.38746	1.74651	1.25878	pep:novel chromosome:GCA_000007865.1:Chromosome:4418031:4418588:-1 gene:MAP_3958c transcript:AAS06508 description:""hypothetical protein""	1.9509e+06	2.7068e+06	3.40727e+06	1.75	1	1	Milch_37_C	M7H9
AAS06509	hypothetical protein	4	4	146.55	1.05724	1.45483	1.37606	pep:novel chromosome:GCA_000007865.1:Chromosome:4418585:4420105:-1 gene:MAP_3959c transcript:AAS06509 description:""hypothetical protein""	1.96237e+06	2.0747e+06	2.85492e+06	1.45	1	1	Milch_37_C	M7H9
AAS06516	hypothetical protein	4	4	169.48	1.37096	1.42464	1.03915	pep:novel chromosome:GCA_000007865.1:Chromosome:4426437:4427807:1 gene:MAP_3966 transcript:AAS06516 description:""hypothetical protein""	3.14096e+06	4.30614e+06	4.47472e+06	1.42	1	1	Milch_37_C	M7H9
AAS06531	Gpm	4	4	183.02	1.39169	1.26832	0.911357	pep:novel chromosome:GCA_000007865.1:Chromosome:4439757:4440506:1 gene:MAP_3981 transcript:AAS06531 description:""Gpm""	1.31934e+07	1.83611e+07	1.67335e+07	1.39	1	1	Milch_4_C	M7H9
AAS06568	hypothetical protein	4	1	144.98	0.540656	0.304494	0.563193	pep:novel chromosome:GCA_000007865.1:Chromosome:4480471:4480899:-1 gene:MAP_4018c transcript:AAS06568 description:""hypothetical protein""	6.62252e+07	3.58051e+07	2.01652e+07	3.28	1;2	2	M7H9	Milch_37_C
AAS06571;ETB34377	hypothetical protein	4	4	105.52	0.746944	0.666285	0.892016	pep:novel chromosome:GCA_000007865.1:Chromosome:4482681:4483289:1 gene:MAP_4021 transcript:AAS06571 description:""hypothetical protein""	2.49458e+06	1.86331e+06	1.6621e+06	1.5	1	1	M7H9	Milch_37_C
AAS06585;ETA93087;ETA96022	hypothetical protein	4	4	126.71	1.26127	1.59943	1.26811	pep:novel chromosome:GCA_000007865.1:Chromosome:4496748:4497410:1 gene:MAP_4035 transcript:AAS06585 description:""hypothetical protein""	816283	1.02955e+06	1.30558e+06	1.6	1	1	Milch_37_C	M7H9
AAS06605;ETB26090;ETB26115	UbiE	4	3	122.98	0.625842	1.09766	1.7539	pep:novel chromosome:GCA_000007865.1:Chromosome:4515951:4516736:1 gene:MAP_4055 transcript:AAS06605 description:""UbiE""	1.71423e+06	1.07284e+06	1.88165e+06	1.75	1;2	2	Milch_37_C	Milch_4_C
AAS06609	HtpX	4	4	198.46	1.1171	1.8443	1.65097	pep:novel chromosome:GCA_000007865.1:Chromosome:4519543:4520406:1 gene:MAP_4059 transcript:AAS06609 description:""HtpX""	5.72073e+06	6.39063e+06	1.05507e+07	1.84	1	1	Milch_37_C	M7H9
AAS06613;ETB08699	hypothetical protein	4	4	190.04	0.705089	0.403352	0.572058	pep:novel chromosome:GCA_000007865.1:Chromosome:4525253:4525744:-1 gene:MAP_4063c transcript:AAS06613 description:""hypothetical protein""	9.75234e+06	6.87628e+06	3.93363e+06	2.48	2	1	M7H9	Milch_37_C
AAS06622;ETB26057	GalK	4	4	119.98	1.11776	1.2676	1.13405	pep:novel chromosome:GCA_000007865.1:Chromosome:4538611:4539702:1 gene:MAP_4072 transcript:AAS06622 description:""GalK""	844053	943451	1.06992e+06	1.27	1	1	Milch_37_C	M7H9
AAS06624	hypothetical protein	4	2	106.48	0.466446	0.417214	0.894453	pep:novel chromosome:GCA_000007865.1:Chromosome:4540713:4541336:1 gene:MAP_4074 transcript:AAS06624 description:""hypothetical protein""	4.68065e+06	2.18327e+06	1.95283e+06	2.4	1;2	2	M7H9	Milch_37_C
AAS06627	hypothetical protein	4	4	169.07	1.94587	2.94999	1.51603	pep:novel chromosome:GCA_000007865.1:Chromosome:4544877:4547252:-1 gene:MAP_4077c transcript:AAS06627 description:""hypothetical protein""	2.51458e+06	4.89304e+06	7.41799e+06	2.95	1;2	2	Milch_37_C	M7H9
AAS06662	RplK	4	4	184.55	0.46849	0.349636	0.746304	pep:novel chromosome:GCA_000007865.1:Chromosome:4583493:4583921:1 gene:MAP_4112 transcript:AAS06662 description:""RplK""	3.87833e+07	1.81696e+07	1.356e+07	2.86	1;2	2	M7H9	Milch_37_C
AAS06676;ETB34110;ETB45938	RplL	4	4	206.51	7.67618	7.58827	0.988547	pep:novel chromosome:GCA_000007865.1:Chromosome:4598883:4599275:1 gene:MAP_4126 transcript:AAS06676 description:""RplL""	2.9428e+06	2.25895e+07	2.23308e+07	7.68	1;2	2	Milch_4_C	M7H9
AAS06683	FadE8	4	4	137.74	0.739039	0.995673	1.34725	pep:novel chromosome:GCA_000007865.1:Chromosome:4611722:4613320:1 gene:MAP_4133 transcript:AAS06683 description:""FadE8""	2.8088e+06	2.07581e+06	2.79665e+06	1.35	1;2	2	M7H9	Milch_4_C
AAS06689	hypothetical protein	4	4	149.78	1.05626	1.32031	1.24999	pep:novel chromosome:GCA_000007865.1:Chromosome:4616874:4617506:1 gene:MAP_4139 transcript:AAS06689 description:""hypothetical protein""	6.93755e+06	7.32788e+06	9.15975e+06	1.32	1	1	Milch_37_C	M7H9
AAS06690;ETB08556	RpsL	4	4	180.93	1.546	2.2575	1.46022	pep:novel chromosome:GCA_000007865.1:Chromosome:4617754:4618128:1 gene:MAP_4140 transcript:AAS06690 description:""RpsL""	3.91089e+07	6.04623e+07	8.82883e+07	2.26	1;2	2	Milch_37_C	M7H9
AAS06718	RplP	4	4	183.41	2.88759	7.19962	2.49329	pep:novel chromosome:GCA_000007865.1:Chromosome:4642379:4642795:1 gene:MAP_4168 transcript:AAS06718 description:""RplP""	4.81151e+06	1.38937e+07	3.4641e+07	7.2	1;2	2	Milch_37_C	M7H9
AAS06729	RplE	4	4	131.02	1.43848	1.9693	1.36901	pep:novel chromosome:GCA_000007865.1:Chromosome:4652705:4653268:1 gene:MAP_4179 transcript:AAS06729 description:""RplE""	7.07598e+06	1.01787e+07	1.39347e+07	1.97	1;2	2	Milch_37_C	M7H9
AAS06737;ETB45833	hypothetical protein	4	4	127.8	0.572622	0.611175	1.06733	pep:novel chromosome:GCA_000007865.1:Chromosome:4656212:4657138:-1 gene:MAP_4187c transcript:AAS06737 description:""hypothetical protein""	1.21402e+07	6.95175e+06	7.41978e+06	1.75	1;2	2	M7H9	Milch_4_C
AAS06755;ETB25616;ETB25629	hypothetical protein	4	3	144.05	1.30302	1.45875	1.11951	pep:novel chromosome:GCA_000007865.1:Chromosome:4673882:4674508:1 gene:MAP_4205 transcript:AAS06755 description:""hypothetical protein""	1.51594e+06	1.9753e+06	2.21138e+06	1.46	1	1	Milch_37_C	M7H9
AAS06803	GlmS	4	4	160.86	1.26551	1.2061	0.953058	pep:novel chromosome:GCA_000007865.1:Chromosome:4721192:4723066:1 gene:MAP_4253 transcript:AAS06803 description:""GlmS""	4.09238e+06	5.17893e+06	4.93582e+06	1.27	1	1	Milch_4_C	M7H9
AAS06829;ETB47899	GuaB3	4	4	128.69	0.524952	0.402268	0.766294	pep:novel chromosome:GCA_000007865.1:Chromosome:4746093:4747220:1 gene:MAP_4279 transcript:AAS06829 description:""GuaB3""	8.87671e+06	4.65985e+06	3.57081e+06	2.49	1;2	2	M7H9	Milch_37_C
AAS06876;ELP46022	hypothetical protein	4	4	124.8	0.904065	0.843631	0.933152	pep:novel chromosome:GCA_000007865.1:Chromosome:4800932:4803091:-1 gene:MAP_4326c transcript:AAS06876 description:""hypothetical protein""	1.67092e+06	1.51062e+06	1.40964e+06	1.19	1;2	2	M7H9	Milch_37_C
AAS06894	ParB	4	4	145.05	0.946869	0.728584	0.769467	pep:novel chromosome:GCA_000007865.1:Chromosome:4824703:4825806:-1 gene:MAP_4344c transcript:AAS06894 description:""ParB""	3.58367e+06	3.39327e+06	2.61101e+06	1.37	1;2	2	M7H9	Milch_37_C
AAS06897;ETB45347	hypothetical protein	4	4	161.25	6.70742	7.41587	1.10562	pep:novel chromosome:GCA_000007865.1:Chromosome:4827263:4828324:-1 gene:MAP_4347c transcript:AAS06897 description:""hypothetical protein""	4.77102e+06	3.20012e+07	3.53812e+07	7.42	1;2	2	Milch_37_C	M7H9
ELP44751	acyl-CoA dehydrogenase	4	1	147.41	infinity	infinity	2.26995	pep:novel supercontig:GCA_000330785.1:contig143:60137:61432:-1 gene:D522_20381 transcript:ELP44751 description:""acyl-CoA dehydrogenase""	0	3.93056e+06	8.92218e+06	Infinity	2	1	Milch_37_C	M7H9
ELP46051;AAS04384	hypothetical protein	4	4	125.06	0.666718	0.707723	1.0615	pep:novel supercontig:GCA_000330785.1:contig87:16328:17338:-1 gene:D522_13011 transcript:ELP46051 description:""hypothetical protein""	1.43963e+06	959827	1.01886e+06	1.5	1	1	M7H9	Milch_4_C
ELP47183;AAS03201	hypothetical protein	4	4	149.31	3.38989	4.73938	1.39809	pep:novel supercontig:GCA_000330785.1:contig37:35723:37093:-1 gene:D522_06330 transcript:ELP47183 description:""hypothetical protein""	1.89394e+06	6.42026e+06	8.97611e+06	4.74	1;2	2	Milch_37_C	M7H9
ELP47365;AAS04646	hypothetical protein	4	3	197.89	2.29333	1.69109	0.737395	pep:novel supercontig:GCA_000330785.1:contig34:128146:128619:-1 gene:D522_05808 transcript:ELP47365 description:""hypothetical protein""	4.50172e+06	1.03239e+07	7.61283e+06	2.29	2	1	Milch_4_C	M7H9
ENSBTAP00000006992;ENSBTAP00000016093	GDI2	4	4	126.27	2.04889	1.65477	0.80764	GDI2|UniProtKB Gene Name|Bos taurus GDP dissociation inhibitor 2 (GDI2), mRNA. [Source:RefSeq mRNA;Acc:NM_001033762]|13|ENSBTAG00000005316|ENSBTAT00000006992	999229	2.04731e+06	1.65349e+06	2.05	2	1	Milch_4_C	M7H9
ENSBTAP00000007438	SNAP23	4	4	93.19	0.496809	0.221926	0.446704	SNAP23|UniProtKB Gene Name|Bos taurus synaptosomal-associated protein, 23kDa (SNAP23), mRNA. [Source:RefSeq mRNA;Acc:NM_001075831]|10|ENSBTAG00000005661|ENSBTAT00000007438	5.19566e+06	2.58125e+06	1.15305e+06	4.51	2	1	M7H9	Milch_37_C
ENSBTAP00000010119	CSN1S1	4	4	182.16	2.91746	39.0677	13.391	CSN1S1|UniProtKB Gene Name|Bos taurus casein alpha s1 (CSN1S1), mRNA. [Source:RefSeq mRNA;Acc:NM_181029]|6|ENSBTAG00000007695|ENSBTAT00000010119	1.19331e+06	3.48143e+06	4.66198e+07	39.07	1	1	Milch_37_C	M7H9
ENSBTAP00000010159;ENSBTAP00000008925;ENSBTAP00000012326;ENSBTAP00000021386	ARF1	4	4	146.83	2.27794	2.47159	1.08501	ARF1|UniProtKB Gene Name|Bos taurus ADP-ribosylation factor 1 (ARF1), mRNA. [Source:RefSeq mRNA;Acc:NM_176653]|7|ENSBTAG00000007725|ENSBTAT00000010159	1.92782e+06	4.39147e+06	4.76479e+06	2.47	1;2	2	Milch_37_C	M7H9
ENSBTAP00000011803;ENSBTAP00000019575	RAP1B	4	4	203.92	273.958	290.258	1.0595	RAP1B|UniProtKB Gene Name|Bos taurus RAP1B, member of RAS oncogene family (RAP1B), mRNA. [Source:RefSeq mRNA;Acc:NM_175824]|5|ENSBTAG00000008967|ENSBTAT00000011803	11097.7	3.04032e+06	3.2212e+06	290.26	2	1	Milch_37_C	M7H9
ENSBTAP00000012655	ANXA2	4	4	157.59	1.26547	0.65415	0.516921	ANXA2|UniProtKB Gene Name|Bos taurus annexin A2 (ANXA2), mRNA. [Source:RefSeq mRNA;Acc:NM_174716]|10|ENSBTAG00000009615|ENSBTAT00000012655	2.90349e+06	3.67429e+06	1.89932e+06	1.93	1;2	2	Milch_4_C	Milch_37_C
ENSBTAP00000013663	EZR	4	4	105.49	34.811	44.7804	1.28639	EZR|UniProtKB Gene Name|Bos taurus ezrin (EZR), mRNA. [Source:RefSeq mRNA;Acc:NM_174217]|9|ENSBTAG00000010347|ENSBTAT00000013663	120773	4.20423e+06	5.40827e+06	44.78	2	1	Milch_37_C	M7H9
ENSBTAP00000017086	LPL	4	4	152.67	30.0383	28.6723	0.954527	LPL|UniProtKB Gene Name|Bos taurus lipoprotein lipase (LPL), mRNA. [Source:RefSeq mRNA;Acc:NM_001075120]|8|ENSBTAG00000012855|ENSBTAT00000017086	402542	1.20917e+07	1.15418e+07	30.04	1;2	2	Milch_4_C	M7H9
ENSBTAP00000018382	DSG1	4	4	100.31	0.379253	0.0850401	0.224231	DSG1|EntrezGene|Bos taurus desmoglein 1 (DSG1), mRNA. [Source:RefSeq mRNA;Acc:NM_174045]|24|ENSBTAG00000013831|ENSBTAT00000018382	9.02531e+06	3.42288e+06	767514	11.76	1;2	2	M7H9	Milch_37_C
ENSBTAP00000026133	APCS	4	4	79.76	0.184086	0.06132	0.333106	APCS|UniProtKB Gene Name|Bos taurus amyloid P component, serum (APCS), mRNA. [Source:RefSeq mRNA;Acc:NM_001034466]|3|ENSBTAG00000019616|ENSBTAT00000026133	2.94332e+07	5.41823e+06	1.80484e+06	16.31	1;2	2	M7H9	Milch_37_C
ENSBTAP00000040129		4	1	139.2	13.4159	0.46482	0.034647	||Uncharacterized protein [Source:UniProtKB/TrEMBL;Acc:E1BIL2]|5|ENSBTAG00000027974|ENSBTAT00000040353	378813	5.08211e+06	176080	28.86	2	1	Milch_4_C	Milch_37_C
ENSBTAP00000040254	CYB5R3	4	4	120.87	9.51409	9.96484	1.04738	CYB5R3|EntrezGene|Bos taurus cytochrome b5 reductase 3 (CYB5R3), mRNA. [Source:RefSeq mRNA;Acc:NM_001103250]|5|ENSBTAG00000016516|ENSBTAT00000042618	229551	2.18397e+06	2.28744e+06	9.96	1;2	2	Milch_37_C	M7H9
ENSBTAP00000048950	CLIC4	4	4	111.6	123.651	131.043	1.05978	CLIC4|UniProtKB Gene Name|Bos taurus chloride intracellular channel 4 (CLIC4), mRNA. [Source:RefSeq mRNA;Acc:NM_001080218]|2|ENSBTAG00000009470|ENSBTAT00000054397	14733.7	1.82183e+06	1.93074e+06	131.04	1;2	2	Milch_37_C	M7H9
ETB00026	Fe-S cluster assembly protein SufB	4	4	115.79	1.63315	3.04489	1.86443	pep:novel supercontig:GCA_000504785.1:contig000325:2794:4242:-1 gene:O979_15895 transcript:ETB00026 description:""Fe-S cluster assembly protein SufB""	1.7215e+06	2.81147e+06	5.24177e+06	3.04	1;2	2	Milch_37_C	M7H9
ETB00045	FAD-dependent oxidoreductase	4	4	110.37	1.85155	2.22933	1.20403	pep:novel supercontig:GCA_000504785.1:contig000325:29624:31048:-1 gene:O979_16015 transcript:ETB00045 description:""FAD-dependent oxidoreductase""	759692	1.40661e+06	1.6936e+06	2.23	1	1	Milch_37_C	M7H9
ETB00077	enoyl-ACP reductase	4	4	143.32	0.497859	0.431925	0.867565	pep:novel supercontig:GCA_000504785.1:contig000324:6531:7340:-1 gene:O979_15770 transcript:ETB00077 description:""enoyl-ACP reductase""	5.59633e+07	2.78618e+07	2.4172e+07	2.32	1;2	2	M7H9	Milch_37_C
ETB00089	hypothetical protein	4	4	225.74	0.0923918	0.0560718	0.606891	pep:novel supercontig:GCA_000504785.1:contig000324:24272:25048:1 gene:O979_15855 transcript:ETB00089 description:""hypothetical protein""	1.09443e+08	1.01116e+07	6.13665e+06	17.83	1;2	2	M7H9	Milch_37_C
ETB00103;ETB47213	diacylglycerol O-acyltransferase	4	4	99.06	1.80998	1.79854	0.993683	pep:novel supercontig:GCA_000504845.1:contig000435:8577:9932:1 gene:O978_20255 transcript:ETB00103 description:""diacylglycerol O-acyltransferase""	832418	1.50666e+06	1.49714e+06	1.81	1;2	2	Milch_4_C	M7H9
ETB00251	IclR family transcriptional regulator	4	4	109.67	1.6695	1.43141	0.857389	pep:novel supercontig:GCA_000504785.1:contig000320:11954:12901:1 gene:O979_15630 transcript:ETB00251 description:""IclR family transcriptional regulator""	3.02336e+06	5.04751e+06	4.32767e+06	1.67	1	1	Milch_4_C	M7H9
ETB00273	ketoacyl reductase	4	4	99.02	0.983335	1.01711	1.03434	pep:novel supercontig:GCA_000504785.1:contig000319:4237:5040:-1 gene:O979_15540 transcript:ETB00273 description:""ketoacyl reductase""	1.80101e+06	1.77099e+06	1.83181e+06	1.03	1	1	Milch_37_C	Milch_4_C
ETB00521	indole-3-glycerol-phosphate synthase	4	4	99.49	0.783226	0.515835	0.658603	pep:novel supercontig:GCA_000504785.1:contig000314:25759:26577:-1 gene:O979_15270 transcript:ETB00521 description:""indole-3-glycerol-phosphate synthase""	3.86735e+06	3.02901e+06	1.99491e+06	1.94	1	1	M7H9	Milch_37_C
ETB00531	nitroreductase	4	4	168.71	4.0302	4.50714	1.11834	pep:novel supercontig:GCA_000504785.1:contig000314:37208:37621:1 gene:O979_15335 transcript:ETB00531 description:""nitroreductase""	3.68591e+06	1.48549e+07	1.66129e+07	4.51	1;2	2	Milch_37_C	M7H9
ETB00532	nicotinate-nucleotide pyrophosphorylase	4	3	169.87	1.24177	3.46836	2.79307	pep:novel supercontig:GCA_000504785.1:contig000314:37742:38602:-1 gene:O979_15340 transcript:ETB00532 description:""nicotinate-nucleotide pyrophosphorylase""	1.62079e+06	2.01265e+06	5.62149e+06	3.47	1	1	Milch_37_C	M7H9
ETB00552;ETB03236	ATP-dependent DNA ligase	4	4	110.02	2.00045	2.40757	1.20351	pep:novel supercontig:GCA_000504785.1:contig000313:11759:12823:1 gene:O979_15135 transcript:ETB00552 description:""ATP-dependent DNA ligase""	440768	881736	1.06118e+06	2.41	1;2	2	Milch_37_C	M7H9
ETB00564	universal stress protein	4	4	141.09	0.223669	0.152173	0.680349	pep:novel supercontig:GCA_000504785.1:contig000312:8282:8725:-1 gene:O979_15075 transcript:ETB00564 description:""universal stress protein""	5.78516e+07	1.29396e+07	8.80347e+06	6.57	1;2	2	M7H9	Milch_37_C
ETB00620;ETB50674	N-acetylglutamate synthase	4	4	95.13	0.768285	0.702321	0.914141	pep:novel supercontig:GCA_000504785.1:contig000310:15554:16768:-1 gene:O979_14955 transcript:ETB00620 description:""N-acetylglutamate synthase""	5.93404e+06	4.55903e+06	4.1676e+06	1.42	1;2	2	M7H9	Milch_37_C
ETB00625	hydrolase	4	4	93.53	1.83412	1.22059	0.665489	pep:novel supercontig:GCA_000504845.1:contig000421:3042:4232:1 gene:O978_19635 transcript:ETB00625 description:""hydrolase""	1.992e+06	3.65358e+06	2.43142e+06	1.83	1	1	Milch_4_C	M7H9
ETB00634	decaprenylphosphoryl-beta-D-ribose oxidase	4	4	202.9	0.937033	0.985356	1.05157	pep:novel supercontig:GCA_000504845.1:contig000421:15370:16770:1 gene:O978_19705 transcript:ETB00634 description:""decaprenylphosphoryl-beta-D-ribose oxidase""	2.11883e+06	1.98541e+06	2.0878e+06	1.07	1;2	2	M7H9	Milch_4_C
ETB00822	asparagine synthase	4	4	126.72	3.385	2.51589	0.743246	pep:novel supercontig:GCA_000504785.1:contig000302:2468:4273:-1 gene:O979_14520 transcript:ETB00822 description:""asparagine synthase""	797458	2.69939e+06	2.00631e+06	3.38	1;2	2	Milch_4_C	M7H9
ETB00880	alpha/beta hydrolase	4	4	138.17	0.914555	1.01595	1.11087	pep:novel supercontig:GCA_000504785.1:contig000300:964:1878:1 gene:O979_14345 transcript:ETB00880 description:""alpha/beta hydrolase""	5.27767e+06	4.82672e+06	5.36188e+06	1.11	1	1	Milch_37_C	Milch_4_C
ETB00922	FAD-linked oxidase	4	4	129.1	0.638613	0.720986	1.12899	pep:novel supercontig:GCA_000504845.1:contig000411:9589:11013:-1 gene:O978_19205 transcript:ETB00922 description:""FAD-linked oxidase""	6.71624e+06	4.28908e+06	4.84231e+06	1.57	1;2	2	M7H9	Milch_4_C
ETB01048	dihydrodipicolinate reductase	4	4	118.71	3.56971	4.99541	1.39939	pep:novel supercontig:GCA_000504845.1:contig000409:13974:15077:-1 gene:O978_19045 transcript:ETB01048 description:""dihydrodipicolinate reductase""	660735	2.35863e+06	3.30064e+06	5	1;2	2	Milch_37_C	M7H9
ETB01051	haloalkane dehalogenase	4	4	112.42	2.02891	1.81438	0.894262	pep:novel supercontig:GCA_000504845.1:contig000409:17913:18818:1 gene:O978_19065 transcript:ETB01051 description:""haloalkane dehalogenase""	721803	1.46447e+06	1.30962e+06	2.03	1	1	Milch_4_C	M7H9
ETB01093	hypothetical protein	4	4	296.01	6.85019	2.87932	0.420327	pep:novel supercontig:GCA_000504785.1:contig000294:1:516:1 gene:O979_14190 transcript:ETB01093 description:""hypothetical protein""	1.22462e+07	8.38886e+07	3.52606e+07	6.85	1;2	2	Milch_4_C	M7H9
ETB01171;ETB36079	cysteine synthase	4	4	120.52	1.66907	1.39847	0.837876	pep:novel supercontig:GCA_000504845.1:contig000403:10435:11518:1 gene:O978_18795 transcript:ETB01171 description:""cysteine synthase""	2.1046e+06	3.51271e+06	2.94322e+06	1.67	1	1	Milch_4_C	M7H9
ETB01210	membrane protein	4	4	221.39	0.500169	0.419562	0.83884	pep:novel supercontig:GCA_000504845.1:contig000402:7907:8446:1 gene:O978_18710 transcript:ETB01210 description:""membrane protein""	6.62763e+07	3.31494e+07	2.7807e+07	2.38	1;2	2	M7H9	Milch_37_C
ETB01227;ETB11569	amino acid oxidase	4	4	190.11	1.12564	1.02985	0.914903	pep:novel supercontig:GCA_000504785.1:contig000289:3533:4513:1 gene:O979_13925 transcript:ETB01227 description:""amino acid oxidase""	3.20967e+06	3.61294e+06	3.30549e+06	1.13	1	1	Milch_4_C	M7H9
ETB01275;ELP47854	inorganic pyrophosphatase	4	4	142.69	0.796631	1.0773	1.35232	pep:novel supercontig:GCA_000504845.1:contig000398:1379:1867:1 gene:O978_18570 transcript:ETB01275 description:""inorganic pyrophosphatase""	7.20777e+06	5.74194e+06	7.76491e+06	1.35	1	1	Milch_37_C	Milch_4_C
ETB01315;ETB03887;ETB03919	biotin carboxylase	4	4	131.74	0.790527	0.856116	1.08297	pep:novel supercontig:GCA_000504785.1:contig000285:11259:12734:1 gene:O979_13530 transcript:ETB01315 description:""biotin carboxylase""	4.41618e+06	3.49111e+06	3.78076e+06	1.26	1	1	M7H9	Milch_4_C
ETB01358	thiol peroxidase	4	4	88.46	0.656359	0.674911	1.02826	pep:novel supercontig:GCA_000504785.1:contig000285:66064:66558:-1 gene:O979_13790 transcript:ETB01358 description:""thiol peroxidase""	1.90402e+07	1.24972e+07	1.28505e+07	1.52	1;2	2	M7H9	Milch_4_C
ETB01463	hypothetical protein	4	4	195.17	0.091375	0.0867794	0.949707	pep:novel supercontig:GCA_000504845.1:contig000393:8907:9473:1 gene:O978_18350 transcript:ETB01463 description:""hypothetical protein""	8.89938e+07	8.13181e+06	7.72283e+06	11.52	1;2	2	M7H9	Milch_37_C
ETB01693	short-chain dehydrogenase	4	4	159.11	0.638474	0.219612	0.343965	pep:novel supercontig:GCA_000504845.1:contig000388:25801:26706:-1 gene:O978_18110 transcript:ETB01693 description:""short-chain dehydrogenase""	1.35633e+07	8.65981e+06	2.97867e+06	4.55	1;2	2	M7H9	Milch_37_C
ETB01843	alcohol dehydrogenase	4	4	169.51	1.75639	2.97096	1.69151	pep:novel supercontig:GCA_000504845.1:contig000381:11329:12456:1 gene:O978_17700 transcript:ETB01843 description:""alcohol dehydrogenase""	1.37136e+07	2.40864e+07	4.07424e+07	2.97	1;2	2	Milch_37_C	M7H9
ETB01845;ETB29080	HIT family hydrolase	4	4	178.81	0.481676	0.401945	0.834473	pep:novel supercontig:GCA_000504845.1:contig000381:12971:13375:1 gene:O978_17710 transcript:ETB01845 description:""HIT family hydrolase""	1.899e+07	9.14704e+06	7.63296e+06	2.49	1;2	2	M7H9	Milch_37_C
ETB01847;ETB09979	transcriptional regulator	4	4	115.26	1.94081	1.97409	1.01715	pep:novel supercontig:GCA_000504845.1:contig000381:14840:15559:-1 gene:O978_17720 transcript:ETB01847 description:""transcriptional regulator""	1.79503e+06	3.48382e+06	3.54357e+06	1.97	1	1	Milch_37_C	M7H9
ETB01861;ETB32393;ETB39787	ATP-binding protein	4	4	120.35	1.98221	1.52112	0.767386	pep:novel supercontig:GCA_000504785.1:contig000268:755:2245:-1 gene:O979_12890 transcript:ETB01861 description:""ATP-binding protein""	742682	1.47215e+06	1.12971e+06	1.98	1	1	Milch_4_C	M7H9
ETB01868	pyridoxamine 5-phosphate oxidase	4	4	125.56	8.49008	9.15505	1.07832	pep:novel supercontig:GCA_000504785.1:contig000268:11052:11432:1 gene:O979_12930 transcript:ETB01868 description:""pyridoxamine 5-phosphate oxidase""	438038	3.71898e+06	4.01026e+06	9.16	1;2	2	Milch_37_C	M7H9
ETB01893;ELP47700	peroxidase	4	4	146.43	1.89029	2.48766	1.31602	pep:novel supercontig:GCA_000504845.1:contig000378:4530:5594:1 gene:O978_17510 transcript:ETB01893 description:""peroxidase""	2.25231e+06	4.25753e+06	5.60298e+06	2.49	1;2	2	Milch_37_C	M7H9
ETB01910	phosphoribosylaminoimidazole synthetase	4	4	98.08	0.470241	0.381993	0.812334	pep:novel supercontig:GCA_000504845.1:contig000377:5409:6503:-1 gene:O978_17465 transcript:ETB01910 description:""phosphoribosylaminoimidazole synthetase""	1.25388e+07	5.89627e+06	4.78974e+06	2.62	1;2	2	M7H9	Milch_37_C
ETB01924;ETB11911	mercuric reductase	4	4	124.6	3.91553	2.78389	0.710987	pep:novel supercontig:GCA_000504785.1:contig000264:7397:8767:1 gene:O979_12725 transcript:ETB01924 description:""mercuric reductase""	1.4432e+06	5.65088e+06	4.0177e+06	3.92	1;2	2	Milch_4_C	M7H9
ETB01947;ELP47537	TetR family transcriptional regulator	4	4	116.38	0.870211	0.568789	0.653622	pep:novel supercontig:GCA_000504845.1:contig000375:3336:3950:1 gene:O978_17360 transcript:ETB01947 description:""TetR family transcriptional regulator""	4.59192e+06	3.99594e+06	2.61183e+06	1.76	1	1	M7H9	Milch_37_C
ETB01994;ETB31851	lactate dehydrogenase	4	4	98.97	0.951275	1.20958	1.27154	pep:novel supercontig:GCA_000504785.1:contig000260:404:1666:-1 gene:O979_12350 transcript:ETB01994 description:""lactate dehydrogenase""	3.50321e+06	3.33251e+06	4.23741e+06	1.27	1	1	Milch_37_C	Milch_4_C
ETB01996	alkyl hydroperoxide reductase	4	4	114.46	0.297196	0.49823	1.67644	pep:novel supercontig:GCA_000504785.1:contig000260:3463:3999:-1 gene:O979_12365 transcript:ETB01996 description:""alkyl hydroperoxide reductase""	9.96205e+07	2.96068e+07	4.96339e+07	3.36	1;2	2	M7H9	Milch_4_C
ETB02000;ETB31860	pyridoxamine 5'-phosphate oxidase	4	4	138.22	0.840367	1.18141	1.40583	pep:novel supercontig:GCA_000504785.1:contig000260:6414:6857:1 gene:O979_12385 transcript:ETB02000 description:""pyridoxamine 5'-phosphate oxidase""	1.77281e+06	1.48981e+06	2.09442e+06	1.41	1	1	Milch_37_C	Milch_4_C
ETB02001	crotonase	4	4	126.72	0.461763	0.541628	1.17296	pep:novel supercontig:GCA_000504785.1:contig000260:6872:7621:1 gene:O979_12390 transcript:ETB02001 description:""crotonase""	1.60726e+07	7.42172e+06	8.70535e+06	2.17	1;2	2	M7H9	Milch_4_C
ETB02018	steroid C27-monooxygenase	4	4	130.66	0.365522	0.153918	0.42109	pep:novel supercontig:GCA_000504785.1:contig000260:25932:27218:-1 gene:O979_12490 transcript:ETB02018 description:""steroid C27-monooxygenase""	1.74596e+07	6.38187e+06	2.68734e+06	6.5	1;2	2	M7H9	Milch_37_C
ETB02058	nitroreductase	4	3	176.39	1.27806	1.54917	1.21213	pep:novel supercontig:GCA_000504785.1:contig000259:3078:3476:-1 gene:O979_12335 transcript:ETB02058 description:""nitroreductase""	1.28064e+07	1.63674e+07	1.98393e+07	1.55	1	1	Milch_37_C	M7H9
ETB02083	TetR family transcriptional regulator	4	4	163.09	1.41156	1.9142	1.35609	pep:novel supercontig:GCA_000504845.1:contig000370:25080:25730:1 gene:O978_17040 transcript:ETB02083 description:""TetR family transcriptional regulator""	5.56362e+06	7.85339e+06	1.06499e+07	1.91	1	1	Milch_37_C	M7H9
ETB02093	acetyl-CoA acetyltransferase	4	4	195	2.93251	1.79203	0.611092	pep:novel supercontig:GCA_000504785.1:contig000257:9480:10964:1 gene:O979_12310 transcript:ETB02093 description:""acetyl-CoA acetyltransferase""	844790	2.47736e+06	1.51389e+06	2.93	1	1	Milch_4_C	M7H9
ETB02114;ETB28726	hypothetical protein	4	4	221.9	1.15027	0.403391	0.350694	pep:novel supercontig:GCA_000504845.1:contig000369:25968:26879:1 gene:O978_16835 transcript:ETB02114 description:""hypothetical protein""	8.50867e+06	9.78724e+06	3.43232e+06	2.85	1;2	2	Milch_4_C	Milch_37_C
ETB02163	acyl-CoA dehydrogenase	4	3	126.66	0.918727	0.619996	0.674842	pep:novel supercontig:GCA_000504845.1:contig000366:4108:6036:-1 gene:O978_16530 transcript:ETB02163 description:""acyl-CoA dehydrogenase""	2.48916e+06	2.28685e+06	1.54327e+06	1.61	1	1	M7H9	Milch_37_C
ETB02171	peptide-binding protein	4	4	134.34	2.42633	0.545217	0.224708	pep:novel supercontig:GCA_000504785.1:contig000253:2695:3174:1 gene:O979_12125 transcript:ETB02171 description:""peptide-binding protein""	7.91466e+06	1.92036e+07	4.31521e+06	4.45	1;2	2	Milch_4_C	Milch_37_C
ETB02172	MerR family transcriptional regulator	4	4	172.36	2.26183	2.08901	0.923593	pep:novel supercontig:GCA_000504785.1:contig000253:3174:3926:1 gene:O979_12130 transcript:ETB02172 description:""MerR family transcriptional regulator""	2.11951e+06	4.79396e+06	4.42767e+06	2.26	1;2	2	Milch_4_C	M7H9
ETB02174	transcriptional regulator	4	4	142.64	1.52489	1.47075	0.9645	pep:novel supercontig:GCA_000504785.1:contig000253:4769:5446:1 gene:O979_12140 transcript:ETB02174 description:""transcriptional regulator""	3.71237e+06	5.66093e+06	5.45997e+06	1.52	1	1	Milch_4_C	M7H9
ETB02178;ETB31775;ETB31780;ETB51252	membrane protein	4	4	144.2	0.878375	0.92939	1.05808	pep:novel supercontig:GCA_000504785.1:contig000253:15221:16261:-1 gene:O979_12170 transcript:ETB02178 description:""membrane protein""	6.51873e+06	5.72589e+06	6.05844e+06	1.14	1;2	2	M7H9	Milch_4_C
ETB02208	transcriptional regulator	4	4	172.18	0.743661	0.749165	1.0074	pep:novel supercontig:GCA_000504845.1:contig000363:89:625:1 gene:O978_16415 transcript:ETB02208 description:""transcriptional regulator""	1.97917e+07	1.47183e+07	1.48273e+07	1.34	1;2	2	M7H9	Milch_4_C
ETB02213	large conductance mechanosensitive channel protein MscL	4	4	277.74	3.99363	1.9219	0.481241	pep:novel supercontig:GCA_000504785.1:contig000250:1514:1969:1 gene:O979_11960 transcript:ETB02213 description:""large conductance mechanosensitive channel protein MscL""	2.90796e+07	1.16133e+08	5.58879e+07	3.99	1;2	2	Milch_4_C	M7H9
ETB02241;ETB49488;ETB49504	arginine deiminase	4	4	96.42	1.77473	1.40414	0.791188	pep:novel supercontig:GCA_000504785.1:contig000248:3380:4588:-1 gene:O979_11835 transcript:ETB02241 description:""arginine deiminase""	1.13866e+06	2.02081e+06	1.59884e+06	1.77	1	1	Milch_4_C	M7H9
ETB02273	hypothetical protein	4	1	136.44	0.0380091	1.91892	50.4858	pep:novel supercontig:GCA_000504785.1:contig000246:9645:11077:-1 gene:O979_11795 transcript:ETB02273 description:""hypothetical protein""	107387	4081.69	206067	50.49	1;2	2	Milch_37_C	Milch_4_C
ETB02305	S-adenosyl-L-methionine-dependent methyltransferase	4	4	196.05	0.751814	0.701528	0.933114	pep:novel supercontig:GCA_000504845.1:contig000357:13893:14807:1 gene:O978_16175 transcript:ETB02305 description:""S-adenosyl-L-methionine-dependent methyltransferase""	4.2786e+06	3.21671e+06	3.00156e+06	1.43	1	1	M7H9	Milch_37_C
ETB02321;ETB28181;ETB28190	acyl-CoA dehydrogenase	4	4	117.3	4.40419	9.70025	2.20251	pep:novel supercontig:GCA_000504845.1:contig000355:1339:2505:1 gene:O978_16025 transcript:ETB02321 description:""acyl-CoA dehydrogenase""	436781	1.92367e+06	4.23689e+06	9.7	1;2	2	Milch_37_C	M7H9
ETB02323	hypothetical protein	4	4	167.33	0.878672	1.10297	1.25527	pep:novel supercontig:GCA_000504845.1:contig000355:3399:4037:1 gene:O978_16035 transcript:ETB02323 description:""hypothetical protein""	1.26775e+07	1.11394e+07	1.39829e+07	1.26	1	1	Milch_37_C	Milch_4_C
ETB02340	50S ribosomal protein L25	4	3	141.65	1.79256	11.9949	6.69151	pep:novel supercontig:GCA_000504785.1:contig000242:12300:12959:1 gene:O979_11635 transcript:ETB02340 description:""50S ribosomal protein L25""	518325	929126	6.21726e+06	11.99	1;2	2	Milch_37_C	M7H9
ETB02399	membrane protein	4	3	137.96	0.770517	0.562156	0.729583	pep:novel supercontig:GCA_000504785.1:contig000239:7719:8513:-1 gene:O979_11460 transcript:ETB02399 description:""membrane protein""	1.51932e+07	1.17066e+07	8.54097e+06	1.78	1;2	2	M7H9	Milch_37_C
ETB02507	hypothetical protein	4	4	119.79	2.07642	1.9042	0.91706	pep:novel supercontig:GCA_000504785.1:contig000232:2735:3757:-1 gene:O979_11130 transcript:ETB02507 description:""hypothetical protein""	1.3476e+06	2.79818e+06	2.5661e+06	2.08	1;2	2	Milch_4_C	M7H9
ETB02542;ETB30536;ETB46716;ETB49900	aminodeoxychorismate lyase	4	4	113.45	1.43808	1.8015	1.25271	pep:novel supercontig:GCA_000504785.1:contig000230:782:2215:-1 gene:O979_11090 transcript:ETB02542 description:""aminodeoxychorismate lyase""	1.77787e+06	2.55672e+06	3.20283e+06	1.8	1;2	2	Milch_37_C	M7H9
ETB02561	3-dehydroquinate synthase	4	4	244.34	6.57844	10.0476	1.52735	pep:novel supercontig:GCA_000504785.1:contig000229:14226:15323:-1 gene:O979_11020 transcript:ETB02561 description:""3-dehydroquinate synthase""	1.08885e+06	7.16294e+06	1.09403e+07	10.05	1;2	2	Milch_37_C	M7H9
ETB02576;ETB49758	oxidoreductase	4	1	75.23	1.72241	0.701133	0.407065	pep:novel supercontig:GCA_000504845.1:contig000340:2584:5901:1 gene:O978_15250 transcript:ETB02576 description:""oxidoreductase""	365174	628980	256035	2.46	1;2	2	Milch_4_C	Milch_37_C
ETB02586	monooxygenase	4	4	127.46	1.5459	1.19918	0.775714	pep:novel supercontig:GCA_000504785.1:contig000226:3107:4597:1 gene:O979_10840 transcript:ETB02586 description:""monooxygenase""	872100	1.34818e+06	1.0458e+06	1.55	1	1	Milch_4_C	M7H9
ETB02599	riboflavin synthase subunit alpha	4	4	219.7	0.743468	0.847324	1.13969	pep:novel supercontig:GCA_000504785.1:contig000224:938:1537:-1 gene:O979_10775 transcript:ETB02599 description:""riboflavin synthase subunit alpha""	6.10031e+06	4.53539e+06	5.16894e+06	1.35	1	1	M7H9	Milch_4_C
ETB02658	hypothetical protein	4	4	178.58	1.44259	1.33847	0.927822	pep:novel supercontig:GCA_000504785.1:contig000220:5256:6332:-1 gene:O979_10710 transcript:ETB02658 description:""hypothetical protein""	4.8285e+06	6.96556e+06	6.4628e+06	1.44	1	1	Milch_4_C	M7H9
ETB02660	excinuclease ABC subunit C	4	4	154.1	1.36698	1.62727	1.19041	pep:novel supercontig:GCA_000504785.1:contig000220:7258:9201:-1 gene:O979_10720 transcript:ETB02660 description:""excinuclease ABC subunit C""	1.59789e+06	2.18429e+06	2.60021e+06	1.63	1;2	2	Milch_37_C	M7H9
ETB02676	phospho-N-acetylmuramoyl-pentapeptide-transferase	4	4	145.89	0.848473	1.2724	1.49964	pep:novel supercontig:GCA_000504785.1:contig000219:1335:2414:1 gene:O979_10585 transcript:ETB02676 description:""phospho-N-acetylmuramoyl-pentapeptide-transferase""	1.94082e+06	1.64673e+06	2.4695e+06	1.5	1	1	Milch_37_C	Milch_4_C
ETB02677;ETB32578;ETB32581	UDP-N-acetylmuramoyl-L-alanyl-D-glutamate synthetase	4	4	202.89	2.86931	1.49534	0.521149	pep:novel supercontig:GCA_000504785.1:contig000219:2414:3883:1 gene:O979_10590 transcript:ETB02677 description:""UDP-N-acetylmuramoyl-L-alanyl-D-glutamate synthetase""	1.31678e+06	3.77824e+06	1.96903e+06	2.87	1	1	Milch_4_C	M7H9
ETB02679;ETB24876	UDP-diphospho-muramoylpentapeptide beta-N-acetylglucosaminyltransferase	4	4	99.36	1.73428	1.89667	1.09363	pep:novel supercontig:GCA_000504785.1:contig000219:5697:6923:1 gene:O979_10600 transcript:ETB02679 description:""UDP-diphospho-muramoylpentapeptide beta-N-acetylglucosaminyltransferase""	1.38743e+06	2.4062e+06	2.6315e+06	1.9	1	1	Milch_37_C	M7H9
ETB02702;ETB07882;ETB10709	primosome assembly protein PriA	4	4	134.79	1.26654	1.52022	1.2003	pep:novel supercontig:GCA_000504845.1:contig000331:1:1191:-1 gene:O978_14790 transcript:ETB02702 description:""primosome assembly protein PriA""	1.10099e+06	1.39445e+06	1.67375e+06	1.52	1	1	Milch_37_C	M7H9
ETB02751	hypothetical protein	4	4	115.66	0.358165	0.369902	1.03277	pep:novel supercontig:GCA_000504785.1:contig000216:4233:5213:1 gene:O979_10525 transcript:ETB02751 description:""hypothetical protein""	1.89884e+07	6.80099e+06	7.02385e+06	2.79	1;2	2	M7H9	Milch_4_C
ETB02906;ETB40099;ETB52169	membrane protein	4	4	156.72	1.01359	1.28478	1.26755	pep:novel supercontig:GCA_000504785.1:contig000210:456:1088:1 gene:O979_10375 transcript:ETB02906 description:""membrane protein""	1.77342e+07	1.79752e+07	2.27845e+07	1.28	1	1	Milch_37_C	M7H9
ETB03251	ferredoxin	4	3	246.54	1.81019	0.270476	0.149419	pep:novel supercontig:GCA_000504785.1:contig000194:10248:10574:-1 gene:O979_09785 transcript:ETB03251 description:""ferredoxin""	2.54257e+07	4.60252e+07	6.87702e+06	6.69	1;2	2	Milch_4_C	Milch_37_C
ETB03291;ETB52438	hypothetical protein	4	4	121.03	1.35421	1.56411	1.15499	pep:novel supercontig:GCA_000504785.1:contig000193:6092:6712:-1 gene:O979_09630 transcript:ETB03291 description:""hypothetical protein""	3.31737e+06	4.49243e+06	5.18873e+06	1.56	1;2	2	Milch_37_C	M7H9
ETB03429	membrane protein	4	4	257.45	0.179422	0.15718	0.876033	pep:novel supercontig:GCA_000504785.1:contig000186:26053:26976:1 gene:O979_09315 transcript:ETB03429 description:""membrane protein""	5.362e+07	9.6206e+06	8.42797e+06	6.36	1	1	M7H9	Milch_37_C
ETB03622	elongation factor 4	4	4	145.74	5.71658	7.91939	1.38534	pep:novel supercontig:GCA_000504785.1:contig000176:6338:8320:1 gene:O979_08785 transcript:ETB03622 description:""elongation factor 4""	694548	3.97044e+06	5.5004e+06	7.92	2	1	Milch_37_C	M7H9
ETB03644	acyl-CoA dehydrogenase	4	4	104.35	0.656305	0.585098	0.891504	pep:novel supercontig:GCA_000504785.1:contig000174:25669:26775:-1 gene:O979_08715 transcript:ETB03644 description:""acyl-CoA dehydrogenase""	2.96341e+07	1.9449e+07	1.73389e+07	1.71	1;2	2	M7H9	Milch_37_C
ETB03713	cytochrome P450	4	3	94.26	2.24032	1.83528	0.819207	pep:novel supercontig:GCA_000504785.1:contig000171:3057:4367:1 gene:O979_08550 transcript:ETB03713 description:""cytochrome P450""	835113	1.87092e+06	1.53267e+06	2.24	1;2	2	Milch_4_C	M7H9
ETB03799	ATP-dependent Clp protease ClpP	4	4	218.87	0.637626	0.716813	1.12419	pep:novel supercontig:GCA_000504785.1:contig000164:10914:11513:1 gene:O979_08435 transcript:ETB03799 description:""ATP-dependent Clp protease ClpP""	3.9192e+07	2.49898e+07	2.80933e+07	1.57	1	1	M7H9	Milch_4_C
ETB03800	ATP-dependent Clp protease proteolytic subunit	4	4	160.55	0.146235	0.14591	0.997779	pep:novel supercontig:GCA_000504785.1:contig000164:11510:12145:1 gene:O979_08440 transcript:ETB03800 description:""ATP-dependent Clp protease proteolytic subunit""	1.66541e+08	2.43541e+07	2.43e+07	6.85	1;2	2	M7H9	Milch_37_C
ETB04078	TetR family transcriptional regulator	4	4	142.57	1.97624	2.2413	1.13412	pep:novel supercontig:GCA_000504785.1:contig000151:3897:4928:-1 gene:O979_07850 transcript:ETB04078 description:""TetR family transcriptional regulator""	2.06993e+06	4.09068e+06	4.63933e+06	2.24	1;2	2	Milch_37_C	M7H9
ETB04106	hypothetical protein	4	4	154.9	1.36805	1.24247	0.908208	pep:novel supercontig:GCA_000504785.1:contig000150:14254:16221:-1 gene:O979_07815 transcript:ETB04106 description:""hypothetical protein""	2.1382e+06	2.92515e+06	2.65665e+06	1.37	1	1	Milch_4_C	M7H9
ETB04285;ETB53184	nicotinate phosphoribosyltransferase	4	4	98.02	6.15673	5.20279	0.845057	pep:novel supercontig:GCA_000504785.1:contig000138:6518:7921:-1 gene:O979_07415 transcript:ETB04285 description:""nicotinate phosphoribosyltransferase""	393076	2.42006e+06	2.04509e+06	6.16	1;2	2	Milch_4_C	M7H9
ETB04288	ribonuclease PH	4	4	161	3.34411	7.20775	2.15535	pep:novel supercontig:GCA_000504785.1:contig000138:12337:13116:1 gene:O979_07450 transcript:ETB04288 description:""ribonuclease PH""	1.91208e+06	6.39421e+06	1.37818e+07	7.21	1;2	2	Milch_37_C	M7H9
ETB04384	F0F1 ATP synthase subunit A	4	3	139.02	0.253522	0.154574	0.609705	pep:novel supercontig:GCA_000504785.1:contig000131:6437:7195:1 gene:O979_07245 transcript:ETB04384 description:""F0F1 ATP synthase subunit A""	3.97209e+08	1.00701e+08	6.1398e+07	6.47	1;2	2	M7H9	Milch_37_C
ETB04397	homoserine dehydrogenase	4	4	148.89	0.831396	0.705251	0.848274	pep:novel supercontig:GCA_000504785.1:contig000130:362:1687:1 gene:O979_07190 transcript:ETB04397 description:""homoserine dehydrogenase""	1.79557e+07	1.49283e+07	1.26633e+07	1.42	1	1	M7H9	Milch_37_C
ETB04399	homoserine kinase	4	4	148.5	1.3944	1.29653	0.929811	pep:novel supercontig:GCA_000504785.1:contig000130:2796:3743:1 gene:O979_07200 transcript:ETB04399 description:""homoserine kinase""	3.50081e+06	4.88154e+06	4.53891e+06	1.39	1	1	Milch_4_C	M7H9
ETB04450	carbonate dehydratase	4	4	138.38	0.698045	0.793868	1.13727	pep:novel supercontig:GCA_000504785.1:contig000127:1244:1735:1 gene:O979_07060 transcript:ETB04450 description:""carbonate dehydratase""	1.34434e+07	9.38408e+06	1.06723e+07	1.43	1;2	2	M7H9	Milch_4_C
ETB04462	peptide ABC transporter ATP-binding protein	4	4	121.55	2.32472	2.11873	0.911392	pep:novel supercontig:GCA_000504785.1:contig000126:7664:9499:-1 gene:O979_07040 transcript:ETB04462 description:""peptide ABC transporter ATP-binding protein""	1.33603e+06	3.1059e+06	2.83069e+06	2.32	1	1	Milch_4_C	M7H9
ETB04539	membrane protein	4	4	167.48	1.01752	1.19956	1.1789	pep:novel supercontig:GCA_000504785.1:contig000120:1258:1800:-1 gene:O979_06710 transcript:ETB04539 description:""membrane protein""	5.74348e+06	5.84413e+06	6.88964e+06	1.2	1	1	Milch_37_C	M7H9
ETB04739	NAD-dependent epimerase	4	4	154.18	0.821888	0.910802	1.10818	pep:novel supercontig:GCA_000504785.1:contig000109:2357:3742:1 gene:O979_06250 transcript:ETB04739 description:""NAD-dependent epimerase""	4.19629e+06	3.44888e+06	3.82199e+06	1.22	1	1	M7H9	Milch_4_C
ETB04788	pyruvate phosphate dikinase	4	4	74.54	1.36918	1.28956	0.941848	pep:novel supercontig:GCA_000504785.1:contig000107:1403:3058:-1 gene:O979_06125 transcript:ETB04788 description:""pyruvate phosphate dikinase""	357770	489853	461367	1.37	1	1	Milch_4_C	M7H9
ETB04812	6-phosphogluconate dehydrogenase	4	4	232.1	4.71502	4.39757	0.932672	pep:novel supercontig:GCA_000504785.1:contig000106:4173:5195:1 gene:O979_06090 transcript:ETB04812 description:""6-phosphogluconate dehydrogenase""	2.73459e+06	1.28937e+07	1.20256e+07	4.72	1;2	2	Milch_4_C	M7H9
ETB04840	GTP-binding protein YchF	4	4	93.97	0.596417	0.441689	0.74057	pep:novel supercontig:GCA_000504785.1:contig000104:1736:2809:1 gene:O979_06015 transcript:ETB04840 description:""GTP-binding protein YchF""	8.39675e+06	5.00796e+06	3.70875e+06	2.26	1;2	2	M7H9	Milch_37_C
ETB04844;ELP45664	nitroreductase	4	4	218.98	0.557513	0.570876	1.02397	pep:novel supercontig:GCA_000504785.1:contig000104:4786:5226:1 gene:O979_06035 transcript:ETB04844 description:""nitroreductase""	1.15702e+07	6.45051e+06	6.60513e+06	1.79	1;2	2	M7H9	Milch_4_C
ETB04865;ELP45634;ETB34126	exodeoxyribonuclease VII large subunit	4	4	139.25	2.36052	2.94473	1.24749	pep:novel supercontig:GCA_000504785.1:contig000103:2585:3832:-1 gene:O979_05990 transcript:ETB04865 description:""exodeoxyribonuclease VII large subunit""	309988	731734	912830	2.94	1	1	Milch_37_C	M7H9
ETB05031	methyltransferase	4	4	105.7	0.967091	1.17295	1.21286	pep:novel supercontig:GCA_000504785.1:contig000097:1202:1954:1 gene:O979_05350 transcript:ETB05031 description:""methyltransferase""	1.75718e+06	1.69935e+06	2.06108e+06	1.21	1	1	Milch_37_C	Milch_4_C
ETB05129	hypothetical protein	4	4	266.72	0.722663	1.10522	1.52937	pep:novel supercontig:GCA_000504785.1:contig000094:8970:9638:-1 gene:O979_05235 transcript:ETB05129 description:""hypothetical protein""	1.15557e+07	8.3509e+06	1.27716e+07	1.53	1;2	2	Milch_37_C	Milch_4_C
ETB05149;ETB53895;ETB53904	GTP-binding protein	4	4	169.78	1.72491	1.8973	1.09994	pep:novel supercontig:GCA_000504785.1:contig000093:781:2229:1 gene:O979_05110 transcript:ETB05149 description:""GTP-binding protein""	3.9894e+06	6.88137e+06	7.5691e+06	1.9	1	1	Milch_37_C	M7H9
ETB05567	isopropylmalate isomerase	4	4	177.96	1.0809	1.61334	1.49259	pep:novel supercontig:GCA_000504785.1:contig000072:6323:7753:1 gene:O979_04075 transcript:ETB05567 description:""isopropylmalate isomerase""	1.91169e+06	2.06634e+06	3.0842e+06	1.61	1;2	2	Milch_37_C	M7H9
ETB08771	hypothetical protein	4	4	108.02	1.01277	2.7387	2.70418	pep:novel supercontig:GCA_000504725.1:contig000355:928:1359:-1 gene:O980_21880 transcript:ETB08771 description:""hypothetical protein""	1.42031e+06	1.43844e+06	3.88981e+06	2.74	1;2	2	Milch_37_C	M7H9
ETB26465	dihydrolipoyl dehydrogenase	4	1	125.51	0.190963	0.091846	0.480963	pep:novel supercontig:GCA_000504865.1:contig001092:466:1863:1 gene:O977_23590 transcript:ETB26465 description:""dihydrolipoyl dehydrogenase""	1.37772e+06	263092	126538	10.89	1	1	M7H9	Milch_37_C
ETB29313	3-beta hydroxysteroid dehydrogenase	4	1	184.33	5.77549	417.048	72.21	pep:novel supercontig:GCA_000504865.1:contig000875:1562:1951:1 gene:O977_18300 transcript:ETB29313 description:""3-beta hydroxysteroid dehydrogenase""	2364.16	13654.2	985969	417.05	1;2	2	Milch_37_C	M7H9
AAS02324;ETB45326	hypothetical protein	3	3	186.84	1.76718	3.14845	1.78163	pep:novel chromosome:GCA_000007865.1:Chromosome:9925:10776:1 gene:MAP_0007 transcript:AAS02324 description:""hypothetical protein""	3.96459e+06	7.00615e+06	1.24823e+07	3.15	1;2	2	Milch_37_C	M7H9
AAS02327;ETB46987	hypothetical protein	3	3	154.96	1.38659	1.69002	1.21883	pep:novel chromosome:GCA_000007865.1:Chromosome:13137:13571:-1 gene:MAP_0010c transcript:AAS02327 description:""hypothetical protein""	1.00686e+07	1.3961e+07	1.70161e+07	1.69	1	1	Milch_37_C	M7H9
AAS02368	GluA	3	3	69.7	1.15997	1.42355	1.22723	pep:novel chromosome:GCA_000007865.1:Chromosome:56721:57467:-1 gene:MAP_0051c transcript:AAS02368 description:""GluA""	1.19745e+06	1.389e+06	1.70462e+06	1.42	1	1	Milch_37_C	M7H9
AAS02372	hypothetical protein	3	3	130.77	0.547604	0.821816	1.50075	pep:novel chromosome:GCA_000007865.1:Chromosome:60978:61892:-1 gene:MAP_0055c transcript:AAS02372 description:""hypothetical protein""	2.17255e+06	1.1897e+06	1.78544e+06	1.83	1	1	M7H9	Milch_4_C
AAS02462	hypothetical protein	3	3	83.17	0.202178	0.493519	2.44101	pep:novel chromosome:GCA_000007865.1:Chromosome:150428:151393:1 gene:MAP_0145 transcript:AAS02462 description:""hypothetical protein""	455476	92087.1	224786	4.95	1;2	2	M7H9	Milch_4_C
AAS02560	hypothetical protein	3	3	102.62	0.981086	1.73668	1.77016	pep:novel chromosome:GCA_000007865.1:Chromosome:263408:265381:-1 gene:MAP_0243c transcript:AAS02560 description:""hypothetical protein""	2.711e+06	2.65972e+06	4.70814e+06	1.77	1	1	Milch_37_C	Milch_4_C
AAS02664	hypothetical protein	3	3	74.15	1.64838	1.11345	0.67548	pep:novel chromosome:GCA_000007865.1:Chromosome:371323:372678:-1 gene:MAP_0347c transcript:AAS02664 description:""hypothetical protein""	2.66443e+06	4.39201e+06	2.96671e+06	1.65	1;2	2	Milch_4_C	M7H9
AAS02755;ETA98085	MesJ	3	3	90.02	1.28749	2.08076	1.61614	pep:novel chromosome:GCA_000007865.1:Chromosome:466040:467002:1 gene:MAP_0438 transcript:AAS02755 description:""MesJ""	749636	965150	1.55981e+06	2.08	1	1	Milch_37_C	M7H9
AAS02788	hypothetical protein	3	3	67.58	0.924034	2.64034	2.8574	pep:novel chromosome:GCA_000007865.1:Chromosome:498319:499152:1 gene:MAP_0471 transcript:AAS02788 description:""hypothetical protein""	641706	592958	1.69432e+06	2.86	1;2	2	Milch_37_C	Milch_4_C
AAS02832	hypothetical protein	3	3	82.84	1.16434	0.97744	0.839479	pep:novel chromosome:GCA_000007865.1:Chromosome:542249:543130:-1 gene:MAP_0515c transcript:AAS02832 description:""hypothetical protein""	3.09208e+06	3.60023e+06	3.02232e+06	1.19	1	1	Milch_4_C	Milch_37_C
AAS02945	hypothetical protein	3	3	85.18	0.579838	0.674373	1.16304	pep:novel chromosome:GCA_000007865.1:Chromosome:652053:652874:-1 gene:MAP_0628c transcript:AAS02945 description:""hypothetical protein""	1.75894e+06	1.0199e+06	1.18618e+06	1.72	1	1	M7H9	Milch_4_C
AAS02955	PurF	3	3	71.82	4.54523	2.58997	0.569821	pep:novel chromosome:GCA_000007865.1:Chromosome:660721:662376:1 gene:MAP_0638 transcript:AAS02955 description:""PurF""	360130	1.63688e+06	932725	4.55	1;2	2	Milch_4_C	M7H9
AAS02965	hypothetical protein	3	1	92.43	0.768292	0.398776	0.519043	pep:novel chromosome:GCA_000007865.1:Chromosome:669381:670250:-1 gene:MAP_0648c transcript:AAS02965 description:""hypothetical protein""	1.94453e+07	1.49397e+07	7.75433e+06	2.51	1	1	M7H9	Milch_37_C
AAS03110;ETB49177	hypothetical protein	3	3	100.25	1.14558	1.32952	1.16057	pep:novel chromosome:GCA_000007865.1:Chromosome:814043:815257:-1 gene:MAP_0793c transcript:AAS03110 description:""hypothetical protein""	637303	730080	847306	1.33	1	1	Milch_37_C	M7H9
AAS03364	RelA	3	1	189.36	313.235	8371.55	26.7261	pep:novel chromosome:GCA_000007865.1:Chromosome:1095830:1098196:1 gene:MAP_1047 transcript:AAS03364 description:""RelA""	360.306	112860	3.01632e+06	8371.55	2	1	Milch_37_C	M7H9
AAS03648;ETB03243;ETB07909	hypothetical protein	3	2	152.87	6.56276	5.42049	0.825946	pep:novel chromosome:GCA_000007865.1:Chromosome:1423172:1425772:-1 gene:MAP_1331c transcript:AAS03648 description:""hypothetical protein""	101272	664623	548943	6.56	1	1	Milch_4_C	M7H9
AAS03737;ELP46706;ETB31446;ETB38602	hypothetical protein	3	3	68.84	3.49149	1.11974	0.320707	pep:novel chromosome:GCA_000007865.1:Chromosome:1532373:1551527:1 gene:MAP_1420 transcript:AAS03737 description:""hypothetical protein""	291584	1.01806e+06	326500	3.49	1	1	Milch_4_C	M7H9
AAS03948	hypothetical protein	3	3	142.04	0.711239	1.0883	1.53015	pep:novel chromosome:GCA_000007865.1:Chromosome:1785511:1786188:-1 gene:MAP_1631c transcript:AAS03948 description:""hypothetical protein""	1.83669e+06	1.30633e+06	1.99888e+06	1.53	1;2	2	Milch_37_C	Milch_4_C
AAS04231;ETB02756	PknL	3	3	85.67	1.86119	2.29387	1.23247	pep:novel chromosome:GCA_000007865.1:Chromosome:2114409:2115599:1 gene:MAP_1914 transcript:AAS04231 description:""PknL""	395643	736367	907553	2.29	1	1	Milch_37_C	M7H9
AAS04274;ETB40184	hypothetical protein	3	3	113.22	1.9479	1.90608	0.978533	pep:novel chromosome:GCA_000007865.1:Chromosome:2161124:2162047:1 gene:MAP_1957 transcript:AAS04274 description:""hypothetical protein""	2.08502e+06	4.06141e+06	3.97422e+06	1.95	1	1	Milch_4_C	M7H9
AAS04343	hypothetical protein	3	3	118.94	0.616701	0.346138	0.561274	pep:novel chromosome:GCA_000007865.1:Chromosome:2233123:2234667:1 gene:MAP_2026 transcript:AAS04343 description:""hypothetical protein""	4.79857e+06	2.95928e+06	1.66097e+06	2.89	2	1	M7H9	Milch_37_C
AAS04414	hypothetical protein	3	2	78.17	2.55458	2.16339	0.846869	pep:novel chromosome:GCA_000007865.1:Chromosome:2318338:2319192:-1 gene:MAP_2097c transcript:AAS04414 description:""hypothetical protein""	352724	901062	763081	2.55	1	1	Milch_4_C	M7H9
AAS04415;ETB04736	hypothetical protein	3	1	74.27	1.83016	1.52677	0.834226	pep:novel chromosome:GCA_000007865.1:Chromosome:2319189:2321333:-1 gene:MAP_2098c transcript:AAS04415 description:""hypothetical protein""	156890	287134	239534	1.83	1	1	Milch_4_C	M7H9
AAS04525	NirA_2	3	1	86.33	7.68037	8.25773	1.07517	pep:novel chromosome:GCA_000007865.1:Chromosome:2454894:2456561:1 gene:MAP_2208 transcript:AAS04525 description:""NirA_2""	26633.2	204553	219930	8.26	1	1	Milch_37_C	M7H9
AAS04627	CitE	3	3	105.67	1.16576	1.10751	0.950029	pep:novel chromosome:GCA_000007865.1:Chromosome:2590380:2591201:-1 gene:MAP_2310c transcript:AAS04627 description:""CitE""	1.35125e+06	1.57524e+06	1.49652e+06	1.17	1	1	Milch_4_C	M7H9
AAS04684;ETB53030	hypothetical protein	3	3	108.98	0.101827	0.0866688	0.851134	pep:novel chromosome:GCA_000007865.1:Chromosome:2660550:2662454:-1 gene:MAP_2367c transcript:AAS04684 description:""hypothetical protein""	1.09173e+07	1.11168e+06	946188	11.54	1;2	2	M7H9	Milch_37_C
AAS04723	hypothetical protein	3	3	66.13	0.797838	0.941773	1.18041	pep:novel chromosome:GCA_000007865.1:Chromosome:2702104:2703303:-1 gene:MAP_2406c transcript:AAS04723 description:""hypothetical protein""	2.12041e+06	1.69174e+06	1.99694e+06	1.25	1	1	M7H9	Milch_4_C
AAS04808	OppA	3	3	137.33	0.702765	0.648801	0.923211	pep:novel chromosome:GCA_000007865.1:Chromosome:2795345:2796976:1 gene:MAP_2491 transcript:AAS04808 description:""OppA""	2.34421e+06	1.64743e+06	1.52092e+06	1.54	1;2	2	M7H9	Milch_37_C
AAS04924;ETB04677	FdxC_2	3	2	211.69	1.35168	0.225677	0.166961	pep:novel chromosome:GCA_000007865.1:Chromosome:2939609:2939935:-1 gene:MAP_2607c transcript:AAS04924 description:""FdxC_2""	1.37634e+08	1.86037e+08	3.10608e+07	5.99	1;2	2	Milch_4_C	Milch_37_C
AAS04990	hypothetical protein	3	3	94.66	1.71731	2.0122	1.17171	pep:novel chromosome:GCA_000007865.1:Chromosome:3010530:3011459:1 gene:MAP_2673 transcript:AAS04990 description:""hypothetical protein""	885059	1.51992e+06	1.78091e+06	2.01	1	1	Milch_37_C	M7H9
AAS05006	hypothetical protein	3	3	89.42	0.738763	0.583469	0.789792	pep:novel chromosome:GCA_000007865.1:Chromosome:3023762:3025306:-1 gene:MAP_2689c transcript:AAS05006 description:""hypothetical protein""	7.18911e+06	5.31105e+06	4.19463e+06	1.71	1;2	2	M7H9	Milch_37_C
AAS05032	hypothetical protein	3	3	94.61	0.238123	0.290344	1.21931	pep:novel chromosome:GCA_000007865.1:Chromosome:3050515:3051099:-1 gene:MAP_2715c transcript:AAS05032 description:""hypothetical protein""	2.1909e+06	521702	636114	4.2	1	1	M7H9	Milch_4_C
AAS05151	hypothetical protein	3	2	94.85	1.72193	0.931348	0.540873	pep:novel chromosome:GCA_000007865.1:Chromosome:3162104:3162568:-1 gene:MAP_2834c transcript:AAS05151 description:""hypothetical protein""	995866	1.71482e+06	927498	1.85	1;2	2	Milch_4_C	Milch_37_C
AAS05177	hypothetical protein	3	3	149.87	1.13642	0.420053	0.369629	pep:novel chromosome:GCA_000007865.1:Chromosome:3188017:3188331:1 gene:MAP_2860 transcript:AAS05177 description:""hypothetical protein""	2.96311e+07	3.36733e+07	1.24466e+07	2.71	1;2	2	Milch_4_C	Milch_37_C
AAS05186;ETB13597	ThyA	3	3	92.21	0.714914	0.42332	0.592127	pep:novel chromosome:GCA_000007865.1:Chromosome:3196231:3197031:-1 gene:MAP_2869c transcript:AAS05186 description:""ThyA""	3.32414e+06	2.37648e+06	1.40718e+06	2.36	1	1	M7H9	Milch_37_C
AAS05195	DapB	3	3	64.34	0.449493	0.430588	0.957941	pep:novel chromosome:GCA_000007865.1:Chromosome:3206935:3207672:-1 gene:MAP_2878c transcript:AAS05195 description:""DapB""	5.6915e+06	2.55829e+06	2.45069e+06	2.32	1;2	2	M7H9	Milch_37_C
AAS05204	hypothetical protein	3	3	68.51	1.277	0.699443	0.547723	pep:novel chromosome:GCA_000007865.1:Chromosome:3216652:3217113:-1 gene:MAP_2887c transcript:AAS05204 description:""hypothetical protein""	472069	602833	330185	1.83	1;2	2	Milch_4_C	Milch_37_C
AAS05210;ELP45462	RibF	3	3	74.24	1.37724	1.4818	1.07592	pep:novel chromosome:GCA_000007865.1:Chromosome:3223875:3224858:-1 gene:MAP_2893c transcript:AAS05210 description:""RibF""	3.26609e+06	4.4982e+06	4.8397e+06	1.48	1	1	Milch_37_C	M7H9
AAS05215	TruB	3	3	111.79	3.22322	2.93389	0.910236	pep:novel chromosome:GCA_000007865.1:Chromosome:3228359:3229240:-1 gene:MAP_2898c transcript:AAS05215 description:""TruB""	321009	1.03468e+06	941807	3.22	1;2	2	Milch_4_C	M7H9
AAS05257;ETB34694	hypothetical protein	3	3	181.31	1.24868	1.3958	1.11782	pep:novel chromosome:GCA_000007865.1:Chromosome:3275197:3276456:-1 gene:MAP_2940c transcript:AAS05257 description:""hypothetical protein""	4.0078e+06	5.00445e+06	5.59406e+06	1.4	1	1	Milch_37_C	M7H9
AAS05281	hypothetical protein	3	3	71.1	1.70731	1.05713	0.619181	pep:novel chromosome:GCA_000007865.1:Chromosome:3300282:3301400:-1 gene:MAP_2964c transcript:AAS05281 description:""hypothetical protein""	1.15483e+06	1.97165e+06	1.22081e+06	1.71	1	1	Milch_4_C	M7H9
AAS05285	hypothetical protein	3	3	226.79	0.840937	0.801819	0.953482	pep:novel chromosome:GCA_000007865.1:Chromosome:3303986:3304756:1 gene:MAP_2968 transcript:AAS05285 description:""hypothetical protein""	8.72931e+06	7.3408e+06	6.99933e+06	1.25	1;2	2	M7H9	Milch_37_C
AAS05312	Rnc	3	3	62.82	1.22182	0.701752	0.574348	pep:novel chromosome:GCA_000007865.1:Chromosome:3332063:3332776:-1 gene:MAP_2995c transcript:AAS05312 description:""Rnc""	2.3104e+06	2.82291e+06	1.62133e+06	1.74	1;2	2	Milch_4_C	Milch_37_C
AAS05566;ETB43112	hypothetical protein	3	3	99.03	0.892892	0.673355	0.754128	pep:novel chromosome:GCA_000007865.1:Chromosome:3357422:3357985:1 gene:MAP_3018 transcript:AAS05566 description:""hypothetical protein""	3.91129e+06	3.49236e+06	2.63369e+06	1.49	1	1	M7H9	Milch_37_C
AAS05612	hypothetical protein	3	3	94.49	1.08561	0.685684	0.631609	pep:novel chromosome:GCA_000007865.1:Chromosome:3409356:3410612:1 gene:MAP_3064 transcript:AAS05612 description:""hypothetical protein""	1.03325e+06	1.12171e+06	708485	1.58	1;2	2	Milch_4_C	Milch_37_C
AAS05613;ETB48669	hypothetical protein	3	3	99.81	7.07537	2.15004	0.303876	pep:novel chromosome:GCA_000007865.1:Chromosome:3410686:3411987:1 gene:MAP_3065 transcript:AAS05613 description:""hypothetical protein""	293757	2.07844e+06	631588	7.08	1	1	Milch_4_C	M7H9
AAS05640;ETB35039;ETB43431	FecB	3	3	90.66	0.501316	0.511789	1.02089	pep:novel chromosome:GCA_000007865.1:Chromosome:3440322:3441416:1 gene:MAP_3092 transcript:AAS05640 description:""FecB""	2.69616e+06	1.35163e+06	1.37986e+06	1.99	1	1	M7H9	Milch_4_C
AAS05664	hypothetical protein	3	3	78.72	1.22518	0.783345	0.639372	pep:novel chromosome:GCA_000007865.1:Chromosome:3464662:3465420:-1 gene:MAP_3116c transcript:AAS05664 description:""hypothetical protein""	1.19192e+07	1.46032e+07	9.33688e+06	1.56	1;2	2	Milch_4_C	Milch_37_C
AAS05676	hypothetical protein	3	3	112.4	12.1899	9.66424	0.792805	pep:novel chromosome:GCA_000007865.1:Chromosome:3478536:3479957:1 gene:MAP_3128 transcript:AAS05676 description:""hypothetical protein""	420278	5.12316e+06	4.06166e+06	12.19	1;2	2	Milch_4_C	M7H9
AAS05716;ETB35246	hypothetical protein	3	3	64.03	0.820401	0.53726	0.654875	pep:novel chromosome:GCA_000007865.1:Chromosome:3520308:3521159:-1 gene:MAP_3168c transcript:AAS05716 description:""hypothetical protein""	3.46935e+06	2.84626e+06	1.86394e+06	1.86	1	1	M7H9	Milch_37_C
AAS05718	SmpB	3	3	78.06	0.491424	2.33921	4.76008	pep:novel chromosome:GCA_000007865.1:Chromosome:3522068:3522577:-1 gene:MAP_3170c transcript:AAS05718 description:""SmpB""	1.11176e+06	546343	2.60064e+06	4.76	2	1	Milch_37_C	Milch_4_C
AAS05735;ETB51019	hypothetical protein	3	3	110.84	1.42625	1.11314	0.780466	pep:novel chromosome:GCA_000007865.1:Chromosome:3537268:3538047:1 gene:MAP_3187 transcript:AAS05735 description:""hypothetical protein""	2.42388e+06	3.45705e+06	2.69811e+06	1.43	1	1	Milch_4_C	M7H9
AAS05747	hypothetical protein	3	3	75.38	1.083	1.32232	1.22097	pep:novel chromosome:GCA_000007865.1:Chromosome:3550059:3550595:1 gene:MAP_3199 transcript:AAS05747 description:""hypothetical protein""	2.733e+06	2.95985e+06	3.61389e+06	1.32	1	1	Milch_37_C	M7H9
AAS05748	hypothetical protein	3	3	108.79	0.881751	1.13987	1.29273	pep:novel chromosome:GCA_000007865.1:Chromosome:3550657:3551070:1 gene:MAP_3200 transcript:AAS05748 description:""hypothetical protein""	2.52027e+06	2.22225e+06	2.87277e+06	1.29	1	1	Milch_37_C	Milch_4_C
AAS05749	NuoA	3	3	179.13	1.37843	1.69781	1.23169	pep:novel chromosome:GCA_000007865.1:Chromosome:3551312:3551689:1 gene:MAP_3201 transcript:AAS05749 description:""NuoA""	1.68834e+07	2.32727e+07	2.86648e+07	1.7	1;2	2	Milch_37_C	M7H9
AAS05756;ELP45152;ELP45153	NuoH	3	3	183	0.230816	0.424147	1.8376	pep:novel chromosome:GCA_000007865.1:Chromosome:3558864:3560093:1 gene:MAP_3208 transcript:AAS05756 description:""NuoH""	9.02472e+07	2.08305e+07	3.82781e+07	4.33	1;2	2	M7H9	Milch_4_C
AAS05757;AAS02412	NuoI_2	3	3	104.48	1.17058	1.13512	0.96971	pep:novel chromosome:GCA_000007865.1:Chromosome:3560086:3560631:1 gene:MAP_3209 transcript:AAS05757 description:""NuoI_2""	2.46948e+06	2.89073e+06	2.80317e+06	1.17	1;2	2	Milch_4_C	M7H9
AAS05766	MoxR3	3	3	83.3	0.997084	0.816615	0.819003	pep:novel chromosome:GCA_000007865.1:Chromosome:3570086:3571063:-1 gene:MAP_3218c transcript:AAS05766 description:""MoxR3""	1.40647e+06	1.40237e+06	1.14854e+06	1.22	1	1	M7H9	Milch_37_C
AAS05773	hypothetical protein	3	3	69.16	0.892333	0.586755	0.657552	pep:novel chromosome:GCA_000007865.1:Chromosome:3577440:3578555:1 gene:MAP_3225 transcript:AAS05773 description:""hypothetical protein""	1.9546e+06	1.74415e+06	1.14687e+06	1.7	1	1	M7H9	Milch_37_C
AAS05783;ETB54439	hypothetical protein	3	3	89.02	0.10084	0.0595932	0.590967	pep:novel chromosome:GCA_000007865.1:Chromosome:3589819:3590838:-1 gene:MAP_3235c transcript:AAS05783 description:""hypothetical protein""	1.93336e+07	1.94961e+06	1.15215e+06	16.78	1	1	M7H9	Milch_37_C
AAS05829	hypothetical protein	3	3	120.65	1.06891	1.2267	1.14762	pep:novel chromosome:GCA_000007865.1:Chromosome:3638859:3639914:1 gene:MAP_3279 transcript:AAS05829 description:""hypothetical protein""	3.47021e+06	3.70934e+06	4.25692e+06	1.23	1	1	Milch_37_C	M7H9
AAS05894	hypothetical protein	3	3	143.68	1.43716	1.1217	0.780499	pep:novel chromosome:GCA_000007865.1:Chromosome:3712986:3714140:-1 gene:MAP_3344c transcript:AAS05894 description:""hypothetical protein""	6.23757e+06	8.96441e+06	6.99671e+06	1.44	1;2	2	Milch_4_C	M7H9
AAS05932;ETB54599;ETB54603	hypothetical protein	3	3	108.64	1.45644	1.37948	0.947155	pep:novel chromosome:GCA_000007865.1:Chromosome:3756127:3756798:1 gene:MAP_3382 transcript:AAS05932 description:""hypothetical protein""	3.73098e+06	5.43396e+06	5.1468e+06	1.46	1	1	Milch_4_C	M7H9
AAS05933	hypothetical protein	3	2	78.65	0.190994	0.118732	0.621651	pep:novel chromosome:GCA_000007865.1:Chromosome:3756903:3757184:1 gene:MAP_3383 transcript:AAS05933 description:""hypothetical protein""	1.53809e+07	2.93766e+06	1.8262e+06	8.42	1;2	2	M7H9	Milch_37_C
AAS05961	hypothetical protein	3	3	68.27	1.21811	1.25402	1.02948	pep:novel chromosome:GCA_000007865.1:Chromosome:3785605:3786057:-1 gene:MAP_3411c transcript:AAS05961 description:""hypothetical protein""	1.58839e+06	1.93483e+06	1.99187e+06	1.25	1	1	Milch_37_C	M7H9
AAS05985	hypothetical protein	3	3	102.63	0.259878	0.327713	1.26103	pep:novel chromosome:GCA_000007865.1:Chromosome:3814766:3815773:-1 gene:MAP_3435c transcript:AAS05985 description:""hypothetical protein""	2.03917e+07	5.29936e+06	6.68264e+06	3.85	1;2	2	M7H9	Milch_4_C
AAS06002	hypothetical protein	3	3	126.85	1.45542	1.33301	0.915891	pep:novel chromosome:GCA_000007865.1:Chromosome:3831879:3832907:-1 gene:MAP_3452c transcript:AAS06002 description:""hypothetical protein""	4.86601e+06	7.08211e+06	6.48644e+06	1.46	1	1	Milch_4_C	M7H9
AAS06032;ETA96994;ETB07981	AcrA1	3	3	84.86	3.31371	41.0814	12.3974	pep:novel chromosome:GCA_000007865.1:Chromosome:3869630:3871657:1 gene:MAP_3482 transcript:AAS06032 description:""AcrA1""	52131.5	172749	2.14163e+06	41.08	1;2	2	Milch_37_C	M7H9
AAS06046;ETB08024;ETB08027	hypothetical protein	3	3	69.66	3.32084	5.88822	1.77311	pep:novel chromosome:GCA_000007865.1:Chromosome:3888800:3889738:1 gene:MAP_3496 transcript:AAS06046 description:""hypothetical protein""	225442	748657	1.32745e+06	5.89	1	1	Milch_37_C	M7H9
AAS06079;ETB08104;ETB08152;ETB44634	hypothetical protein	3	3	119.7	0.92567	1.0658	1.15138	pep:novel chromosome:GCA_000007865.1:Chromosome:3932911:3934269:1 gene:MAP_3529 transcript:AAS06079 description:""hypothetical protein""	1.80989e+06	1.67536e+06	1.92898e+06	1.15	1	1	Milch_37_C	Milch_4_C
AAS06088	hypothetical protein	3	3	94.84	0.156777	0.101951	0.650288	pep:novel chromosome:GCA_000007865.1:Chromosome:3941097:3941552:1 gene:MAP_3538 transcript:AAS06088 description:""hypothetical protein""	8.47735e+07	1.32906e+07	8.64271e+06	9.81	1;2	2	M7H9	Milch_37_C
AAS06090	hypothetical protein	3	3	77.58	1.51366	1.91494	1.26511	pep:novel chromosome:GCA_000007865.1:Chromosome:3943016:3943717:-1 gene:MAP_3540c transcript:AAS06090 description:""hypothetical protein""	681486	1.03154e+06	1.30501e+06	1.91	1;2	2	Milch_37_C	M7H9
AAS06104	hypothetical protein	3	3	78.88	0.41686	0.514986	1.23539	pep:novel chromosome:GCA_000007865.1:Chromosome:3955372:3955887:-1 gene:MAP_3554c transcript:AAS06104 description:""hypothetical protein""	9.11945e+06	3.80153e+06	4.69639e+06	2.4	1	1	M7H9	Milch_4_C
AAS06110	hypothetical protein	3	3	96.25	1.56401	1.18502	0.757681	pep:novel chromosome:GCA_000007865.1:Chromosome:3959610:3960158:1 gene:MAP_3560 transcript:AAS06110 description:""hypothetical protein""	723989	1.13233e+06	857943	1.56	1;2	2	Milch_4_C	M7H9
AAS06128	hypothetical protein	3	3	132.3	1.54691	1.63647	1.05789	pep:novel chromosome:GCA_000007865.1:Chromosome:3976552:3977892:1 gene:MAP_3578 transcript:AAS06128 description:""hypothetical protein""	1.45326e+06	2.24806e+06	2.37821e+06	1.64	1	1	Milch_37_C	M7H9
AAS06133;ELP44791;ETB14886	hypothetical protein	3	3	99.46	5.5468	12.9611	2.33668	pep:novel chromosome:GCA_000007865.1:Chromosome:3980835:3981740:1 gene:MAP_3583 transcript:AAS06133 description:""hypothetical protein""	61092.8	338870	791829	12.96	1	1	Milch_37_C	M7H9
AAS06187;ETB06691	MmpL11	3	3	87.79	12.2198	13.4782	1.10298	pep:novel chromosome:GCA_000007865.1:Chromosome:4034643:4037666:-1 gene:MAP_3637c transcript:AAS06187 description:""MmpL11""	25118.1	306938	338548	13.48	1	1	Milch_37_C	M7H9
AAS06230	hypothetical protein	3	1	76.59	2.12152	2.11368	0.996303	pep:novel chromosome:GCA_000007865.1:Chromosome:4088334:4089503:-1 gene:MAP_3680c transcript:AAS06230 description:""hypothetical protein""	544843	1.1559e+06	1.15162e+06	2.12	1;2	2	Milch_4_C	M7H9
AAS06236	hypothetical protein	3	3	76.56	0.685517	1.01295	1.47765	pep:novel chromosome:GCA_000007865.1:Chromosome:4097102:4101283:-1 gene:MAP_3686c transcript:AAS06236 description:""hypothetical protein""	949337	650787	961633	1.48	1	1	Milch_37_C	Milch_4_C
AAS06239	hypothetical protein	3	3	132	3.17396	2.59978	0.819095	pep:novel chromosome:GCA_000007865.1:Chromosome:4103173:4103820:1 gene:MAP_3689 transcript:AAS06239 description:""hypothetical protein""	997151	3.16492e+06	2.59237e+06	3.17	1;2	2	Milch_4_C	M7H9
AAS06254	hypothetical protein	3	3	109.11	2.76925	3.62253	1.30813	pep:novel chromosome:GCA_000007865.1:Chromosome:4120879:4121331:-1 gene:MAP_3704c transcript:AAS06254 description:""hypothetical protein""	203186	562673	736047	3.62	1	1	Milch_37_C	M7H9
AAS06336	hypothetical protein	3	3	106.07	2.37429	0.827314	0.348447	pep:novel chromosome:GCA_000007865.1:Chromosome:4232337:4233779:1 gene:MAP_3786 transcript:AAS06336 description:""hypothetical protein""	3.77956e+06	8.97376e+06	3.12688e+06	2.87	1	1	Milch_4_C	Milch_37_C
AAS06338	hypothetical protein	3	3	74.61	1.0373	0.853161	0.822482	pep:novel chromosome:GCA_000007865.1:Chromosome:4235450:4236172:1 gene:MAP_3788 transcript:AAS06338 description:""hypothetical protein""	1.83012e+06	1.89839e+06	1.56139e+06	1.22	1	1	Milch_4_C	Milch_37_C
AAS06341	AtsG	3	3	91.48	1.14348	1.13861	0.995741	pep:novel chromosome:GCA_000007865.1:Chromosome:4238468:4239898:-1 gene:MAP_3791c transcript:AAS06341 description:""AtsG""	2.10104e+06	2.4025e+06	2.39227e+06	1.14	1	1	Milch_4_C	M7H9
AAS06347;ELP44581	hypothetical protein	3	3	96.93	1.74373	1.25265	0.71837	pep:novel chromosome:GCA_000007865.1:Chromosome:4242899:4243396:-1 gene:MAP_3797c transcript:AAS06347 description:""hypothetical protein""	6.0577e+06	1.0563e+07	7.58816e+06	1.74	1	1	Milch_4_C	M7H9
AAS06353	hypothetical protein	3	3	123.31	5.65014	2.72312	0.481955	pep:novel chromosome:GCA_000007865.1:Chromosome:4250098:4251117:1 gene:MAP_3803 transcript:AAS06353 description:""hypothetical protein""	717141	4.05195e+06	1.95286e+06	5.65	1;2	2	Milch_4_C	M7H9
AAS06354	hypothetical protein	3	3	141.74	2.01058	1.94929	0.969517	pep:novel chromosome:GCA_000007865.1:Chromosome:4251236:4252057:1 gene:MAP_3804 transcript:AAS06354 description:""hypothetical protein""	5.30082e+06	1.06577e+07	1.03329e+07	2.01	1	1	Milch_4_C	M7H9
AAS06359	hypothetical protein	3	3	89.35	2.42278	2.03132	0.838426	pep:novel chromosome:GCA_000007865.1:Chromosome:4256240:4257643:-1 gene:MAP_3809c transcript:AAS06359 description:""hypothetical protein""	294010	712323	597230	2.42	1	1	Milch_4_C	M7H9
AAS06376	hypothetical protein	3	3	76.47	3.42037	2.89208	0.845547	pep:novel chromosome:GCA_000007865.1:Chromosome:4277515:4278339:1 gene:MAP_3826 transcript:AAS06376 description:""hypothetical protein""	387965	1.32698e+06	1.12203e+06	3.42	1	1	Milch_4_C	M7H9
AAS06385	hypothetical protein	3	3	73.38	0.655699	1.36474	2.08136	pep:novel chromosome:GCA_000007865.1:Chromosome:4289922:4290749:-1 gene:MAP_3835c transcript:AAS06385 description:""hypothetical protein""	727363	476931	992663	2.08	1	1	Milch_37_C	Milch_4_C
AAS06388	hypothetical protein	3	3	86.96	1.80073	2.96774	1.64807	pep:novel chromosome:GCA_000007865.1:Chromosome:4294055:4294690:-1 gene:MAP_3838c transcript:AAS06388 description:""hypothetical protein""	189582	341387	562631	2.97	1	1	Milch_37_C	M7H9
AAS06395	hypothetical protein	3	3	65.9	1.38001	1.10071	0.797613	pep:novel chromosome:GCA_000007865.1:Chromosome:4304232:4305038:1 gene:MAP_3845 transcript:AAS06395 description:""hypothetical protein""	1.74783e+06	2.41202e+06	1.92386e+06	1.38	1;2	2	Milch_4_C	M7H9
AAS06413	hypothetical protein	3	3	84.81	1.84781	0.54004	0.29226	pep:novel chromosome:GCA_000007865.1:Chromosome:4325271:4326152:-1 gene:MAP_3863c transcript:AAS06413 description:""hypothetical protein""	4.36884e+06	8.07277e+06	2.35935e+06	3.42	1;2	2	Milch_4_C	Milch_37_C
AAS06454	hypothetical protein	3	3	98.31	0.723299	0.430869	0.5957	pep:novel chromosome:GCA_000007865.1:Chromosome:4367269:4367601:1 gene:MAP_3904 transcript:AAS06454 description:""hypothetical protein""	8.43596e+06	6.10172e+06	3.63479e+06	2.32	1	1	M7H9	Milch_37_C
AAS06472	hypothetical protein	3	3	122.23	0.543118	0.529608	0.975125	pep:novel chromosome:GCA_000007865.1:Chromosome:4382338:4383504:1 gene:MAP_3922 transcript:AAS06472 description:""hypothetical protein""	3.15362e+06	1.71279e+06	1.67018e+06	1.89	1	1	M7H9	Milch_37_C
AAS06492	hypothetical protein	3	3	91.55	1.11916	1.60428	1.43347	pep:novel chromosome:GCA_000007865.1:Chromosome:4402112:4402627:1 gene:MAP_3942 transcript:AAS06492 description:""hypothetical protein""	3.99558e+06	4.47168e+06	6.41e+06	1.6	1	1	Milch_37_C	M7H9
AAS06499	EchA2	3	2	60.43	1.51316	1.31159	0.866788	pep:novel chromosome:GCA_000007865.1:Chromosome:4410025:4410936:-1 gene:MAP_3949c transcript:AAS06499 description:""EchA2""	3.12703e+06	4.7317e+06	4.10138e+06	1.51	1;2	2	Milch_4_C	M7H9
AAS06500	hypothetical protein	3	3	101.11	3.48698	2.88289	0.826759	pep:novel chromosome:GCA_000007865.1:Chromosome:4410946:4411254:-1 gene:MAP_3950c transcript:AAS06500 description:""hypothetical protein""	2.21462e+06	7.72234e+06	6.38451e+06	3.49	1;2	2	Milch_4_C	M7H9
AAS06510	hypothetical protein	3	3	109.28	1.49758	0.779311	0.520381	pep:novel chromosome:GCA_000007865.1:Chromosome:4420171:4420965:1 gene:MAP_3960 transcript:AAS06510 description:""hypothetical protein""	2.10222e+06	3.14824e+06	1.63829e+06	1.92	1;2	2	Milch_4_C	Milch_37_C
AAS06527;ETA98910	hypothetical protein	3	3	127.85	1.29613	1.4213	1.09657	pep:novel chromosome:GCA_000007865.1:Chromosome:4435599:4436348:-1 gene:MAP_3977c transcript:AAS06527 description:""hypothetical protein""	3.34835e+06	4.3399e+06	4.759e+06	1.42	1	1	Milch_37_C	M7H9
AAS06530	hypothetical protein	3	3	173.26	0.959094	1.23124	1.28375	pep:novel chromosome:GCA_000007865.1:Chromosome:4439196:4439705:1 gene:MAP_3980 transcript:AAS06530 description:""hypothetical protein""	3.84015e+06	3.68306e+06	4.72814e+06	1.28	1;2	2	Milch_37_C	Milch_4_C
AAS06532;ELP44366	SenX3	3	3	110.58	1.06679	1.11646	1.04656	pep:novel chromosome:GCA_000007865.1:Chromosome:4440671:4441900:1 gene:MAP_3982 transcript:AAS06532 description:""SenX3""	1.29785e+06	1.38453e+06	1.449e+06	1.12	1	1	Milch_37_C	M7H9
AAS06544	hypothetical protein	3	3	122.11	2.60032	1.86903	0.71877	pep:novel chromosome:GCA_000007865.1:Chromosome:4451496:4452560:1 gene:MAP_3994 transcript:AAS06544 description:""hypothetical protein""	1.83732e+06	4.77762e+06	3.43401e+06	2.6	1	1	Milch_4_C	M7H9
AAS06555;ETB46189	HemB	3	3	103.01	0.849697	0.997549	1.17401	pep:novel chromosome:GCA_000007865.1:Chromosome:4466069:4467049:1 gene:MAP_4005 transcript:AAS06555 description:""HemB""	4.03094e+06	3.42508e+06	4.02106e+06	1.18	1	1	M7H9	Milch_4_C
AAS06593;ETB26148	hypothetical protein	3	3	79.63	1.20513	1.23631	1.02588	pep:novel chromosome:GCA_000007865.1:Chromosome:4503058:4503954:-1 gene:MAP_4043c transcript:AAS06593 description:""hypothetical protein""	2.54225e+06	3.06374e+06	3.14302e+06	1.24	1	1	Milch_37_C	M7H9
AAS06594	MenB	3	3	137.66	0.498205	0.186925	0.375196	pep:novel chromosome:GCA_000007865.1:Chromosome:4504112:4505014:-1 gene:MAP_4044c transcript:AAS06594 description:""MenB""	1.51218e+07	7.53377e+06	2.82664e+06	5.35	1;2	2	M7H9	Milch_37_C
AAS06619	hypothetical protein	3	3	43.37	2.12443	2.2511	1.05963	pep:novel chromosome:GCA_000007865.1:Chromosome:4533482:4534360:-1 gene:MAP_4069c transcript:AAS06619 description:""hypothetical protein""	664937	1.41261e+06	1.49684e+06	2.25	1;2	2	Milch_37_C	M7H9
AAS06628	hypothetical protein	3	1	105.83	1.5907	2.4669	1.55083	pep:novel chromosome:GCA_000007865.1:Chromosome:4547422:4548384:1 gene:MAP_4078 transcript:AAS06628 description:""hypothetical protein""	250142	397902	617077	2.47	1	1	Milch_37_C	M7H9
AAS06658	hypothetical protein	3	3	85.53	1.25675	1.00129	0.796729	pep:novel chromosome:GCA_000007865.1:Chromosome:4580945:4581373:1 gene:MAP_4108 transcript:AAS06658 description:""hypothetical protein""	2.18356e+07	2.74418e+07	2.18637e+07	1.26	1;2	2	Milch_4_C	M7H9
AAS06660;ELP44277	SecE	3	3	325.98	26.5217	25.3782	0.956885	pep:novel chromosome:GCA_000007865.1:Chromosome:4582190:4582633:1 gene:MAP_4110 transcript:AAS06660 description:""SecE""	1.60996e+06	4.2699e+07	4.08581e+07	26.52	1;2	2	Milch_4_C	M7H9
AAS06661;ELP44278	NusG	3	3	126.8	0.440915	0.355638	0.80659	pep:novel chromosome:GCA_000007865.1:Chromosome:4582676:4583446:1 gene:MAP_4111 transcript:AAS06661 description:""NusG""	6.41594e+06	2.82889e+06	2.28175e+06	2.81	1	1	M7H9	Milch_37_C
AAS06667	MmaA1	3	2	106.42	1.95564	0.941682	0.481521	pep:novel chromosome:GCA_000007865.1:Chromosome:4587843:4588703:-1 gene:MAP_4117c transcript:AAS06667 description:""MmaA1""	2.70555e+06	5.29109e+06	2.54777e+06	2.08	1;2	2	Milch_4_C	Milch_37_C
AAS06704	LldD1	3	3	76.62	1.27058	1.72017	1.35385	pep:novel chromosome:GCA_000007865.1:Chromosome:4631848:4633032:1 gene:MAP_4154 transcript:AAS06704 description:""LldD1""	1.15012e+06	1.46132e+06	1.9784e+06	1.72	1	1	Milch_37_C	M7H9
AAS06713	RplW	3	3	193.2	1.13076	3.34797	2.96081	pep:novel chromosome:GCA_000007865.1:Chromosome:4639518:4639820:1 gene:MAP_4163 transcript:AAS06713 description:""RplW""	1.56187e+07	1.76611e+07	5.22911e+07	3.35	1;2	2	Milch_37_C	M7H9
AAS06749	Adk	3	3	130.6	1.26996	1.07294	0.844856	pep:novel chromosome:GCA_000007865.1:Chromosome:4669322:4669867:1 gene:MAP_4199 transcript:AAS06749 description:""Adk""	1.16119e+06	1.47467e+06	1.24588e+06	1.27	1;2	2	Milch_4_C	M7H9
AAS06765	MmsA	3	3	69.35	1.40335	1.28776	0.917631	pep:novel chromosome:GCA_000007865.1:Chromosome:4684935:4686455:-1 gene:MAP_4215c transcript:AAS06765 description:""MmsA""	3.22861e+06	4.53088e+06	4.15767e+06	1.4	1;2	2	Milch_4_C	M7H9
AAS06778;ETB08353	InfA	3	3	92.67	0.52741	0.586359	1.11177	pep:novel chromosome:GCA_000007865.1:Chromosome:4698329:4698550:1 gene:MAP_4228 transcript:AAS06778 description:""InfA""	1.85764e+06	979738	1.08924e+06	1.9	1;2	2	M7H9	Milch_4_C
AAS06781	RpsK	3	3	185.13	1.96611	4.23287	2.15292	pep:novel chromosome:GCA_000007865.1:Chromosome:4699276:4699692:1 gene:MAP_4231 transcript:AAS06781 description:""RpsK""	9.15529e+06	1.80003e+07	3.87531e+07	4.23	1;2	2	Milch_37_C	M7H9
AAS06796	RpsI	3	3	118.88	0.791975	1.19318	1.50659	pep:novel chromosome:GCA_000007865.1:Chromosome:4714771:4715271:1 gene:MAP_4246 transcript:AAS06796 description:""RpsI""	1.65267e+07	1.30888e+07	1.97194e+07	1.51	1;2	2	Milch_37_C	Milch_4_C
AAS06808	Alr	3	3	107.72	1.56829	1.02956	0.656485	pep:novel chromosome:GCA_000007865.1:Chromosome:4727880:4729055:1 gene:MAP_4258 transcript:AAS06808 description:""Alr""	582499	913525	599716	1.57	1	1	Milch_4_C	M7H9
AAS06819	hypothetical protein	3	3	121.13	1.50078	5.61999	3.7447	pep:novel chromosome:GCA_000007865.1:Chromosome:4737367:4737771:-1 gene:MAP_4269c transcript:AAS06819 description:""hypothetical protein""	2.4237e+06	3.63745e+06	1.36212e+07	5.62	1;2	2	Milch_37_C	M7H9
AAS06832;AAS03697;ETA97601	hypothetical protein	3	3	109.45	1.93522	1.3418	0.693359	pep:novel chromosome:GCA_000007865.1:Chromosome:4749083:4749904:1 gene:MAP_4282 transcript:AAS06832 description:""hypothetical protein""	903706	1.74887e+06	1.21259e+06	1.94	1	1	Milch_4_C	M7H9
AAS06868	hypothetical protein	3	3	86.91	5.33516	1.94878	0.36527	pep:novel chromosome:GCA_000007865.1:Chromosome:4788509:4789729:-1 gene:MAP_4318c transcript:AAS06868 description:""hypothetical protein""	488685	2.60721e+06	952337	5.34	1	1	Milch_4_C	M7H9
AAS06896	hypothetical protein	3	1	194.49	0.933857	24.374	26.1004	pep:novel chromosome:GCA_000007865.1:Chromosome:4826629:4827216:-1 gene:MAP_4346c transcript:AAS06896 description:""hypothetical protein""	213160	199061	5.19557e+06	26.1	1;2	2	Milch_37_C	Milch_4_C
AGL35697;ENSBTAP00000001141	NAD-dependent DNA ligase LigA	3	2	70.79	1.14399	1.38721	1.21261	pep:novel chromosome:GCA_000390085.1:Chromosome:812143:814224:1 gene:MAP4_0746 transcript:AGL35697 description:""NAD-dependent DNA ligase LigA""	2.18125e+06	2.49532e+06	3.02585e+06	1.39	1	1	Milch_37_C	M7H9
AGL39302;ETB08727	single-stranded nucleic acid binding R3H domain-containing protein	3	1	202.16	6.61369	1.59076	0.240526	pep:novel chromosome:GCA_000390085.1:Chromosome:4826273:4826824:-1 gene:MAP4_4472 transcript:AGL39302 description:""single-stranded nucleic acid binding R3H domain-containing protein""	719191	4.75651e+06	1.14406e+06	6.61	1	1	Milch_4_C	M7H9
ENSBTAP00000000731	ACO1	3	1	115.22	infinity	infinity	3.81376	ACO1|HGNC Symbol|aconitase 1, soluble [Source:HGNC Symbol;Acc:117]|8|ENSBTAG00000000555|ENSBTAT00000000731	0	60161.6	229442	Infinity	1;2	2	Milch_37_C	M7H9
ENSBTAP00000003409	CSN2	3	3	85.84	5.63768	8.30406	1.47296	CSN2|UniProtKB Gene Name|Bos taurus casein beta (CSN2), mRNA. [Source:RefSeq mRNA;Acc:NM_181008]|6|ENSBTAG00000002632|ENSBTAT00000003409	1.16825e+07	6.58623e+07	9.70123e+07	8.3	2	1	Milch_37_C	M7H9
ENSBTAP00000005600;ENSBTAP00000018998	RHOA	3	3	80.81	1.11285	0.929625	0.835357	RHOA|UniProtKB Gene Name|Bos taurus ras homolog gene family, member A (RHOA), mRNA. [Source:RefSeq mRNA;Acc:NM_176645]|22|ENSBTAG00000004279|ENSBTAT00000005600	3.44614e+06	3.83503e+06	3.20362e+06	1.2	2	1	Milch_4_C	Milch_37_C
ENSBTAP00000010176	UBA52	3	3	120.49	9.19379	10.4242	1.13384	UBA52|UniProtKB Gene Name|Bos taurus ubiquitin A-52 residue ribosomal protein fusion product 1 (UBA52), mRNA. [Source:RefSeq mRNA;Acc:NM_001076363]|7|ENSBTAG00000007737|ENSBTAT00000010176	2.35557e+06	2.16566e+07	2.4555e+07	10.42	1;2	2	Milch_37_C	M7H9
ENSBTAP00000016160;ENSBTAP00000028151	GNAQ	3	3	85.06	12.9575	15.129	1.16759	GNAQ|UniProtKB Gene Name|Bos taurus guanine nucleotide binding protein (G protein), q polypeptide (GNAQ), mRNA. [Source:RefSeq mRNA;Acc:NM_001110002]|8|ENSBTAG00000009789|ENSBTAT00000016160	154656	2.00394e+06	2.33978e+06	15.13	1;2	2	Milch_37_C	M7H9
ENSBTAP00000016986;ENSBTAP00000054415	LPO	3	3	109.79	6.86595	22.3001	3.24793	LPO|UniProtKB Gene Name|Bos taurus lactoperoxidase (LPO), mRNA. [Source:RefSeq mRNA;Acc:NM_173933]|19|ENSBTAG00000012780|ENSBTAT00000016986	132136	907242	2.94666e+06	22.3	1;2	2	Milch_37_C	M7H9
ENSBTAP00000017694	ACSS2	3	3	96.15	1.17343	1.28942	1.09884	ACSS2|UniProtKB Gene Name|Bos taurus acyl-CoA synthetase short-chain family member 2 (ACSS2), mRNA. [Source:RefSeq mRNA;Acc:NM_001105339]|13|ENSBTAG00000013303|ENSBTAT00000017694	859033	1.00802e+06	1.10765e+06	1.29	2	1	Milch_37_C	M7H9
ENSBTAP00000017988	PGD	3	3	81.49	38.8804	43.4888	1.11853	PGD|UniProtKB Gene Name|Bos taurus phosphogluconate dehydrogenase (PGD), mRNA. [Source:RefSeq mRNA;Acc:NM_001143738]|16|ENSBTAG00000013527|ENSBTAT00000017988	38054.8	1.47958e+06	1.65495e+06	43.49	2	1	Milch_37_C	M7H9
ENSBTAP00000019643	CD9	3	3	77.61	36.5488	17.534	0.479744	CD9|UniProtKB Gene Name|Bos taurus CD9 molecule (CD9), mRNA. [Source:RefSeq mRNA;Acc:NM_173900]|5|ENSBTAG00000014764|ENSBTAT00000019643	209195	7.64583e+06	3.66804e+06	36.55	2	1	Milch_4_C	M7H9
ENSBTAP00000021408	RAB8A	3	1	102.72	infinity	infinity	0.493862	RAB8A|UniProtKB Gene Name|Bos taurus RAB8A, member RAS oncogene family (RAB8A), mRNA. [Source:RefSeq mRNA;Acc:NM_001105481]|7|ENSBTAG00000038696|ENSBTAT00000021408	0	161658	79836.9	Infinity	2	1	Milch_4_C	M7H9
ENSBTAP00000023364;ENSBTAP00000029559	ACACA	3	3	87.76	20.5991	23.8073	1.15574	ACACA|HGNC Symbol|acetyl-CoA carboxylase alpha [Source:HGNC Symbol;Acc:84]|19|ENSBTAG00000017567|ENSBTAT00000023364	26844.9	552982	639105	23.81	1;2	2	Milch_37_C	M7H9
ENSBTAP00000025201	LSS	3	3	157.81	2.42103	2.75698	1.13877	LSS|UniProtKB Gene Name|Bos taurus lanosterol synthase (2,3-oxidosqualene-lanosterol cyclase) (LSS), mRNA. [Source:RefSeq mRNA;Acc:NM_001046564]|1|ENSBTAG00000018936|ENSBTAT00000025201	442721	1.07184e+06	1.22057e+06	2.76	1;2	2	Milch_37_C	M7H9
ENSBTAP00000026118	LDHB	3	3	88.29	9.97146	17.5702	1.76204	LDHB|UniProtKB Gene Name|Bos taurus lactate dehydrogenase B (LDHB), mRNA. [Source:RefSeq mRNA;Acc:NM_174100]|5|ENSBTAG00000019603|ENSBTAT00000026118	65081.5	648958	1.14349e+06	17.57	2	1	Milch_37_C	M7H9
ENSBTAP00000026900	ENPP3	3	3	74.99	3.69068	3.40077	0.921448	ENPP3|EntrezGene|Bos taurus ectonucleotide pyrophosphatase/phosphodiesterase 3 (ENPP3), mRNA. [Source:RefSeq mRNA;Acc:NM_001075923]|9|ENSBTAG00000020196|ENSBTAT00000026900	1.78873e+06	6.60164e+06	6.08306e+06	3.69	2	1	Milch_4_C	M7H9
ENSBTAP00000038673	MUC15	3	3	156.02	1.24492	0.469232	0.376919	MUC15|HGNC Symbol|mucin 15, cell surface associated [Source:HGNC Symbol;Acc:14956]|15|ENSBTAG00000027126|ENSBTAT00000038866	1.40986e+07	1.75515e+07	6.61551e+06	2.65	1;2	2	Milch_4_C	Milch_37_C
ENSBTAP00000042228	UGP2	3	3	61.69	1.7454	1.40487	0.804899	UGP2|UniProtKB Gene Name|Bos taurus UDP-glucose pyrophosphorylase 2 (UGP2), mRNA. [Source:RefSeq mRNA;Acc:NM_174212]|11|ENSBTAG00000000111|ENSBTAT00000044762	651272	1.13673e+06	914955	1.75	2	1	Milch_4_C	M7H9
ENSBTAP00000052671	STOM	3	3	96.83	393.052	347.488	0.884078	STOM|HGNC Symbol|stomatin [Source:HGNC Symbol;Acc:3383]|8|ENSBTAG00000038375|ENSBTAT00000052503	4876.59	1.91675e+06	1.69456e+06	393.05	1	1	Milch_4_C	M7H9
ENSBTAP00000056050		3	3	60.64	4.39982	5.21968	1.18634	||Bos taurus gamma-glutamyltransferase 1 (GGT1), mRNA. [Source:RefSeq mRNA;Acc:NM_001206214]|17|ENSBTAG00000046900|ENSBTAT00000063999	144263	634729	753005	5.22	1	1	Milch_37_C	M7H9
ETB00007;ETB47124	30S ribosomal protein S18	3	3	161.38	1.4941	6.39672	4.28131	pep:novel supercontig:GCA_000504845.1:contig000438:27560:27814:-1 gene:O978_20580 transcript:ETB00007 description:""30S ribosomal protein S18""	3.9579e+06	5.91351e+06	2.53175e+07	6.4	1;2	2	Milch_37_C	M7H9
ETB00009	30S ribosomal protein S6	3	3	99.44	0.788824	0.730374	0.925902	pep:novel supercontig:GCA_000504845.1:contig000438:28480:28770:-1 gene:O978_20590 transcript:ETB00009 description:""30S ribosomal protein S6""	3.76663e+06	2.9712e+06	2.75105e+06	1.37	1;2	2	M7H9	Milch_37_C
ETB00019;ETB09215	TetR family transcriptional regulator	3	3	113.73	0.975563	0.878247	0.900246	pep:novel supercontig:GCA_000504845.1:contig000437:5444:6217:1 gene:O978_20430 transcript:ETB00019 description:""TetR family transcriptional regulator""	1.61254e+06	1.57314e+06	1.41621e+06	1.14	1	1	M7H9	Milch_37_C
ETB00029	membrane protein	3	3	95.35	1.4506	1.54649	1.0661	pep:novel supercontig:GCA_000504785.1:contig000325:8646:9599:1 gene:O979_15920 transcript:ETB00029 description:""membrane protein""	4.32671e+06	6.27634e+06	6.69122e+06	1.55	1	1	Milch_37_C	M7H9
ETB00035	6-phosphogluconolactonase	3	3	95.78	1.21059	1.32109	1.09128	pep:novel supercontig:GCA_000504785.1:contig000325:18255:19010:1 gene:O979_15960 transcript:ETB00035 description:""6-phosphogluconolactonase""	1.35452e+06	1.63978e+06	1.78945e+06	1.32	1	1	Milch_37_C	M7H9
ETB00046;ETB50114	membrane protein	3	3	97.71	0.54423	0.78207	1.43702	pep:novel supercontig:GCA_000504785.1:contig000325:31041:32786:-1 gene:O979_16020 transcript:ETB00046 description:""membrane protein""	2.25393e+06	1.22666e+06	1.76273e+06	1.84	1	1	M7H9	Milch_4_C
ETB00076	ferrochelatase	3	3	99.35	2.28602	2.09591	0.916839	pep:novel supercontig:GCA_000504785.1:contig000324:5513:6523:-1 gene:O979_15765 transcript:ETB00076 description:""ferrochelatase""	611977	1.39899e+06	1.28265e+06	2.29	1	1	Milch_4_C	M7H9
ETB00082	membrane protein	3	3	53.6	0.659147	0.509022	0.772243	pep:novel supercontig:GCA_000504785.1:contig000324:14855:15481:-1 gene:O979_15815 transcript:ETB00082 description:""membrane protein""	1.26684e+07	8.35036e+06	6.44851e+06	1.96	1	1	M7H9	Milch_37_C
ETB00085	ABC transporter	3	3	92.47	1.09423	1.28435	1.17375	pep:novel supercontig:GCA_000504785.1:contig000324:19365:21002:-1 gene:O979_15835 transcript:ETB00085 description:""ABC transporter""	543984	595245	698667	1.28	1	1	Milch_37_C	M7H9
ETB00171	hypothetical protein	3	3	106.22	0.0882325	0.0621029	0.703856	pep:novel supercontig:GCA_000504845.1:contig000434:8544:8861:-1 gene:O978_20190 transcript:ETB00171 description:""hypothetical protein""	7.32467e+07	6.46274e+06	4.54883e+06	16.1	1;2	2	M7H9	Milch_37_C
ETB00194	GDP-mannose 4,6-dehydratase	3	3	96.7	2.11903	2.11455	0.997887	pep:novel supercontig:GCA_000504785.1:contig000321:1632:2663:-1 gene:O979_15660 transcript:ETB00194 description:""GDP-mannose 4,6-dehydratase""	1.97015e+06	4.1748e+06	4.16598e+06	2.12	1	1	Milch_4_C	M7H9
ETB00253;ELP46880	daunorubicin resistance protein C	3	2	93.16	17.4937	19.2647	1.10123	pep:novel supercontig:GCA_000504785.1:contig000320:13638:14429:1 gene:O979_15640 transcript:ETB00253 description:""daunorubicin resistance protein C""	19930.7	348662	383958	19.26	1	1	Milch_37_C	M7H9
ETB00267	ATPase	3	3	97.09	1.41151	1.72056	1.21895	pep:novel supercontig:GCA_000504845.1:contig000431:1:961:1 gene:O978_20045 transcript:ETB00267 description:""ATPase""	3.04935e+06	4.30418e+06	5.2466e+06	1.72	1	1	Milch_37_C	M7H9
ETB00283	carboxymuconolactone decarboxylase	3	3	95.14	1.60624	0.777641	0.484138	pep:novel supercontig:GCA_000504785.1:contig000319:17900:18469:-1 gene:O979_15600 transcript:ETB00283 description:""carboxymuconolactone decarboxylase""	4.86747e+06	7.81831e+06	3.78514e+06	2.07	1	1	Milch_4_C	Milch_37_C
ETB00287;ETB09312	TetR family transcriptional regulator	3	3	100.19	2.11477	8.20827	3.8814	pep:novel supercontig:GCA_000504845.1:contig000430:2578:3219:1 gene:O978_20000 transcript:ETB00287 description:""TetR family transcriptional regulator""	471649	997431	3.87143e+06	8.21	1	1	Milch_37_C	M7H9
ETB00427;ETB03139	hypothetical protein	3	3	99.51	0.901993	1.3205	1.46398	pep:novel supercontig:GCA_000504785.1:contig000316:4007:5854:1 gene:O979_15390 transcript:ETB00427 description:""hypothetical protein""	4.46408e+06	4.02657e+06	5.89482e+06	1.46	1	1	Milch_37_C	Milch_4_C
ETB00513;ETB31145;ETB50530	cytochrome C oxidase assembly protein	3	3	98.16	1.36737	1.20152	0.878712	pep:novel supercontig:GCA_000504785.1:contig000314:13463:14503:1 gene:O979_15220 transcript:ETB00513 description:""cytochrome C oxidase assembly protein""	9.73121e+07	1.33061e+08	1.16922e+08	1.37	1	1	Milch_4_C	M7H9
ETB00560	methyltransferase type 12	3	3	107.17	0.782873	1.0742	1.37212	pep:novel supercontig:GCA_000504785.1:contig000312:1119:1739:-1 gene:O979_15045 transcript:ETB00560 description:""methyltransferase type 12""	4.88556e+06	3.82477e+06	5.24806e+06	1.37	1	1	Milch_37_C	Milch_4_C
ETB00628	hypothetical protein	3	3	74.32	2.44863	0.990178	0.40438	pep:novel supercontig:GCA_000504845.1:contig000421:10026:10631:1 gene:O978_19670 transcript:ETB00628 description:""hypothetical protein""	2.37986e+06	5.82741e+06	2.35649e+06	2.47	1	1	Milch_4_C	Milch_37_C
ETB00687;ETB50751	ABC transporter ATPase	3	3	116.73	3.18261	1.36969	0.430366	pep:novel supercontig:GCA_000504785.1:contig000308:8959:10734:1 gene:O979_14865 transcript:ETB00687 description:""ABC transporter ATPase""	497711	1.58402e+06	681708	3.18	1	1	Milch_4_C	M7H9
ETB00721	phosphoglycerate kinase	3	3	96.77	0.900865	0.873704	0.96985	pep:novel supercontig:GCA_000504845.1:contig000418:12326:12934:-1 gene:O978_19505 transcript:ETB00721 description:""phosphoglycerate kinase""	1.95076e+06	1.75737e+06	1.70439e+06	1.14	1	1	M7H9	Milch_37_C
ETB00725	acyl-CoA dehydrogenase	3	3	102.66	0.871819	0.868657	0.996373	pep:novel supercontig:GCA_000504845.1:contig000418:15592:16875:1 gene:O978_19525 transcript:ETB00725 description:""acyl-CoA dehydrogenase""	6.89726e+06	6.01317e+06	5.99135e+06	1.15	2	1	M7H9	Milch_37_C
ETB00751	hypothetical protein	3	3	82.4	0.745239	0.423018	0.567628	pep:novel supercontig:GCA_000504785.1:contig000306:16301:17242:-1 gene:O979_14680 transcript:ETB00751 description:""hypothetical protein""	2.70378e+06	2.01496e+06	1.14375e+06	2.36	1	1	M7H9	Milch_37_C
ETB00884	hydroxylase	3	3	114.13	0.993995	1.11068	1.11739	pep:novel supercontig:GCA_000504785.1:contig000300:5470:6654:1 gene:O979_14365 transcript:ETB00884 description:""hydroxylase""	2.82885e+06	2.81187e+06	3.14196e+06	1.12	1;2	2	Milch_37_C	Milch_4_C
ETB00921;ETB30077;ETB30097	cyclopropane-fatty-acyl-phospholipid synthase	3	3	118.06	0.592921	1.18103	1.99189	pep:novel supercontig:GCA_000504845.1:contig000411:8282:9592:-1 gene:O978_19200 transcript:ETB00921 description:""cyclopropane-fatty-acyl-phospholipid synthase""	3.63217e+06	2.15359e+06	4.28971e+06	1.99	1	1	Milch_37_C	Milch_4_C
ETB00928;ETB30111;ETB35858	UDP-N-acetylmuramyl peptide synthase	3	2	73.14	1.82359	3.10433	1.70232	pep:novel supercontig:GCA_000504845.1:contig000411:14070:15320:-1 gene:O978_19235 transcript:ETB00928 description:""UDP-N-acetylmuramyl peptide synthase""	408263	744504	1.26738e+06	3.1	1	1	Milch_37_C	M7H9
ETB00932;ETB47681	aspartate-semialdehyde dehydrogenase	3	3	134.68	0.741209	1.52057	2.05147	pep:novel supercontig:GCA_000504845.1:contig000411:19918:20952:1 gene:O978_19255 transcript:ETB00932 description:""aspartate-semialdehyde dehydrogenase""	2.80866e+06	2.08181e+06	4.27077e+06	2.05	1;2	2	Milch_37_C	Milch_4_C
ETB01098	short-chain dehydrogenase	3	3	88.61	0.544194	0.828079	1.52166	pep:novel supercontig:GCA_000504785.1:contig000294:3658:4408:1 gene:O979_14215 transcript:ETB01098 description:""short-chain dehydrogenase""	1.26861e+06	690371	1.05051e+06	1.84	1;2	2	M7H9	Milch_4_C
ETB01208;ETB36106	acetyl-CoA synthetase	3	3	147.89	3.01789	1.03833	0.344057	pep:novel supercontig:GCA_000504845.1:contig000402:4962:6923:1 gene:O978_18700 transcript:ETB01208 description:""acetyl-CoA synthetase""	776606	2.34372e+06	806372	3.02	1	1	Milch_4_C	M7H9
ETB01211	serine protease	3	3	72.28	1.69739	2.01989	1.19	pep:novel supercontig:GCA_000504845.1:contig000402:9404:10612:-1 gene:O978_18720 transcript:ETB01211 description:""serine protease""	5.3481e+06	9.07782e+06	1.08026e+07	2.02	1;2	2	Milch_37_C	M7H9
ETB01250	ATPase	3	3	81.63	0.548777	1.79582	3.2724	pep:novel supercontig:GCA_000504785.1:contig000287:3977:4384:1 gene:O979_13860 transcript:ETB01250 description:""ATPase""	770978	423095	1.38453e+06	3.27	1;2	2	Milch_37_C	Milch_4_C
ETB01288	monooxygenase	3	3	85.83	0.961758	0.671315	0.698008	pep:novel supercontig:GCA_000504785.1:contig000286:5546:6709:-1 gene:O979_13835 transcript:ETB01288 description:""monooxygenase""	9.94718e+06	9.56678e+06	6.67769e+06	1.49	1;2	2	M7H9	Milch_37_C
ETB01296	epoxide hydrolase	3	3	75.34	0.877965	0.722602	0.823042	pep:novel supercontig:GCA_000504845.1:contig000397:3295:4278:1 gene:O978_18515 transcript:ETB01296 description:""epoxide hydrolase""	6.04867e+06	5.31052e+06	4.37078e+06	1.38	1	1	M7H9	Milch_37_C
ETB01297	monooxygenase	3	3	84.9	0.925161	1.34289	1.45152	pep:novel supercontig:GCA_000504845.1:contig000397:4275:5462:1 gene:O978_18520 transcript:ETB01297 description:""monooxygenase""	1.561e+07	1.44417e+07	2.09625e+07	1.45	2	1	Milch_37_C	Milch_4_C
ETB01329;ETB48591	hypothetical protein	3	3	85.4	1.35113	1.57969	1.16916	pep:novel supercontig:GCA_000504785.1:contig000285:27743:28720:-1 gene:O979_13615 transcript:ETB01329 description:""hypothetical protein""	1.3041e+06	1.76201e+06	2.06008e+06	1.58	1	1	Milch_37_C	M7H9
ETB01341	methyltransferase type 12	3	2	59.46	1.85781	1.43242	0.771027	pep:novel supercontig:GCA_000504785.1:contig000285:44087:45136:1 gene:O979_13680 transcript:ETB01341 description:""methyltransferase type 12""	409674	761097	586826	1.86	1	1	Milch_4_C	M7H9
ETB01355	acyl-CoA dehydrogenase	3	3	115.38	1.89043	1.52779	0.808174	pep:novel supercontig:GCA_000504785.1:contig000285:63462:64646:-1 gene:O979_13775 transcript:ETB01355 description:""acyl-CoA dehydrogenase""	4.25197e+06	8.03805e+06	6.49614e+06	1.89	1	1	Milch_4_C	M7H9
ETB01385	hypothetical protein	3	3	137.68	0.413213	0.20317	0.491684	pep:novel supercontig:GCA_000504785.1:contig000284:5066:5710:-1 gene:O979_13440 transcript:ETB01385 description:""hypothetical protein""	3.23027e+07	1.33479e+07	6.56295e+06	4.92	1;2	2	M7H9	Milch_37_C
ETB01610	transcriptional regulator	3	3	135.88	1.70454	2.24128	1.31489	pep:novel supercontig:GCA_000504845.1:contig000391:5328:6074:1 gene:O978_18260 transcript:ETB01610 description:""transcriptional regulator""	3.86768e+06	6.59262e+06	8.66854e+06	2.24	1	1	Milch_37_C	M7H9
ETB01615;AAS04077	Tat-translocated enzyme	3	3	118.12	1.66838	1.36778	0.819821	pep:novel supercontig:GCA_000504785.1:contig000279:1938:3254:1 gene:O979_13200 transcript:ETB01615 description:""Tat-translocated enzyme""	1.12442e+06	1.87596e+06	1.53795e+06	1.67	1	1	Milch_4_C	M7H9
ETB01631	NAD(P)H nitroreductase	3	3	94.74	1.19117	0.43734	0.367151	pep:novel supercontig:GCA_000504785.1:contig000279:17543:18544:1 gene:O979_13285 transcript:ETB01631 description:""NAD(P)H nitroreductase""	6.57004e+06	7.82603e+06	2.87334e+06	2.72	1	1	Milch_4_C	Milch_37_C
ETB01635	3-alpha-hydroxysteroid dehydrogenase	3	3	114.87	2.4206	1.63939	0.677266	pep:novel supercontig:GCA_000504785.1:contig000279:22212:22994:1 gene:O979_13305 transcript:ETB01635 description:""3-alpha-hydroxysteroid dehydrogenase""	3.08569e+06	7.46921e+06	5.05864e+06	2.42	1;2	2	Milch_4_C	M7H9
ETB01658	TetR family transcriptional regulator	3	3	109.28	1.05155	0.876015	0.833069	pep:novel supercontig:GCA_000504845.1:contig000389:219:827:-1 gene:O978_18160 transcript:ETB01658 description:""TetR family transcriptional regulator""	3.41468e+06	3.59071e+06	2.99131e+06	1.2	1	1	Milch_4_C	Milch_37_C
ETB01668	NADP oxidoreductase	3	3	154.3	1.08042	1.04122	0.963722	pep:novel supercontig:GCA_000504845.1:contig000388:478:1509:-1 gene:O978_17975 transcript:ETB01668 description:""NADP oxidoreductase""	5.57039e+06	6.01835e+06	5.80001e+06	1.08	1	1	Milch_4_C	M7H9
ETB01681	acetaldehyde dehydrogenase	3	3	75.76	0.212621	0.132975	0.625408	pep:novel supercontig:GCA_000504845.1:contig000388:12089:13006:-1 gene:O978_18040 transcript:ETB01681 description:""acetaldehyde dehydrogenase""	9.12841e+06	1.94089e+06	1.21385e+06	7.52	1;2	2	M7H9	Milch_37_C
ETB01683;ETB48235;ETB48245	3-alpha,7-alpha, 12-alpha-trihydroxy-5-beta-cholest-24-enoyl-CoA hydratase	3	3	128.8	2.16665	2.12493	0.980746	pep:novel supercontig:GCA_000504845.1:contig000388:15600:16460:1 gene:O978_18055 transcript:ETB01683 description:""3-alpha,7-alpha, 12-alpha-trihydroxy-5-beta-cholest-24-enoyl-CoA hydratase""	2.35674e+06	5.10624e+06	5.00792e+06	2.17	1;2	2	Milch_4_C	M7H9
ETB01687	DNA-binding protein	3	3	110.14	2.16286	1.84764	0.854256	pep:novel supercontig:GCA_000504845.1:contig000388:19028:19981:-1 gene:O978_18075 transcript:ETB01687 description:""DNA-binding protein""	1.2965e+06	2.80414e+06	2.39545e+06	2.16	1;2	2	Milch_4_C	M7H9
ETB01762	3-ketoacyl-ACP reductase	3	3	156.97	0.698292	0.658973	0.943693	pep:novel supercontig:GCA_000504845.1:contig000385:6527:7441:-1 gene:O978_17885 transcript:ETB01762 description:""3-ketoacyl-ACP reductase""	1.5958e+07	1.11433e+07	1.05159e+07	1.52	1;2	2	M7H9	Milch_37_C
ETB01838	cytochrome P450	3	3	108.18	1.17696	1.13278	0.962463	pep:novel supercontig:GCA_000504845.1:contig000381:6936:8162:1 gene:O978_17675 transcript:ETB01838 description:""cytochrome P450""	1.36574e+06	1.60742e+06	1.54708e+06	1.18	1;2	2	Milch_4_C	M7H9
ETB01865;ETB39752;ETB39761;ETB51791	sulfonate ABC transporter ATP-binding protein	3	3	83.09	1.31891	2.23212	1.6924	pep:novel supercontig:GCA_000504785.1:contig000268:4909:5664:1 gene:O979_12910 transcript:ETB01865 description:""sulfonate ABC transporter ATP-binding protein""	82155.9	108356	183382	2.23	1	1	Milch_37_C	M7H9
ETB01915	transcriptional regulator	3	3	99.63	0.951444	1.04847	1.10198	pep:novel supercontig:GCA_000504845.1:contig000376:61:843:-1 gene:O978_17410 transcript:ETB01915 description:""transcriptional regulator""	1.40607e+06	1.3378e+06	1.47423e+06	1.1	1	1	Milch_37_C	Milch_4_C
ETB01916	hypothetical protein	3	1	105.24	infinity	infinity	29494.9	pep:novel supercontig:GCA_000504845.1:contig000376:955:1824:1 gene:O978_17415 transcript:ETB01916 description:""hypothetical protein""	0	56.9377	1.67937e+06	Infinity	1;2	2	Milch_37_C	M7H9
ETB01917	thioredoxin	3	3	88.35	0.973959	0.673292	0.691294	pep:novel supercontig:GCA_000504845.1:contig000376:1821:2240:1 gene:O978_17420 transcript:ETB01917 description:""thioredoxin""	3.06531e+06	2.98548e+06	2.06385e+06	1.49	1	1	M7H9	Milch_37_C
ETB01935	protein pafC	3	3	153.75	0.414206	0.64668	1.56125	pep:novel supercontig:GCA_000504785.1:contig000264:20678:21646:1 gene:O979_12790 transcript:ETB01935 description:""protein pafC""	1.13549e+07	4.70328e+06	7.34299e+06	2.41	1;2	2	M7H9	Milch_4_C
ETB02012	cyclase	3	3	100.38	1.09009	1.11982	1.02728	pep:novel supercontig:GCA_000504785.1:contig000260:19826:20299:-1 gene:O979_12455 transcript:ETB02012 description:""cyclase""	6.03135e+06	6.57469e+06	6.75405e+06	1.12	1	1	Milch_37_C	M7H9
ETB02017	Zn-dependent alcohol dehydrogenase	3	3	123.2	0.112774	0.238114	2.11143	pep:novel supercontig:GCA_000504785.1:contig000260:24894:25907:-1 gene:O979_12485 transcript:ETB02017 description:""Zn-dependent alcohol dehydrogenase""	1.85295e+07	2.08965e+06	4.41215e+06	8.87	1	1	M7H9	Milch_4_C
ETB02024;ETB32521	hypothetical protein	3	3	109.69	1.40209	1.52731	1.08931	pep:novel supercontig:GCA_000504785.1:contig000260:32591:33598:-1 gene:O979_12530 transcript:ETB02024 description:""hypothetical protein""	1.28217e+06	1.79772e+06	1.95827e+06	1.53	1	1	Milch_37_C	M7H9
ETB02027	hypothetical protein	3	3	76.92	1.78696	1.24885	0.698872	pep:novel supercontig:GCA_000504785.1:contig000260:35005:35592:1 gene:O979_12545 transcript:ETB02027 description:""hypothetical protein""	2.65755e+06	4.74893e+06	3.31889e+06	1.79	1	1	Milch_4_C	M7H9
ETB02046;ETB10156	alpha/beta hydrolase	3	3	70.6	2.92084	3.58261	1.22657	pep:novel supercontig:GCA_000504845.1:contig000371:12410:13231:-1 gene:O978_17110 transcript:ETB02046 description:""alpha/beta hydrolase""	294954	861512	1.0567e+06	3.58	1;2	2	Milch_37_C	M7H9
ETB02121	amidohydrolase	3	3	81.01	1.86154	1.36897	0.735397	pep:novel supercontig:GCA_000504845.1:contig000369:34803:35945:1 gene:O978_16880 transcript:ETB02121 description:""amidohydrolase""	3.37072e+06	6.27471e+06	4.6144e+06	1.86	1;2	2	Milch_4_C	M7H9
ETB02128	hypothetical protein	3	3	119.78	0.33868	0.257641	0.760721	pep:novel supercontig:GCA_000504785.1:contig000256:589:1623:1 gene:O979_12270 transcript:ETB02128 description:""hypothetical protein""	1.05449e+07	3.57134e+06	2.7168e+06	3.88	1;2	2	M7H9	Milch_37_C
ETB02130	antibiotic biosynthesis monooxygenase	3	3	167.37	1.18118	1.54679	1.30953	pep:novel supercontig:GCA_000504845.1:contig000368:2166:2459:1 gene:O978_16600 transcript:ETB02130 description:""antibiotic biosynthesis monooxygenase""	8.97034e+06	1.05956e+07	1.38753e+07	1.55	1;2	2	Milch_37_C	M7H9
ETB02133;ETA99608;ETA99678	F420-dependent oxidoreductase	3	3	89.34	1.56697	1.28121	0.817633	pep:novel supercontig:GCA_000504845.1:contig000368:5385:6245:1 gene:O978_16620 transcript:ETB02133 description:""F420-dependent oxidoreductase""	4.96516e+06	7.78027e+06	6.3614e+06	1.57	1	1	Milch_4_C	M7H9
ETB02134	methyltransferase type 12	3	3	118.37	1.07525	1.47833	1.37487	pep:novel supercontig:GCA_000504845.1:contig000368:6295:6897:1 gene:O978_16625 transcript:ETB02134 description:""methyltransferase type 12""	4.72607e+06	5.0817e+06	6.98669e+06	1.48	1	1	Milch_37_C	M7H9
ETB02157	oxidoreductase	3	3	112.1	1.1264	0.839025	0.744871	pep:novel supercontig:GCA_000504785.1:contig000254:4201:5124:-1 gene:O979_12235 transcript:ETB02157 description:""oxidoreductase""	1.23689e+07	1.39324e+07	1.03779e+07	1.34	1	1	Milch_4_C	Milch_37_C
ETB02233	UDP-glucose pyrophosphorylase	3	3	72.93	1.14615	0.901501	0.786549	pep:novel supercontig:GCA_000504785.1:contig000249:4992:5900:-1 gene:O979_11935 transcript:ETB02233 description:""UDP-glucose pyrophosphorylase""	1.33155e+06	1.52616e+06	1.2004e+06	1.27	1	1	Milch_4_C	Milch_37_C
ETB02276;ETA99855;ETB10366	ATP-dependent DNA ligase	3	3	66.93	0.221712	0.238676	1.07651	pep:novel supercontig:GCA_000504845.1:contig000358:945:3239:-1 gene:O978_16185 transcript:ETB02276 description:""ATP-dependent DNA ligase""	1.04107e+07	2.30819e+06	2.48479e+06	4.51	2	1	M7H9	Milch_4_C
ETB02293	oxidoreductase	3	3	90.01	1.1997	0.87417	0.728658	pep:novel supercontig:GCA_000504785.1:contig000245:9098:10261:1 gene:O979_11745 transcript:ETB02293 description:""oxidoreductase""	814960	977707	712414	1.37	1	1	Milch_4_C	Milch_37_C
ETB02316	16S rRNA methyltransferase	3	3	87.48	2.80511	2.10542	0.750566	pep:novel supercontig:GCA_000504785.1:contig000243:737:1693:-1 gene:O979_11655 transcript:ETB02316 description:""16S rRNA methyltransferase""	288713	809871	607862	2.81	1	1	Milch_4_C	M7H9
ETB02334;AAS03302	TetR family transcriptional regulator	3	3	121.77	0.997921	1.41445	1.4174	pep:novel supercontig:GCA_000504785.1:contig000242:6732:7391:-1 gene:O979_11600 transcript:ETB02334 description:""TetR family transcriptional regulator""	2.65604e+06	2.65052e+06	3.75684e+06	1.42	1;2	2	Milch_37_C	Milch_4_C
ETB02342	signal transduction histidine kinase	3	3	101.03	1.93467	4.33804	2.24226	pep:novel supercontig:GCA_000504845.1:contig000354:761:2329:-1 gene:O978_15985 transcript:ETB02342 description:""signal transduction histidine kinase""	771312	1.49224e+06	3.34598e+06	4.34	1	1	Milch_37_C	M7H9
ETB02413	transcription elongation factor GreA	3	3	94.14	2.30825	1.18573	0.513692	pep:novel supercontig:GCA_000504785.1:contig000238:4766:5260:1 gene:O979_11355 transcript:ETB02413 description:""transcription elongation factor GreA""	3.56366e+06	8.22584e+06	4.22555e+06	2.31	2	1	Milch_4_C	M7H9
ETB02458	4-aminobutyrate aminotransferase	3	3	81.46	0.81713	0.75509	0.924076	pep:novel supercontig:GCA_000504785.1:contig000235:1067:2416:1 gene:O979_11280 transcript:ETB02458 description:""4-aminobutyrate aminotransferase""	3.0405e+06	2.48448e+06	2.29585e+06	1.32	1	1	M7H9	Milch_37_C
ETB02521;ETB30533	ATPase AAA	3	3	103.2	2.08603	1.42586	0.683528	pep:novel supercontig:GCA_000504785.1:contig000231:4939:6291:-1 gene:O979_11115 transcript:ETB02521 description:""ATPase AAA""	1.17542e+06	2.45195e+06	1.67598e+06	2.09	1	1	Milch_4_C	M7H9
ETB02555	histidine kinase	3	3	91.03	2.20929	1.68683	0.763517	pep:novel supercontig:GCA_000504785.1:contig000229:5787:7190:-1 gene:O979_10975 transcript:ETB02555 description:""histidine kinase""	721130	1.59319e+06	1.21642e+06	2.21	1	1	Milch_4_C	M7H9
ETB02596;ETB50020	MarR family transcriptional regulator	3	3	81.74	0.530149	0.463784	0.874817	pep:novel supercontig:GCA_000504785.1:contig000225:3042:3527:-1 gene:O979_10820 transcript:ETB02596 description:""MarR family transcriptional regulator""	4.98676e+06	2.64373e+06	2.31278e+06	2.16	1	1	M7H9	Milch_37_C
ETB02682	cell division protein FtsZ	3	3	126.78	0.240245	0.160579	0.668397	pep:novel supercontig:GCA_000504785.1:contig000219:9619:10782:1 gene:O979_10615 transcript:ETB02682 description:""cell division protein FtsZ""	8.20468e+07	1.97113e+07	1.3175e+07	6.23	1;2	2	M7H9	Milch_37_C
ETB02683;ETB32564;ETB39970	laccase	3	3	82.37	2.12178	1.79561	0.846275	pep:novel supercontig:GCA_000504785.1:contig000219:10787:11542:1 gene:O979_10620 transcript:ETB02683 description:""laccase""	409625	869136	735529	2.12	1	1	Milch_4_C	M7H9
ETB02691	hypothetical protein	3	3	116.67	1.424	0.898645	0.631072	pep:novel supercontig:GCA_000504785.1:contig000219:16417:17772:1 gene:O979_10670 transcript:ETB02691 description:""hypothetical protein""	4.42979e+06	6.30801e+06	3.98081e+06	1.58	1;2	2	Milch_4_C	Milch_37_C
ETB02692	hypothetical protein	3	3	118.16	2.25818	1.88197	0.8334	pep:novel supercontig:GCA_000504785.1:contig000219:17809:18339:1 gene:O979_10675 transcript:ETB02692 description:""hypothetical protein""	3.07792e+06	6.95049e+06	5.79254e+06	2.26	1;2	2	Milch_4_C	M7H9
ETB02698;ETB30654	phosphopantothenate synthase	3	2	64.93	0.56815	0.563464	0.991752	pep:novel supercontig:GCA_000504845.1:contig000331:5965:7227:-1 gene:O978_14815 transcript:ETB02698 description:""phosphopantothenate synthase""	1.7886e+06	1.01619e+06	1.00781e+06	1.77	1	1	M7H9	Milch_37_C
ETB02716	MFS transporter	3	3	211.23	3.16107	5.32938	1.68594	pep:novel supercontig:GCA_000504845.1:contig000329:4738:6336:1 gene:O978_14750 transcript:ETB02716 description:""MFS transporter""	8.91258e+06	2.81732e+07	4.74985e+07	5.33	1;2	2	Milch_37_C	M7H9
ETB02752	hypothetical protein	3	3	97.68	4.67399	1.91017	0.408681	pep:novel supercontig:GCA_000504785.1:contig000216:5217:5948:-1 gene:O979_10530 transcript:ETB02752 description:""hypothetical protein""	1.9388e+06	9.06192e+06	3.70343e+06	4.67	1;2	2	Milch_4_C	M7H9
ETB02908	cytochrome C	3	3	101.26	1.52187	0.730633	0.480088	pep:novel supercontig:GCA_000504785.1:contig000210:4720:5580:-1 gene:O979_10395 transcript:ETB02908 description:""cytochrome C""	3.65122e+06	5.55669e+06	2.6677e+06	2.08	1;2	2	Milch_4_C	Milch_37_C
ETB03105	peroxiredoxin	3	3	90.3	1.10083	0.941166	0.854957	pep:novel supercontig:GCA_000504785.1:contig000202:9046:9507:1 gene:O979_10055 transcript:ETB03105 description:""peroxiredoxin""	1.63794e+06	1.8031e+06	1.54158e+06	1.17	1	1	Milch_4_C	Milch_37_C
ETB03118	cyclase	3	3	113.88	9.37936	5.54996	0.591721	pep:novel supercontig:GCA_000504845.1:contig000314:2103:4295:1 gene:O978_14030 transcript:ETB03118 description:""cyclase""	141737	1.3294e+06	786633	9.38	1	1	Milch_4_C	M7H9
ETB03130	glycerol-3-phosphate dehydrogenase	3	3	90.94	1.95257	3.0205	1.54694	pep:novel supercontig:GCA_000504785.1:contig000201:9317:10858:1 gene:O979_09995 transcript:ETB03130 description:""glycerol-3-phosphate dehydrogenase""	349326	682083	1.05514e+06	3.02	1	1	Milch_37_C	M7H9
ETB03209;ETB50487	1-(5-phosphoribosyl)-5-[(5-phosphoribosylamino)methylideneamino] imidazole-4-carboxamide isomerase	3	3	101.83	0.52836	0.592831	1.12202	pep:novel supercontig:GCA_000504845.1:contig000310:32496:33227:-1 gene:O978_13925 transcript:ETB03209 description:""1-(5-phosphoribosyl)-5-[(5-phosphoribosylamino)methylideneamino] imidazole-4-carboxamide isomerase""	2.27925e+06	1.20426e+06	1.35121e+06	1.89	1	1	M7H9	Milch_4_C
ETB03253	thiosulfate sulfurtransferase	3	3	131.14	2.16318	2.01699	0.932415	pep:novel supercontig:GCA_000504785.1:contig000194:2721:3575:-1 gene:O979_09750 transcript:ETB03253 description:""thiosulfate sulfurtransferase""	767650	1.66057e+06	1.54834e+06	2.16	1	1	Milch_4_C	M7H9
ETB03287	SAM-dependent methlyltransferase	3	3	94.46	0.634379	1.0471	1.65059	pep:novel supercontig:GCA_000504785.1:contig000193:1208:1846:1 gene:O979_09605 transcript:ETB03287 description:""SAM-dependent methlyltransferase""	963171	611015	1.00854e+06	1.65	1	1	Milch_37_C	Milch_4_C
ETB03306;ETB52418;ETB52432	luciferase	3	3	99.67	2.88254	2.91175	1.01013	pep:novel supercontig:GCA_000504785.1:contig000193:21888:22865:1 gene:O979_09710 transcript:ETB03306 description:""luciferase""	631305	1.81976e+06	1.8382e+06	2.91	1;2	2	Milch_37_C	M7H9
ETB03378	MarR family transcripitonal regulator	3	3	83.53	1.37797	1.70886	1.24013	pep:novel supercontig:GCA_000504785.1:contig000188:12358:12846:-1 gene:O979_09435 transcript:ETB03378 description:""MarR family transcripitonal regulator""	669688	922809	1.14441e+06	1.71	1	1	Milch_37_C	M7H9
ETB03411	GTPase Era	3	3	84.87	1.78015	1.14235	0.641711	pep:novel supercontig:GCA_000504785.1:contig000186:539:1438:1 gene:O979_09190 transcript:ETB03411 description:""GTPase Era""	1.64722e+06	2.9323e+06	1.88169e+06	1.78	1;2	2	Milch_4_C	M7H9
ETB03413	amidase	3	3	104.28	1.69968	2.51104	1.47736	pep:novel supercontig:GCA_000504785.1:contig000186:3117:4628:-1 gene:O979_09200 transcript:ETB03413 description:""amidase""	1.20625e+06	2.05023e+06	3.02894e+06	2.51	1;2	2	Milch_37_C	M7H9
ETB03421	copper/zinc superoxide dismutase	3	3	82.26	1.33383	4.24635	3.18357	pep:novel supercontig:GCA_000504785.1:contig000186:15018:15635:1 gene:O979_09260 transcript:ETB03421 description:""copper/zinc superoxide dismutase""	423451	564813	1.79812e+06	4.25	1;2	2	Milch_37_C	M7H9
ETB03434;AAS03740;ETB00824	MFS transporter	3	3	127.06	1.70908	1.87745	1.09852	pep:novel supercontig:GCA_000504845.1:contig000298:1201:2691:-1 gene:O978_13195 transcript:ETB03434 description:""MFS transporter""	1.04886e+06	1.79259e+06	1.96919e+06	1.88	1	1	Milch_37_C	M7H9
ETB03711;ETB33361	gamma-glutamyl kinase	3	3	72.35	1.10656	1.53708	1.38906	pep:novel supercontig:GCA_000504785.1:contig000171:1217:2320:1 gene:O979_08540 transcript:ETB03711 description:""gamma-glutamyl kinase""	1.0297e+06	1.13943e+06	1.58273e+06	1.54	1	1	Milch_37_C	M7H9
ETB04030	oligoribonuclease	3	3	84.72	0.176018	0.084666	0.481007	pep:novel supercontig:GCA_000504785.1:contig000153:13896:14543:-1 gene:O979_08030 transcript:ETB04030 description:""oligoribonuclease""	1.03603e+07	1.82361e+06	877167	11.81	1;2	2	M7H9	Milch_37_C
ETB04085	(2Fe-2S)-binding protein	3	3	98.11	1.4056	1.04305	0.74207	pep:novel supercontig:GCA_000504785.1:contig000151:17378:18532:1 gene:O979_07910 transcript:ETB04085 description:""(2Fe-2S)-binding protein""	1.03936e+06	1.46092e+06	1.0841e+06	1.41	1	1	Milch_4_C	M7H9
ETB04099	multidrug ABC transporter ATPase	3	3	77.37	1.10856	1.0878	0.981275	pep:novel supercontig:GCA_000504785.1:contig000150:931:2427:-1 gene:O979_07760 transcript:ETB04099 description:""multidrug ABC transporter ATPase""	2.06603e+06	2.29032e+06	2.24743e+06	1.11	1	1	Milch_4_C	M7H9
ETB04104	acyl-CoA dehydrogenase	3	3	87.17	1.45739	1.03762	0.711971	pep:novel supercontig:GCA_000504785.1:contig000150:11871:13019:1 gene:O979_07805 transcript:ETB04104 description:""acyl-CoA dehydrogenase""	1.20787e+06	1.76035e+06	1.25332e+06	1.46	1	1	Milch_4_C	M7H9
ETB04254	pyridoxamine 5-phosphate oxidase	3	3	113.83	0.491736	0.594445	1.20887	pep:novel supercontig:GCA_000504785.1:contig000141:2264:2692:-1 gene:O979_07520 transcript:ETB04254 description:""pyridoxamine 5-phosphate oxidase""	4.0646e+06	1.99871e+06	2.41618e+06	2.03	1;2	2	M7H9	Milch_4_C
ETB04381	hypothetical protein	3	3	158.82	1.97962	2.8453	1.4373	pep:novel supercontig:GCA_000504785.1:contig000131:3837:4496:1 gene:O979_07230 transcript:ETB04381 description:""hypothetical protein""	1.11091e+06	2.19918e+06	3.16088e+06	2.85	1	1	Milch_37_C	M7H9
ETB04382	UDP-phosphate alpha-N-acetylglucosaminyl 1-phosphate transferase	3	3	69.92	1.1609	1.5292	1.31726	pep:novel supercontig:GCA_000504785.1:contig000131:4523:5746:1 gene:O979_07235 transcript:ETB04382 description:""UDP-phosphate alpha-N-acetylglucosaminyl 1-phosphate transferase""	1.99944e+06	2.32114e+06	3.05754e+06	1.53	1	1	Milch_37_C	M7H9
ETB04383	hypothetical protein	3	3	112.5	34.2662	32.4328	0.946497	pep:novel supercontig:GCA_000504785.1:contig000131:5962:6444:1 gene:O979_07240 transcript:ETB04383 description:""hypothetical protein""	200498	6.8703e+06	6.50272e+06	34.27	1;2	2	Milch_4_C	M7H9
ETB04424	glyoxalase	3	3	101.97	3.78854	2.35541	0.621721	pep:novel supercontig:GCA_000504785.1:contig000128:2117:2530:-1 gene:O979_07095 transcript:ETB04424 description:""glyoxalase""	814840	3.08705e+06	1.91928e+06	3.79	1	1	Milch_4_C	M7H9
ETB04427;ETB53267	potassium transporter TrkA	3	3	83.6	2.6109	3.26453	1.25035	pep:novel supercontig:GCA_000504785.1:contig000128:4434:6179:-1 gene:O979_07115 transcript:ETB04427 description:""potassium transporter TrkA""	424527	1.1084e+06	1.38588e+06	3.26	1	1	Milch_37_C	M7H9
ETB04507	regulator	3	3	76.54	0.1992	0.149931	0.752669	pep:novel supercontig:GCA_000504785.1:contig000123:5720:6865:-1 gene:O979_06965 transcript:ETB04507 description:""regulator""	4.7737e+06	950919	715728	6.67	1	1	M7H9	Milch_37_C
ETB04525	MFS transporter	3	3	100.46	1.27246	1.46139	1.14848	pep:novel supercontig:GCA_000504785.1:contig000122:19849:21096:-1 gene:O979_06905 transcript:ETB04525 description:""MFS transporter""	1.3461e+06	1.71286e+06	1.96718e+06	1.46	1	1	Milch_37_C	M7H9
ETB04535	membrane protein	3	3	98.82	0.964024	0.921039	0.955411	pep:novel supercontig:GCA_000504785.1:contig000121:396:1169:-1 gene:O979_06800 transcript:ETB04535 description:""membrane protein""	8.09147e+06	7.80037e+06	7.45256e+06	1.09	1	1	M7H9	Milch_37_C
ETB04542;ELP45793	membrane protein	3	3	152.22	0.782846	0.769039	0.982363	pep:novel supercontig:GCA_000504785.1:contig000120:3899:4423:1 gene:O979_06725 transcript:ETB04542 description:""membrane protein""	4.74742e+07	3.7165e+07	3.65095e+07	1.3	1	1	M7H9	Milch_37_C
ETB04545	sugar ABC transporter permease	3	3	134.98	1.65293	1.69477	1.02532	pep:novel supercontig:GCA_000504785.1:contig000120:6815:7621:1 gene:O979_06740 transcript:ETB04545 description:""sugar ABC transporter permease""	3.36952e+06	5.56957e+06	5.71057e+06	1.69	1;2	2	Milch_37_C	M7H9
ETB04546	ABC transporter ATP-binding protein	3	3	103.1	1.07748	1.2774	1.18554	pep:novel supercontig:GCA_000504785.1:contig000120:7626:8804:1 gene:O979_06745 transcript:ETB04546 description:""ABC transporter ATP-binding protein""	3.99147e+06	4.30074e+06	5.09869e+06	1.28	1;2	2	Milch_37_C	M7H9
ETB04562	sodium\x3aproton antiporter	3	3	115.41	0.860146	2.28748	2.65941	pep:novel supercontig:GCA_000504785.1:contig000119:4099:5259:-1 gene:O979_06705 transcript:ETB04562 description:""sodium\x3aproton antiporter""	2.15593e+06	1.85442e+06	4.93165e+06	2.66	1;2	2	Milch_37_C	Milch_4_C
ETB04592	alpha/beta hydrolase	3	3	70.63	0.379163	0.372537	0.982524	pep:novel supercontig:GCA_000504785.1:contig000116:5348:6256:1 gene:O979_06580 transcript:ETB04592 description:""alpha/beta hydrolase""	1.56805e+07	5.94547e+06	5.84157e+06	2.68	1;2	2	M7H9	Milch_37_C
ETB04614	proline dehydrogenase	3	3	63.25	1.21788	1.36233	1.11861	pep:novel supercontig:GCA_000504785.1:contig000115:537:1499:1 gene:O979_06525 transcript:ETB04614 description:""proline dehydrogenase""	1.00047e+06	1.21845e+06	1.36296e+06	1.36	1	1	Milch_37_C	M7H9
ETB04644	acyl-CoA synthetase	3	3	100.63	2.85828	1.18916	0.41604	pep:novel supercontig:GCA_000504785.1:contig000113:4609:6348:-1 gene:O979_06490 transcript:ETB04644 description:""acyl-CoA synthetase""	1.52251e+06	4.35178e+06	1.81051e+06	2.86	1	1	Milch_4_C	M7H9
ETB04678	N-succinyldiaminopimelate aminotransferase	3	3	66.64	1.40337	1.30037	0.926606	pep:novel supercontig:GCA_000504785.1:contig000112:486:1604:1 gene:O979_06435 transcript:ETB04678 description:""N-succinyldiaminopimelate aminotransferase""	1.81636e+06	2.54902e+06	2.36194e+06	1.4	1	1	Milch_4_C	M7H9
ETB04704	hypothetical protein	3	3	106.26	0.686909	0.837649	1.21945	pep:novel supercontig:GCA_000504785.1:contig000111:19962:20735:1 gene:O979_06415 transcript:ETB04704 description:""hypothetical protein""	1.89194e+06	1.29959e+06	1.58478e+06	1.46	1	1	M7H9	Milch_4_C
ETB04740	abortive infection protein	3	3	134.58	1.04736	1.17322	1.12017	pep:novel supercontig:GCA_000504785.1:contig000109:3739:4461:1 gene:O979_06255 transcript:ETB04740 description:""abortive infection protein""	6.89928e+06	7.22602e+06	8.09436e+06	1.17	1	1	Milch_37_C	M7H9
ETB04811	glucose-6-phosphate 1-dehydrogenase	3	3	120.77	0.86158	0.808494	0.938385	pep:novel supercontig:GCA_000504785.1:contig000106:2747:4156:1 gene:O979_06085 transcript:ETB04811 description:""glucose-6-phosphate 1-dehydrogenase""	2.4899e+06	2.14525e+06	2.01307e+06	1.24	1	1	M7H9	Milch_37_C
ETB04839;ELP45668;ETB13389;ETB53604	hypothetical protein	3	3	175.3	3.22458	2.64499	0.820256	pep:novel supercontig:GCA_000504785.1:contig000104:397:1605:-1 gene:O979_06010 transcript:ETB04839 description:""hypothetical protein""	1.32697e+06	4.27892e+06	3.50981e+06	3.22	1	1	Milch_4_C	M7H9
ETB04906	steroid delta-isomerase	3	3	137.66	9.03236	4.24773	0.470279	pep:novel supercontig:GCA_000504785.1:contig000101:5488:5871:1 gene:O979_05885 transcript:ETB04906 description:""steroid delta-isomerase""	1.20152e+06	1.08525e+07	5.10371e+06	9.03	1;2	2	Milch_4_C	M7H9
ETB04945	LuxR family transcriptional regulator	3	3	157.85	5.25283	4.52355	0.861165	pep:novel supercontig:GCA_000504785.1:contig000100:9240:9584:1 gene:O979_05790 transcript:ETB04945 description:""LuxR family transcriptional regulator""	1.22467e+06	6.43299e+06	5.53987e+06	5.25	1;2	2	Milch_4_C	M7H9
ETB04947	hypothetical protein	3	3	134.29	1.36157	1.61163	1.18365	pep:novel supercontig:GCA_000504785.1:contig000100:10617:11117:-1 gene:O979_05800 transcript:ETB04947 description:""hypothetical protein""	7.21599e+06	9.82507e+06	1.16295e+07	1.61	1	1	Milch_37_C	M7H9
ETB04950;ETB53662	sodium\x3aproton antiporter	3	3	127.5	0.953865	1.0306	1.08045	pep:novel supercontig:GCA_000504785.1:contig000100:14027:15784:-1 gene:O979_05820 transcript:ETB04950 description:""sodium\x3aproton antiporter""	9.79547e+06	9.34356e+06	1.00952e+07	1.08	1	1	Milch_37_C	Milch_4_C
ETB04995	membrane protein	3	3	113.69	1.69522	2.3155	1.3659	pep:novel supercontig:GCA_000504785.1:contig000099:21130:21795:-1 gene:O979_05685 transcript:ETB04995 description:""membrane protein""	2.0423e+06	3.46214e+06	4.72894e+06	2.32	1;2	2	Milch_37_C	M7H9
ETB04997;ETB53707	IclR family transcriptional regulator	3	3	130.44	0.93298	1.55495	1.66665	pep:novel supercontig:GCA_000504785.1:contig000099:22649:23464:1 gene:O979_05700 transcript:ETB04997 description:""IclR family transcriptional regulator""	1.05478e+06	984091	1.64013e+06	1.67	1	1	Milch_37_C	Milch_4_C
ETB04999;ETB34235	2,3-dihydroxy-2,3-dihydrophenylpropionate dehydrogenase	3	3	64.72	0.577828	0.291087	0.503761	pep:novel supercontig:GCA_000504785.1:contig000099:24180:24974:-1 gene:O979_05710 transcript:ETB04999 description:""2,3-dihydroxy-2,3-dihydrophenylpropionate dehydrogenase""	1.6477e+06	952088	479625	3.44	1;2	2	M7H9	Milch_37_C
ETB05034	membrane protein	3	3	72	1.38109	1.13579	0.822386	pep:novel supercontig:GCA_000504785.1:contig000097:3575:4861:-1 gene:O979_05365 transcript:ETB05034 description:""membrane protein""	5.51337e+06	7.61446e+06	6.26202e+06	1.38	1	1	Milch_4_C	M7H9
ETB05037;AGL35965;ETB11120	ATPase	3	3	102.06	1.85449	0.90365	0.487277	pep:novel supercontig:GCA_000504785.1:contig000097:7263:8348:1 gene:O979_05380 transcript:ETB05037 description:""ATPase""	764566	1.41788e+06	690900	2.05	1	1	Milch_4_C	Milch_37_C
ETB05052	acetoacetate decarboxylase	3	3	119.52	0.218089	0.438364	2.01003	pep:novel supercontig:GCA_000504785.1:contig000097:22546:23349:1 gene:O979_05480 transcript:ETB05052 description:""acetoacetate decarboxylase""	3.25146e+06	709107	1.42532e+06	4.59	1;2	2	M7H9	Milch_4_C
ETB05073	DNA-binding protein	3	3	81.86	3.592	5.37543	1.4965	pep:novel supercontig:GCA_000504785.1:contig000096:1171:3165:1 gene:O979_05290 transcript:ETB05073 description:""DNA-binding protein""	399499	1.435e+06	2.14748e+06	5.38	1;2	2	Milch_37_C	M7H9
ETB05120	dihydrofolate reductase	3	3	87.99	0.867649	0.840387	0.968579	pep:novel supercontig:GCA_000504785.1:contig000094:560:1249:-1 gene:O979_05180 transcript:ETB05120 description:""dihydrofolate reductase""	1.23219e+06	1.06911e+06	1.03551e+06	1.19	1	1	M7H9	Milch_37_C
ETB05131;ETB42401;ETB42406	membrane protein	3	3	76.47	1.09153	1.60327	1.46882	pep:novel supercontig:GCA_000504785.1:contig000094:10123:10608:-1 gene:O979_05245 transcript:ETB05131 description:""membrane protein""	1.47142e+06	1.6061e+06	2.35908e+06	1.6	1	1	Milch_37_C	M7H9
ETB05153	hypothetical protein	3	3	74.08	2.20754	3.08507	1.39751	pep:novel supercontig:GCA_000504785.1:contig000093:8629:9315:-1 gene:O979_05145 transcript:ETB05153 description:""hypothetical protein""	387904	856314	1.19671e+06	3.09	1	1	Milch_37_C	M7H9
ETB05579	50S ribosomal protein L28	3	3	99.6	0.511055	0.957363	1.87331	pep:novel supercontig:GCA_000504785.1:contig000072:22595:22789:-1 gene:O979_04155 transcript:ETB05579 description:""50S ribosomal protein L28""	4.79741e+06	2.45174e+06	4.59287e+06	1.96	1;2	2	M7H9	Milch_4_C
ETB06824	formate dehydrogenase	3	1	77.44	178.595	133.157	0.745577	pep:novel supercontig:GCA_000504785.1:contig000014:7927:8944:1 gene:O979_00450 transcript:ETB06824 description:""formate dehydrogenase""	467.493	83492	62249.7	178.6	2	1	Milch_4_C	M7H9
ETB06879;ETB15134;ETB37037	ATPase	3	3	102.35	1.69393	1.55356	0.917131	pep:novel supercontig:GCA_000504785.1:contig000011:6871:7236:1 gene:O979_00250 transcript:ETB06879 description:""ATPase""	1.33126e+06	2.25507e+06	2.06819e+06	1.69	1	1	Milch_4_C	M7H9
ETB08630	transcription antitermination regulator	3	1	79.1	1.13175	0.923934	0.816379	pep:novel supercontig:GCA_000504725.1:contig000363:4265:4966:1 gene:O980_22320 transcript:ETB08630 description:""transcription antitermination regulator""	491290	556016	453920	1.22	1	1	Milch_4_C	Milch_37_C
ETB08923	orotate phosphoribosyltransferase	3	3	82.74	0.520853	0.764941	1.46863	pep:novel supercontig:GCA_000504725.1:contig000348:923:1468:1 gene:O980_21150 transcript:ETB08923 description:""orotate phosphoribosyltransferase""	921985	480219	705265	1.92	1	1	M7H9	Milch_4_C
ETB09685;AAS02762;AAS04799	monooxygenase	3	3	117.36	0.82009	1.46418	1.78539	pep:novel supercontig:GCA_000504725.1:contig000291:13717:15051:1 gene:O980_18100 transcript:ETB09685 description:""monooxygenase""	293908	241031	430335	1.79	1	1	Milch_37_C	Milch_4_C
ETB40281	hypothetical protein	3	1	106.08	infinity	infinity	99.7439	pep:novel supercontig:GCA_000504995.1:contig000519:8752:9141:-1 gene:O975_10895 transcript:ETB40281 description:""hypothetical protein""	0	6107.93	609229	Infinity	2	1	Milch_37_C	M7H9
AAS02320	RecF	2	2	62.4	1.21271	0.948561	0.782184	pep:novel chromosome:GCA_000007865.1:Chromosome:3300:4457:1 gene:MAP_0003 transcript:AAS02320 description:""RecF""	491284	595785	466013	1.28	1	1	Milch_4_C	Milch_37_C
AAS02362	hypothetical protein	2	2	51.66	2.01025	1.62875	0.810226	pep:novel chromosome:GCA_000007865.1:Chromosome:50217:50822:1 gene:MAP_0045 transcript:AAS02362 description:""hypothetical protein""	472184	949207	769072	2.01	1;2	2	Milch_4_C	M7H9
AAS02366	hypothetical protein	2	2	28.64	0.745361	0.751958	1.00885	pep:novel chromosome:GCA_000007865.1:Chromosome:55421:56092:-1 gene:MAP_0049c transcript:AAS02366 description:""hypothetical protein""	799732	596089	601365	1.34	1	1	M7H9	Milch_4_C
AAS02378	hypothetical protein	2	1	54.76	54.135	65.6317	1.21237	pep:novel chromosome:GCA_000007865.1:Chromosome:67550:68092:-1 gene:MAP_0061c transcript:AAS02378 description:""hypothetical protein""	2812.77	152269	184607	65.63	1	1	Milch_37_C	M7H9
AAS02379	hypothetical protein	2	2	72.28	0.695231	0.416274	0.598756	pep:novel chromosome:GCA_000007865.1:Chromosome:68239:69123:-1 gene:MAP_0062c transcript:AAS02379 description:""hypothetical protein""	7.82496e+06	5.44015e+06	3.25732e+06	2.4	1;2	2	M7H9	Milch_37_C
AAS02396	hypothetical protein	2	2	83.31	1.65618	1.15224	0.695719	pep:novel chromosome:GCA_000007865.1:Chromosome:88710:89450:1 gene:MAP_0079 transcript:AAS02396 description:""hypothetical protein""	477104	790172	549738	1.66	1;2	2	Milch_4_C	M7H9
AAS02420	hypothetical protein	2	2	30.52	4.60464	4.73596	1.02852	pep:novel chromosome:GCA_000007865.1:Chromosome:109177:109728:-1 gene:MAP_0103c transcript:AAS02420 description:""hypothetical protein""	74856.7	344688	354518	4.74	1;2	2	Milch_37_C	M7H9
AAS02458	hypothetical protein	2	2	41.4	1.35458	10.4733	7.73177	pep:novel chromosome:GCA_000007865.1:Chromosome:146827:147870:1 gene:MAP_0141 transcript:AAS02458 description:""hypothetical protein""	186492	252619	1.95319e+06	10.47	1;2	2	Milch_37_C	M7H9
AAS02482	hypothetical protein	2	2	69.51	1.19526	0.992538	0.830396	pep:novel chromosome:GCA_000007865.1:Chromosome:167194:168855:1 gene:MAP_0165 transcript:AAS02482 description:""hypothetical protein""	2.71543e+06	3.24564e+06	2.69517e+06	1.2	1	1	Milch_4_C	Milch_37_C
AAS02513	hypothetical protein	2	2	85.14	0.809818	4.68586	5.78631	pep:novel chromosome:GCA_000007865.1:Chromosome:200683:202035:-1 gene:MAP_0196c transcript:AAS02513 description:""hypothetical protein""	811459	657134	3.80238e+06	5.79	1;2	2	Milch_37_C	Milch_4_C
AAS02532;ETB27925	hypothetical protein	2	1	93.5	1.02288	1.7735	1.73383	pep:novel chromosome:GCA_000007865.1:Chromosome:220723:222642:1 gene:MAP_0215 transcript:AAS02532 description:""hypothetical protein""	715285	731650	1.26856e+06	1.77	1	1	Milch_37_C	M7H9
AAS02651	hypothetical protein	2	2	46.1	1.70498	1.3738	0.805761	pep:novel chromosome:GCA_000007865.1:Chromosome:357556:358548:1 gene:MAP_0334 transcript:AAS02651 description:""hypothetical protein""	379291	646684	521072	1.7	1	1	Milch_4_C	M7H9
AAS02677	hypothetical protein	2	2	48.8	1.29438	0.683326	0.527917	pep:novel chromosome:GCA_000007865.1:Chromosome:384544:385677:-1 gene:MAP_0360c transcript:AAS02677 description:""hypothetical protein""	911814	1.18024e+06	623066	1.89	1	1	Milch_4_C	Milch_37_C
AAS02744	hypothetical protein	2	2	61.89	3.03656	1.84787	0.60854	pep:novel chromosome:GCA_000007865.1:Chromosome:453987:455192:1 gene:MAP_0427 transcript:AAS02744 description:""hypothetical protein""	416607	1.26505e+06	769835	3.04	1	1	Milch_4_C	M7H9
AAS02807	hypothetical protein	2	2	41.28	3.24957	3.50081	1.07732	pep:novel chromosome:GCA_000007865.1:Chromosome:517277:518473:1 gene:MAP_0490 transcript:AAS02807 description:""hypothetical protein""	53677.1	174427	187914	3.5	1	1	Milch_37_C	M7H9
AAS02848	hypothetical protein	2	2	63.67	0.233581	0.133855	0.573056	pep:novel chromosome:GCA_000007865.1:Chromosome:557622:558407:1 gene:MAP_0531 transcript:AAS02848 description:""hypothetical protein""	1.51624e+07	3.54164e+06	2.02956e+06	7.47	1;2	2	M7H9	Milch_37_C
AAS02936;ETB01882;ETB01901	hypothetical protein	2	2	41.64	4.48689	4.08844	0.911197	pep:novel chromosome:GCA_000007865.1:Chromosome:645000:646616:-1 gene:MAP_0619c transcript:AAS02936 description:""hypothetical protein""	217252	974784	888220	4.49	1	1	Milch_4_C	M7H9
AAS03098	FadD16	2	2	47.94	5.60001	2.77176	0.494956	pep:novel chromosome:GCA_000007865.1:Chromosome:802469:803095:1 gene:MAP_0781 transcript:AAS03098 description:""FadD16""	80320.3	449794	222628	5.6	1	1	Milch_4_C	M7H9
AAS03132;ETB02159	hypothetical protein	2	2	60.42	1.53061	1.66981	1.09095	pep:novel chromosome:GCA_000007865.1:Chromosome:832996:834699:-1 gene:MAP_0815c transcript:AAS03132 description:""hypothetical protein""	460179	704356	768414	1.67	1	1	Milch_37_C	M7H9
AAS03190	PstC2_2	2	2	42.78	11.9096	6.76153	0.567736	pep:novel chromosome:GCA_000007865.1:Chromosome:896361:897341:1 gene:MAP_0873 transcript:AAS03190 description:""PstC2_2""	131766	1.56928e+06	890937	11.91	1	1	Milch_4_C	M7H9
AAS03263;ETB28088	hypothetical protein	2	2	67.76	0.872639	1.06456	1.21993	pep:novel chromosome:GCA_000007865.1:Chromosome:975766:976689:-1 gene:MAP_0946c transcript:AAS03263 description:""hypothetical protein""	332585	290227	354057	1.22	2	1	Milch_37_C	Milch_4_C
AAS03272;ETB02274	hypothetical protein	2	2	64.64	35.3916	35.4135	1.00062	pep:novel chromosome:GCA_000007865.1:Chromosome:988794:989747:1 gene:MAP_0955 transcript:AAS03272 description:""hypothetical protein""	10880.7	385084	385323	35.41	1	1	Milch_37_C	M7H9
AAS03310	hypothetical protein	2	2	67.94	0.631773	1.5342	2.42841	pep:novel chromosome:GCA_000007865.1:Chromosome:1033680:1034630:1 gene:MAP_0993 transcript:AAS03310 description:""hypothetical protein""	414435	261829	635829	2.43	1	1	Milch_37_C	Milch_4_C
AAS03430	hypothetical protein	2	2	76.12	0.734124	0.652492	0.888803	pep:novel chromosome:GCA_000007865.1:Chromosome:1165275:1166408:-1 gene:MAP_1113c transcript:AAS03430 description:""hypothetical protein""	1.15419e+06	847322	753103	1.53	1	1	M7H9	Milch_37_C
AAS03434	hypothetical protein	2	2	47.28	0.59621	0.418719	0.702301	pep:novel chromosome:GCA_000007865.1:Chromosome:1169497:1170009:1 gene:MAP_1117 transcript:AAS03434 description:""hypothetical protein""	5.97428e+06	3.56192e+06	2.50154e+06	2.39	1	1	M7H9	Milch_37_C
AAS03502;ETB02901	hypothetical protein	2	2	71.19	1.58546	1.07129	0.675692	pep:novel chromosome:GCA_000007865.1:Chromosome:1244617:1246320:-1 gene:MAP_1185c transcript:AAS03502 description:""hypothetical protein""	1.80321e+06	2.85892e+06	1.93175e+06	1.59	1	1	Milch_4_C	M7H9
AAS03574	DnaE1	2	2	76.48	939.662	1365.02	1.45267	pep:novel chromosome:GCA_000007865.1:Chromosome:1336264:1339797:1 gene:MAP_1257 transcript:AAS03574 description:""DnaE1""	910.458	855523	1.24279e+06	1365.02	2	1	Milch_37_C	M7H9
AAS03607;ELP46763;ELP46836	NadB	2	2	67.12	4.25135	37.5609	8.83504	pep:novel chromosome:GCA_000007865.1:Chromosome:1379046:1380638:1 gene:MAP_1290 transcript:AAS03607 description:""NadB""	22437	95387.6	842753	37.56	1	1	Milch_37_C	M7H9
AAS03715;ELP46720	hypothetical protein	2	2	85.2	0.870226	1.3049	1.4995	pep:novel chromosome:GCA_000007865.1:Chromosome:1511057:1511851:1 gene:MAP_1398 transcript:AAS03715 description:""hypothetical protein""	1.68836e+06	1.46925e+06	2.20314e+06	1.5	1	1	Milch_37_C	Milch_4_C
AAS03829	hypothetical protein	2	2	62.33	0.852491	0.557544	0.654018	pep:novel chromosome:GCA_000007865.1:Chromosome:1660545:1661753:1 gene:MAP_1512 transcript:AAS03829 description:""hypothetical protein""	1.51289e+06	1.28972e+06	843500	1.79	1	1	M7H9	Milch_37_C
AAS03838;ELP46523	hypothetical protein	2	2	65.27	0.832013	0.729001	0.87619	pep:novel chromosome:GCA_000007865.1:Chromosome:1671912:1673156:1 gene:MAP_1521 transcript:AAS03838 description:""hypothetical protein""	1.92864e+06	1.60466e+06	1.40598e+06	1.37	1	1	M7H9	Milch_37_C
AAS03989	hypothetical protein	2	2	59.34	1.63666	3.57448	2.18401	pep:novel chromosome:GCA_000007865.1:Chromosome:1826284:1827852:1 gene:MAP_1672 transcript:AAS03989 description:""hypothetical protein""	325938	533448	1.16506e+06	3.57	2	1	Milch_37_C	M7H9
AAS04252;ETB02907	QcrB	2	2	95.54	1.87122	1.37135	0.732864	pep:novel chromosome:GCA_000007865.1:Chromosome:2136532:2138232:1 gene:MAP_1935 transcript:AAS04252 description:""QcrB""	3.07659e+06	5.75697e+06	4.21908e+06	1.87	1	1	Milch_4_C	M7H9
AAS04255	MmpS3	2	2	79.81	1.02606	0.924262	0.900784	pep:novel chromosome:GCA_000007865.1:Chromosome:2139525:2140325:-1 gene:MAP_1938c transcript:AAS04255 description:""MmpS3""	1.44264e+06	1.48025e+06	1.33338e+06	1.11	1	1	Milch_4_C	Milch_37_C
AAS04335;ETB03176	hypothetical protein	2	1	56.18	0.189504	0.14753	0.778502	pep:novel chromosome:GCA_000007865.1:Chromosome:2226157:2227644:-1 gene:MAP_2018c transcript:AAS04335 description:""hypothetical protein""	806591	152853	118996	6.78	2	1	M7H9	Milch_37_C
AAS04476	hypothetical protein	2	2	46.23	0.33286	0.237532	0.713608	pep:novel chromosome:GCA_000007865.1:Chromosome:2391944:2392477:-1 gene:MAP_2159c transcript:AAS04476 description:""hypothetical protein""	5.04388e+06	1.67891e+06	1.19808e+06	4.21	1;2	2	M7H9	Milch_37_C
AAS04581;ETB03710	Obg	2	2	65.17	0.591558	0.928097	1.5689	pep:novel chromosome:GCA_000007865.1:Chromosome:2528547:2530025:-1 gene:MAP_2264c transcript:AAS04581 description:""Obg""	350865	207557	325636	1.69	1	1	M7H9	Milch_4_C
AAS04740	hypothetical protein	2	2	51.55	1.10885	0.842102	0.759439	pep:novel chromosome:GCA_000007865.1:Chromosome:2720149:2720976:-1 gene:MAP_2423c transcript:AAS04740 description:""hypothetical protein""	1.53377e+06	1.70072e+06	1.29159e+06	1.32	1	1	Milch_4_C	Milch_37_C
AAS04744	hypothetical protein	2	1	59.78	1.17762	1.34839	1.14501	pep:novel chromosome:GCA_000007865.1:Chromosome:2722550:2723593:-1 gene:MAP_2427c transcript:AAS04744 description:""hypothetical protein""	567123	667857	764703	1.35	1	1	Milch_37_C	M7H9
AAS04754	hypothetical protein	2	2	54.81	1.52151	1.52163	1.00008	pep:novel chromosome:GCA_000007865.1:Chromosome:2737590:2738054:1 gene:MAP_2437 transcript:AAS04754 description:""hypothetical protein""	1.62442e+06	2.47156e+06	2.47176e+06	1.52	1	1	Milch_37_C	M7H9
AAS04765;ETB04392	hypothetical protein	2	2	65.29	0.753701	0.494988	0.656743	pep:novel chromosome:GCA_000007865.1:Chromosome:2754503:2755102:1 gene:MAP_2448 transcript:AAS04765 description:""hypothetical protein""	6.24352e+06	4.70575e+06	3.09047e+06	2.02	1	1	M7H9	Milch_37_C
AAS04855;ETB33817	hypothetical protein	2	1	62.66	1.50866	1.50607	0.998282	pep:novel chromosome:GCA_000007865.1:Chromosome:2855269:2856120:1 gene:MAP_2538 transcript:AAS04855 description:""hypothetical protein""	665317	1.00374e+06	1.00201e+06	1.51	2	1	Milch_4_C	M7H9
AAS04881	GlgC	2	1	97.47	0	infinity	infinity	pep:novel chromosome:GCA_000007865.1:Chromosome:2882443:2883657:-1 gene:MAP_2564c transcript:AAS04881 description:""GlgC""	0	0	615026	Infinity	2	1	Milch_37_C	M7H9
AAS04889	hypothetical protein	2	2	56.11	0.817033	0.620749	0.75976	pep:novel chromosome:GCA_000007865.1:Chromosome:2891942:2892505:-1 gene:MAP_2572c transcript:AAS04889 description:""hypothetical protein""	720282	588494	447114	1.61	1	1	M7H9	Milch_37_C
AAS04896	hypothetical protein	2	2	39.44	0.776419	0.481655	0.620354	pep:novel chromosome:GCA_000007865.1:Chromosome:2900572:2901906:-1 gene:MAP_2579c transcript:AAS04896 description:""hypothetical protein""	170276	132206	82014.5	2.08	1;2	2	M7H9	Milch_37_C
AAS04930;ETB04701	hypothetical protein	2	2	62.91	2.09944	2.472	1.17745	pep:novel chromosome:GCA_000007865.1:Chromosome:2945903:2946805:-1 gene:MAP_2613c transcript:AAS04930 description:""hypothetical protein""	384763	807789	951134	2.47	1	1	Milch_37_C	M7H9
AAS04986	BpoB	2	2	46.58	1.00137	0.716428	0.71545	pep:novel chromosome:GCA_000007865.1:Chromosome:3006162:3007091:1 gene:MAP_2669 transcript:AAS04986 description:""BpoB""	465822	466458	333728	1.4	1	1	Milch_4_C	Milch_37_C
AAS05029;ETB42102	hypothetical protein	2	1	61.2	1.19437	1.84572	1.54534	pep:novel chromosome:GCA_000007865.1:Chromosome:3047778:3048902:-1 gene:MAP_2712c transcript:AAS05029 description:""hypothetical protein""	399433	477072	737240	1.85	1	1	Milch_37_C	M7H9
AAS05178	hypothetical protein	2	2	91.26	0.703092	0.620685	0.882794	pep:novel chromosome:GCA_000007865.1:Chromosome:3188331:3189161:1 gene:MAP_2861 transcript:AAS05178 description:""hypothetical protein""	2.52249e+06	1.77354e+06	1.56567e+06	1.61	1;2	2	M7H9	Milch_37_C
AAS05183	hypothetical protein	2	2	67.01	3.64663	4.24974	1.16539	pep:novel chromosome:GCA_000007865.1:Chromosome:3193646:3194884:-1 gene:MAP_2866c transcript:AAS05183 description:""hypothetical protein""	108509	395693	461135	4.25	1	1	Milch_37_C	M7H9
AAS05187;ETB53950	hypothetical protein	2	2	78.71	2.89699	1.93316	0.667299	pep:novel chromosome:GCA_000007865.1:Chromosome:3197074:3197814:1 gene:MAP_2870 transcript:AAS05187 description:""hypothetical protein""	775671	2.24711e+06	1.49949e+06	2.9	1	1	Milch_4_C	M7H9
AAS05216	hypothetical protein	2	2	48.76	1.68573	1.74272	1.03381	pep:novel chromosome:GCA_000007865.1:Chromosome:3229237:3229914:-1 gene:MAP_2899c transcript:AAS05216 description:""hypothetical protein""	885187	1.49219e+06	1.54263e+06	1.74	1	1	Milch_37_C	M7H9
AAS05228	hypothetical protein	2	2	56.96	0.542366	0.592755	1.09291	pep:novel chromosome:GCA_000007865.1:Chromosome:3242213:3242752:1 gene:MAP_2911 transcript:AAS05228 description:""hypothetical protein""	1.60721e+06	871697	952684	1.84	1	1	M7H9	Milch_4_C
AAS05237	hypothetical protein	2	2	67.68	0.643679	0.953494	1.48132	pep:novel chromosome:GCA_000007865.1:Chromosome:3253188:3253658:-1 gene:MAP_2920c transcript:AAS05237 description:""hypothetical protein""	2.1522e+06	1.38533e+06	2.05211e+06	1.55	1	1	M7H9	Milch_4_C
AAS05240	GorA	2	2	62.51	0.957162	0.519928	0.543198	pep:novel chromosome:GCA_000007865.1:Chromosome:3256478:3257857:1 gene:MAP_2923 transcript:AAS05240 description:""GorA""	2.24774e+06	2.15145e+06	1.16866e+06	1.92	1	1	M7H9	Milch_37_C
AAS05260	hypothetical protein	2	2	80.63	4.07178	5.83675	1.43346	pep:novel chromosome:GCA_000007865.1:Chromosome:3278290:3279384:-1 gene:MAP_2943c transcript:AAS05260 description:""hypothetical protein""	108954	443634	635934	5.84	1	1	Milch_37_C	M7H9
[truncated: 996 more rows]
