# Supplementary material for: Mycobacterium avium subsp. paratuberculosis Proteome Changes Profoundly in Milk
Source: Metabolites. 2021 Aug 20;11(8):549. doi: 10.3390/metabo11080549 (PMC8399727; doi:10.3390/metabo11080549)
Supplement: Supplementary file 1 [file metabolites-11-00549-s001.zip › Table S2_hypothetical MAP proteins_Kleinwort et al.xlsx]

## Sheet: Tabelle1
Accession	Gene-ID	Peptide count	Unique peptides	Confidence score	Description
AAS06248;ETB55151	MAP_3698c	27	26	1395.87	pep:novel chromosome:GCA_000007865.1:Chromosome:4113848:4115791:-1 gene:MAP_3698c transcript:AAS06248 description:""hypothetical protein""
AAS06381;ETB34770;ETB46733	MAP_3831c	22	22	1046.05	pep:novel chromosome:GCA_000007865.1:Chromosome:4282320:4285199:-1 gene:MAP_3831c transcript:AAS06381 description:""hypothetical protein""
AAS05841;ETB35581	MAP_3291c	21	21	920.13	pep:novel chromosome:GCA_000007865.1:Chromosome:3654779:3657760:-1 gene:MAP_3291c transcript:AAS05841 description:""hypothetical protein""
AAS06216	MAP_3666c	13	13	860.26	pep:novel chromosome:GCA_000007865.1:Chromosome:4072628:4073869:-1 gene:MAP_3666c transcript:AAS06216 description:""hypothetical protein""
AAS06116;ELP44775	MAP_3566	16	16	837.35	pep:novel chromosome:GCA_000007865.1:Chromosome:3965600:3967066:1 gene:MAP_3566 transcript:AAS06116 description:""hypothetical protein""
AAS04547;ETB33309;ETB40845;ETB52709;ETB52713	MAP_2230c	22	22	826.1	pep:novel chromosome:GCA_000007865.1:Chromosome:2479656:2490695:-1 gene:MAP_2230c transcript:AAS04547 description:""hypothetical protein""
AAS06522;ETA98972	MAP_3972c	13	12	754.55	pep:novel chromosome:GCA_000007865.1:Chromosome:4430571:4431629:-1 gene:MAP_3972c transcript:AAS06522 description:""hypothetical protein""
ETB02687;ETB32534	O979_10640	13	2	747.84	pep:novel supercontig:GCA_000504785.1:contig000219:13800:14582:1 gene:O979_10640 transcript:ETB02687 description:""hypothetical protein""
AAS06886;ETB25116;ETB25135;ETB33632;ETB45540;ETB45543;ETB45551	MAP_4336	17	17	744.13	pep:novel chromosome:GCA_000007865.1:Chromosome:4814839:4818405:1 gene:MAP_4336 transcript:AAS06886 description:""hypothetical protein""
AAS02497;ETB35417	MAP_0180	20	20	725.26	pep:novel chromosome:GCA_000007865.1:Chromosome:187161:188630:1 gene:MAP_0180 transcript:AAS02497 description:""hypothetical protein""
AAS02614	MAP_0297c	14	3	715.2	pep:novel chromosome:GCA_000007865.1:Chromosome:316255:317778:-1 gene:MAP_0297c transcript:AAS02614 description:""hypothetical protein""
ETB52011	O976_10725	12	1	705.6	pep:novel supercontig:GCA_000504885.1:contig000626:1:573:1 gene:O976_10725 transcript:ETB52011 description:""hypothetical protein""
AAS02480;ETB35369	MAP_0163	18	17	688.32	pep:novel chromosome:GCA_000007865.1:Chromosome:164658:165683:1 gene:MAP_0163 transcript:AAS02480 description:""hypothetical protein""
AAS04880	MAP_2563	17	17	680.08	pep:novel chromosome:GCA_000007865.1:Chromosome:2880669:2882363:1 gene:MAP_2563 transcript:AAS04880 description:""hypothetical protein""
AAS06434;ETA96521	MAP_3884	15	15	664.26	pep:novel chromosome:GCA_000007865.1:Chromosome:4344842:4345852:1 gene:MAP_3884 transcript:AAS06434 description:""hypothetical protein""
AAS05154	MAP_2837c	12	12	630.32	pep:novel chromosome:GCA_000007865.1:Chromosome:3164231:3166591:-1 gene:MAP_2837c transcript:AAS05154 description:""hypothetical protein""
AAS06209	MAP_3659	15	14	610.07	pep:novel chromosome:GCA_000007865.1:Chromosome:4064469:4065998:1 gene:MAP_3659 transcript:AAS06209 description:""hypothetical protein""
AAS02389;ETB09139	MAP_0072c	12	12	604.28	pep:novel chromosome:GCA_000007865.1:Chromosome:79717:80604:-1 gene:MAP_0072c transcript:AAS02389 description:""hypothetical protein""
AAS05553	MAP_3005c	13	13	601.77	pep:novel chromosome:GCA_000007865.1:Chromosome:3341754:3342521:-1 gene:MAP_3005c transcript:AAS05553 description:""hypothetical protein""
AAS06679;ETB45922;ETB45932	MAP_4129	14	14	599.62	pep:novel chromosome:GCA_000007865.1:Chromosome:4601768:4602778:1 gene:MAP_4129 transcript:AAS06679 description:""hypothetical protein""
AAS05646;ETB14008	MAP_3098c	15	15	596.94	pep:novel chromosome:GCA_000007865.1:Chromosome:3445182:3446720:-1 gene:MAP_3098c transcript:AAS05646 description:""hypothetical protein""
AAS05849;ETB05993;ETB14294	MAP_3299c	14	14	588.88	pep:novel chromosome:GCA_000007865.1:Chromosome:3666132:3668132:-1 gene:MAP_3299c transcript:AAS05849 description:""hypothetical protein""
AAS05555;AAS06699	MAP_3007	12	12	577.3	pep:novel chromosome:GCA_000007865.1:Chromosome:3344071:3344916:1 gene:MAP_3007 transcript:AAS05555 description:""hypothetical protein""
AAS06502;ETB46347	MAP_3952	14	14	560.72	pep:novel chromosome:GCA_000007865.1:Chromosome:4413371:4414894:1 gene:MAP_3952 transcript:AAS06502 description:""hypothetical protein""
ETB37441;AAS03223;ELP47203;ETA99939;ETA99979;ETB28204	O975_17175	14	10	555.69	pep:novel supercontig:GCA_000504995.1:contig000834:4248:7619:-1 gene:O975_17175 transcript:ETB37441 description:""hypothetical protein""
AAS06022;ELP44847;ETB44482;ETB54733	MAP_3472c	15	14	532.27	pep:novel chromosome:GCA_000007865.1:Chromosome:3855539:3858373:-1 gene:MAP_3472c transcript:AAS06022 description:""hypothetical protein""
AAS06117	MAP_3567	12	12	520.66	pep:novel chromosome:GCA_000007865.1:Chromosome:3967125:3967988:1 gene:MAP_3567 transcript:AAS06117 description:""hypothetical protein""
AAS06394;ETA96701;ETB34745;ETB46650	MAP_3844	13	13	515.89	pep:novel chromosome:GCA_000007865.1:Chromosome:4299893:4304170:1 gene:MAP_3844 transcript:AAS06394 description:""hypothetical protein""
AAS06015;ELP44855;ELP44867;ETB33386	MAP_3465	12	9	507.28	pep:novel chromosome:GCA_000007865.1:Chromosome:3846859:3849480:1 gene:MAP_3465 transcript:AAS06015 description:""hypothetical protein""
AAS06247;ELP44641	MAP_3697c	11	11	494.98	pep:novel chromosome:GCA_000007865.1:Chromosome:4113101:4113847:-1 gene:MAP_3697c transcript:AAS06247 description:""hypothetical protein""
AAS06478;ETB26571;ETB34592;ETB46400;ETB46406	MAP_3928c	16	16	492.35	pep:novel chromosome:GCA_000007865.1:Chromosome:4387333:4389501:-1 gene:MAP_3928c transcript:AAS06478 description:""hypothetical protein""
AAS04575;ETB40898	MAP_2258c	15	15	490.86	pep:novel chromosome:GCA_000007865.1:Chromosome:2521878:2523920:-1 gene:MAP_2258c transcript:AAS04575 description:""hypothetical protein""
AAS06669	MAP_4119c	15	15	486.74	pep:novel chromosome:GCA_000007865.1:Chromosome:4589711:4591069:-1 gene:MAP_4119c transcript:AAS06669 description:""hypothetical protein""
AAS02789;ETB01393;ETB01454;ETB48091	MAP_0472c	13	11	486.18	pep:novel chromosome:GCA_000007865.1:Chromosome:499180:500253:-1 gene:MAP_0472c transcript:AAS02789 description:""hypothetical protein""
AAS02371	MAP_0054c	11	11	468.03	pep:novel chromosome:GCA_000007865.1:Chromosome:60182:60970:-1 gene:MAP_0054c transcript:AAS02371 description:""hypothetical protein""
AAS02579;ELP47995;ETB30184	MAP_0262	14	14	460.24	pep:novel chromosome:GCA_000007865.1:Chromosome:281391:283265:1 gene:MAP_0262 transcript:AAS02579 description:""hypothetical protein""
ETB01939	O979_12815	5	5	459.65	pep:novel supercontig:GCA_000504785.1:contig000264:25871:26662:1 gene:O979_12815 transcript:ETB01939 description:""hypothetical protein""
AAS05781;ETB07531;ETB14187;ETB14198;ETB35385	MAP_3233c	13	12	435.11	pep:novel chromosome:GCA_000007865.1:Chromosome:3587161:3589011:-1 gene:MAP_3233c transcript:AAS05781 description:""hypothetical protein""
AAS04096;ETB39649	MAP_1779c	14	13	433.74	pep:novel chromosome:GCA_000007865.1:Chromosome:1939816:1941813:-1 gene:MAP_1779c transcript:AAS04096 description:""hypothetical protein""
AAS04616	MAP_2299c	8	2	428.04	pep:novel chromosome:GCA_000007865.1:Chromosome:2576935:2578008:-1 gene:MAP_2299c transcript:AAS04616 description:""hypothetical protein""
AAS06858	MAP_4308c	10	4	420.33	pep:novel chromosome:GCA_000007865.1:Chromosome:4778143:4779072:-1 gene:MAP_4308c transcript:AAS06858 description:""hypothetical protein""
AAS04730;ETB04271;ETB12854;ETB33563;ETB53148	MAP_2413c	11	11	416.94	pep:novel chromosome:GCA_000007865.1:Chromosome:2709090:2710826:-1 gene:MAP_2413c transcript:AAS04730 description:""hypothetical protein""
AAS06671;ELP44218;ELP44286;ETA95147;ETB08605;ETB25903;ETB34139	MAP_4121	13	13	413.98	pep:novel chromosome:GCA_000007865.1:Chromosome:4591733:4595956:1 gene:MAP_4121 transcript:AAS06671 description:""hypothetical protein""
AAS05727;ETB43663	MAP_3179c	8	8	398.42	pep:novel chromosome:GCA_000007865.1:Chromosome:3529271:3530029:-1 gene:MAP_3179c transcript:AAS05727 description:""hypothetical protein""
AAS05813;ETB07563;ETB43875	MAP_3265	9	9	398.21	pep:novel chromosome:GCA_000007865.1:Chromosome:3626111:3627415:1 gene:MAP_3265 transcript:AAS05813 description:""hypothetical protein""
AAS02561;ETB30233;ETB30236;ETB47546	MAP_0244	11	10	397.43	pep:novel chromosome:GCA_000007865.1:Chromosome:265500:266696:1 gene:MAP_0244 transcript:AAS02561 description:""hypothetical protein""
AAS05983;ELP44894;ETB07914;ETB44390;ETB54676	MAP_3433	10	10	396.49	pep:novel chromosome:GCA_000007865.1:Chromosome:3812418:3813731:1 gene:MAP_3433 transcript:AAS05983 description:""hypothetical protein""
AAS06157	MAP_3607	12	11	396.34	pep:novel chromosome:GCA_000007865.1:Chromosome:4003803:4005416:1 gene:MAP_3607 transcript:AAS06157 description:""hypothetical protein""
AAS04979;ELP45710	MAP_2662c	12	9	392.85	pep:novel chromosome:GCA_000007865.1:Chromosome:2998560:3000308:-1 gene:MAP_2662c transcript:AAS04979 description:""hypothetical protein""
AAS04731;AAS06285;ETB05431;ETB33579	MAP_2414c	12	12	391.8	pep:novel chromosome:GCA_000007865.1:Chromosome:2710823:2713432:-1 gene:MAP_2414c transcript:AAS04731 description:""hypothetical protein""
AAS03198;ETB28276;ETB28291;ETB37384;ETB49342;ETB49349	MAP_0881	14	14	391.61	pep:novel chromosome:GCA_000007865.1:Chromosome:906563:908500:1 gene:MAP_0881 transcript:AAS03198 description:""hypothetical protein""
ETB02326	O978_16055	7	7	389.66	pep:novel supercontig:GCA_000504845.1:contig000355:8469:9038:-1 gene:O978_16055 transcript:ETB02326 description:""hypothetical protein""
AAS02771;ELP47824;ELP47873	MAP_0454	8	8	387.46	pep:novel chromosome:GCA_000007865.1:Chromosome:481345:482733:1 gene:MAP_0454 transcript:AAS02771 description:""hypothetical protein""
AAS03184;ELP47167;ETB02261;ETB02286	MAP_0867c	11	11	379.44	pep:novel chromosome:GCA_000007865.1:Chromosome:889618:890436:-1 gene:MAP_0867c transcript:AAS03184 description:""hypothetical protein""
AAS06042;ETB44554	MAP_3492	8	8	378.37	pep:novel chromosome:GCA_000007865.1:Chromosome:3882715:3885090:1 gene:MAP_3492 transcript:AAS06042 description:""hypothetical protein""
AAS05984;ETB14678	MAP_3434	8	8	373.91	pep:novel chromosome:GCA_000007865.1:Chromosome:3813755:3814747:1 gene:MAP_3434 transcript:AAS05984 description:""hypothetical protein""
AAS06267;ELP44656	MAP_3717c	10	10	371.4	pep:novel chromosome:GCA_000007865.1:Chromosome:4136862:4137992:-1 gene:MAP_3717c transcript:AAS06267 description:""hypothetical protein""
AAS06330;ETA96950	MAP_3780	11	11	368.65	pep:novel chromosome:GCA_000007865.1:Chromosome:4224900:4228889:1 gene:MAP_3780 transcript:AAS06330 description:""hypothetical protein""
AAS06483	MAP_3933c	7	7	357.9	pep:novel chromosome:GCA_000007865.1:Chromosome:4393539:4394477:-1 gene:MAP_3933c transcript:AAS06483 description:""hypothetical protein""
AAS04291;ETB12106;ETB12122;ETB32793	MAP_1974	10	10	352.18	pep:novel chromosome:GCA_000007865.1:Chromosome:2180868:2182487:1 gene:MAP_1974 transcript:AAS04291 description:""hypothetical protein""
ETB02590;AAS03439	O979_10865	7	7	349.32	pep:novel supercontig:GCA_000504785.1:contig000226:8498:8812:-1 gene:O979_10865 transcript:ETB02590 description:""hypothetical protein""
ETB02223;ETB10302;ETB49302	O978_16375	10	10	348.06	pep:novel supercontig:GCA_000504845.1:contig000362:8488:9597:-1 gene:O978_16375 transcript:ETB02223 description:""hypothetical protein""
AAS06218	MAP_3668c	7	7	347.88	pep:novel chromosome:GCA_000007865.1:Chromosome:4075263:4076243:-1 gene:MAP_3668c transcript:AAS06218 description:""hypothetical protein""
AAS06166;ETB14936	MAP_3616c	6	6	346.49	pep:novel chromosome:GCA_000007865.1:Chromosome:4013016:4014440:-1 gene:MAP_3616c transcript:AAS06166 description:""hypothetical protein""
AAS04437;ELP45965;ELP46002;ETB12403	MAP_2120c	10	10	346.41	pep:novel chromosome:GCA_000007865.1:Chromosome:2347936:2349948:-1 gene:MAP_2120c transcript:AAS04437 description:""hypothetical protein""
AAS06746	MAP_4196	7	7	344.25	pep:novel chromosome:GCA_000007865.1:Chromosome:4666206:4666871:1 gene:MAP_4196 transcript:AAS06746 description:""hypothetical protein""
AAS06583;ELP44294;ETA96153	MAP_4033c	7	7	343.59	pep:novel chromosome:GCA_000007865.1:Chromosome:4493028:4494755:-1 gene:MAP_4033c transcript:AAS06583 description:""hypothetical protein""
AAS06065	MAP_3515c	9	9	340.72	pep:novel chromosome:GCA_000007865.1:Chromosome:3915734:3916345:-1 gene:MAP_3515c transcript:AAS06065 description:""hypothetical protein""
AAS06195;ETB08392	MAP_3645	9	9	338.12	pep:novel chromosome:GCA_000007865.1:Chromosome:4046903:4048438:1 gene:MAP_3645 transcript:AAS06195 description:""hypothetical protein""
AAS05655	MAP_3107c	9	9	337.8	pep:novel chromosome:GCA_000007865.1:Chromosome:3453393:3454325:-1 gene:MAP_3107c transcript:AAS05655 description:""hypothetical protein""
AAS04470	MAP_2153	7	7	337.29	pep:novel chromosome:GCA_000007865.1:Chromosome:2384816:2385868:1 gene:MAP_2153 transcript:AAS04470 description:""hypothetical protein""
AAS02377	MAP_0060c	10	10	335.68	pep:novel chromosome:GCA_000007865.1:Chromosome:66384:67490:-1 gene:MAP_0060c transcript:AAS02377 description:""hypothetical protein""
ETB02331	O978_16080	9	9	333.29	pep:novel supercontig:GCA_000504845.1:contig000355:14196:15044:1 gene:O978_16080 transcript:ETB02331 description:""hypothetical protein""
ETB02176	O979_12160	8	1	333.26	pep:novel supercontig:GCA_000504785.1:contig000253:10580:12631:-1 gene:O979_12160 transcript:ETB02176 description:""hypothetical protein""
AAS02754;ETB36240	MAP_0437	8	8	333.07	pep:novel chromosome:GCA_000007865.1:Chromosome:464988:466061:1 gene:MAP_0437 transcript:AAS02754 description:""hypothetical protein""
ETB03680;ETB31769;ETB31776;ETB39026	O978_12510	8	1	332.19	pep:novel supercontig:GCA_000504845.1:contig000285:15413:17464:1 gene:O978_12510 transcript:ETB03680 description:""hypothetical protein""
AAS05011;ELP45642	MAP_2694	8	8	329.69	pep:novel chromosome:GCA_000007865.1:Chromosome:3029482:3030537:1 gene:MAP_2694 transcript:AAS05011 description:""hypothetical protein""
ETB00602	O979_15035	11	11	329.3	pep:novel supercontig:GCA_000504785.1:contig000311:16051:18180:1 gene:O979_15035 transcript:ETB00602 description:""hypothetical protein""
AAS05219;ETB34577;ETB42771	MAP_2902	10	10	325.53	pep:novel chromosome:GCA_000007865.1:Chromosome:3231600:3233327:1 gene:MAP_2902 transcript:AAS05219 description:""hypothetical protein""
AAS03847	MAP_1530	5	5	324.95	pep:novel chromosome:GCA_000007865.1:Chromosome:1679436:1680929:1 gene:MAP_1530 transcript:AAS03847 description:""hypothetical protein""
AAS02938;ETB36854	MAP_0621	9	9	322.9	pep:novel chromosome:GCA_000007865.1:Chromosome:647509:649161:1 gene:MAP_0621 transcript:AAS02938 description:""hypothetical protein""
AAS05837	MAP_3287	8	8	322.1	pep:novel chromosome:GCA_000007865.1:Chromosome:3650375:3651256:1 gene:MAP_3287 transcript:AAS05837 description:""hypothetical protein""
AAS05855;ENSBTAP00000007812	MAP_3305c	9	9	319.77	pep:novel chromosome:GCA_000007865.1:Chromosome:3676104:3676958:-1 gene:MAP_3305c transcript:AAS05855 description:""hypothetical protein""
AAS02330	MAP_0013c	4	4	319.27	pep:novel chromosome:GCA_000007865.1:Chromosome:14804:15085:-1 gene:MAP_0013c transcript:AAS02330 description:""hypothetical protein""
AAS06328	MAP_3778	12	12	317.34	pep:novel chromosome:GCA_000007865.1:Chromosome:4221434:4223287:1 gene:MAP_3778 transcript:AAS06328 description:""hypothetical protein""
AAS06126	MAP_3576	7	7	316	pep:novel chromosome:GCA_000007865.1:Chromosome:3974672:3975772:1 gene:MAP_3576 transcript:AAS06126 description:""hypothetical protein""
AAS06501	MAP_3951c	9	9	314.01	pep:novel chromosome:GCA_000007865.1:Chromosome:4411265:4413304:-1 gene:MAP_3951c transcript:AAS06501 description:""hypothetical protein""
AAS06190	MAP_3640	6	6	309.5	pep:novel chromosome:GCA_000007865.1:Chromosome:4039997:4041145:1 gene:MAP_3640 transcript:AAS06190 description:""hypothetical protein""
ETB02308	O979_11685	7	7	308.1	pep:novel supercontig:GCA_000504785.1:contig000244:1090:3183:-1 gene:O979_11685 transcript:ETB02308 description:""hypothetical protein""
AAS06697	MAP_4147	10	10	306.45	pep:novel chromosome:GCA_000007865.1:Chromosome:4625117:4626313:1 gene:MAP_4147 transcript:AAS06697 description:""hypothetical protein""
AAS05845	MAP_3295	7	7	303.4	pep:novel chromosome:GCA_000007865.1:Chromosome:3661456:3662799:1 gene:MAP_3295 transcript:AAS05845 description:""hypothetical protein""
AAS06405;ELP44502;ELP44539;ETA96699;ETA99360	MAP_3855	7	7	300.48	pep:novel chromosome:GCA_000007865.1:Chromosome:4318151:4319023:1 gene:MAP_3855 transcript:AAS06405 description:""hypothetical protein""
AAS03817;ETB01136;ETB03626	MAP_1500c	8	8	298.7	pep:novel chromosome:GCA_000007865.1:Chromosome:1641241:1643382:-1 gene:MAP_1500c transcript:AAS03817 description:""hypothetical protein""
AAS05897	MAP_3347c	6	6	296.98	pep:novel chromosome:GCA_000007865.1:Chromosome:3715674:3717095:-1 gene:MAP_3347c transcript:AAS05897 description:""hypothetical protein""
AAS06445	MAP_3895c	7	7	296.95	pep:novel chromosome:GCA_000007865.1:Chromosome:4360152:4361471:-1 gene:MAP_3895c transcript:AAS06445 description:""hypothetical protein""
AAS06159	MAP_3609	8	8	296.87	pep:novel chromosome:GCA_000007865.1:Chromosome:4006642:4008192:1 gene:MAP_3609 transcript:AAS06159 description:""hypothetical protein""
ETB01093	O979_14190	4	4	296.01	pep:novel supercontig:GCA_000504785.1:contig000294:1:516:1 gene:O979_14190 transcript:ETB01093 description:""hypothetical protein""
AAS05146	MAP_2829	10	10	292.45	pep:novel chromosome:GCA_000007865.1:Chromosome:3156289:3157704:1 gene:MAP_2829 transcript:AAS05146 description:""hypothetical protein""
ETB01678	O978_18025	9	9	287.72	pep:novel supercontig:GCA_000504845.1:contig000388:9457:10584:-1 gene:O978_18025 transcript:ETB01678 description:""hypothetical protein""
ETB01173;ETB38866	O979_13995	7	7	284.88	pep:novel supercontig:GCA_000504785.1:contig000291:2443:3345:-1 gene:O979_13995 transcript:ETB01173 description:""hypothetical protein""
AAS06249	MAP_3699c	7	7	283.31	pep:novel chromosome:GCA_000007865.1:Chromosome:4115834:4116661:-1 gene:MAP_3699c transcript:AAS06249 description:""hypothetical protein""
AAS05875	MAP_3325	4	4	280.06	pep:novel chromosome:GCA_000007865.1:Chromosome:3693954:3694802:1 gene:MAP_3325 transcript:AAS05875 description:""hypothetical protein""
AAS06800	MAP_4250c	6	6	278.2	pep:novel chromosome:GCA_000007865.1:Chromosome:4718620:4719663:-1 gene:MAP_4250c transcript:AAS06800 description:""hypothetical protein""
AAS04878;ETB33857;ETB53419	MAP_2561	6	5	278.15	pep:novel chromosome:GCA_000007865.1:Chromosome:2878312:2879955:1 gene:MAP_2561 transcript:AAS04878 description:""hypothetical protein""
AAS06821	MAP_4271	9	9	272.35	pep:novel chromosome:GCA_000007865.1:Chromosome:4738758:4739957:1 gene:MAP_4271 transcript:AAS06821 description:""hypothetical protein""
ETB02600	O979_10780	6	6	272.35	pep:novel supercontig:GCA_000504785.1:contig000224:1647:2363:1 gene:O979_10780 transcript:ETB02600 description:""hypothetical protein""
AAS06653	MAP_4103c	8	7	271.23	pep:novel chromosome:GCA_000007865.1:Chromosome:4577986:4578828:-1 gene:MAP_4103c transcript:AAS06653 description:""hypothetical protein""
AAS06155;AAS06635	MAP_3605	9	9	271.04	pep:novel chromosome:GCA_000007865.1:Chromosome:4001203:4002243:1 gene:MAP_3605 transcript:AAS06155 description:""hypothetical protein""
AAS04332	MAP_2015	7	7	270.88	pep:novel chromosome:GCA_000007865.1:Chromosome:2223652:2224959:1 gene:MAP_2015 transcript:AAS04332 description:""hypothetical protein""
ETB02950	O979_10345	7	7	270.04	pep:novel supercontig:GCA_000504785.1:contig000209:4523:5200:-1 gene:O979_10345 transcript:ETB02950 description:""hypothetical protein""
AAS05776;ETB54399;ETB54405	MAP_3228	7	7	268.63	pep:novel chromosome:GCA_000007865.1:Chromosome:3581361:3582707:1 gene:MAP_3228 transcript:AAS05776 description:""hypothetical protein""
AAS06576;ETA98071;ETB46127	MAP_4026	7	7	266.87	pep:novel chromosome:GCA_000007865.1:Chromosome:4487314:4488618:1 gene:MAP_4026 transcript:AAS06576 description:""hypothetical protein""
ETB05129	O979_05235	4	4	266.72	pep:novel supercontig:GCA_000504785.1:contig000094:8970:9638:-1 gene:O979_05235 transcript:ETB05129 description:""hypothetical protein""
AAS06382;ETB46698;ETB46710	MAP_3832c	9	8	262.58	pep:novel chromosome:GCA_000007865.1:Chromosome:4285426:4287123:-1 gene:MAP_3832c transcript:AAS06382 description:""hypothetical protein""
AAS05808	MAP_3260	8	8	262.45	pep:novel chromosome:GCA_000007865.1:Chromosome:3619613:3620587:1 gene:MAP_3260 transcript:AAS05808 description:""hypothetical protein""
AAS02351;ELP44086;ELP44330;ELP45847;ELP47152;ELP48294	MAP_0034	6	6	262.44	pep:novel chromosome:GCA_000007865.1:Chromosome:40022:41242:1 gene:MAP_0034 transcript:AAS02351 description:""hypothetical protein""
AAS05835	MAP_3285c	5	5	259.67	pep:novel chromosome:GCA_000007865.1:Chromosome:3647867:3648931:-1 gene:MAP_3285c transcript:AAS05835 description:""hypothetical protein""
AAS05818	MAP_3270c	8	8	258.39	pep:novel chromosome:GCA_000007865.1:Chromosome:3629834:3631489:-1 gene:MAP_3270c transcript:AAS05818 description:""hypothetical protein""
AAS04401;ETB40487	MAP_2084	5	4	256.51	pep:novel chromosome:GCA_000007865.1:Chromosome:2303464:2304918:1 gene:MAP_2084 transcript:AAS04401 description:""hypothetical protein""
AAS02340;ETB27242;ETB27263;ETB35016;ETB47015	MAP_0023c	7	7	254.74	pep:novel chromosome:GCA_000007865.1:Chromosome:24865:26499:-1 gene:MAP_0023c transcript:AAS02340 description:""hypothetical protein""
AAS04285	MAP_1968c	6	6	253.7	pep:novel chromosome:GCA_000007865.1:Chromosome:2174492:2176054:-1 gene:MAP_1968c transcript:AAS04285 description:""hypothetical protein""
AAS06885;ETA97454;ETA97481;ETB08155;ETB08171	MAP_4335	8	8	253.51	pep:novel chromosome:GCA_000007865.1:Chromosome:4812371:4814773:1 gene:MAP_4335 transcript:AAS06885 description:""hypothetical protein""
AAS06574;ETB46138	MAP_4024	8	8	253.36	pep:novel chromosome:GCA_000007865.1:Chromosome:4484655:4486295:1 gene:MAP_4024 transcript:AAS06574 description:""hypothetical protein""
AAS02468	MAP_0151c	5	5	248.57	pep:novel chromosome:GCA_000007865.1:Chromosome:155589:156041:-1 gene:MAP_0151c transcript:AAS02468 description:""hypothetical protein""
AAS05918;ETB06176;ETB06214;ETB35899	MAP_3368c	6	5	247.15	pep:novel chromosome:GCA_000007865.1:Chromosome:3742620:3743720:-1 gene:MAP_3368c transcript:AAS05918 description:""hypothetical protein""
AAS06518	MAP_3968	6	6	246.26	pep:novel chromosome:GCA_000007865.1:Chromosome:4428497:4429084:1 gene:MAP_3968 transcript:AAS06518 description:""hypothetical protein""
AAS04644;ETB33434;ETB33439	MAP_2327	7	4	245.23	pep:novel chromosome:GCA_000007865.1:Chromosome:2610318:2612057:1 gene:MAP_2327 transcript:AAS04644 description:""hypothetical protein""
AAS03235;ELP47214;ETB02372	MAP_0918	7	7	244.74	pep:novel chromosome:GCA_000007865.1:Chromosome:950755:952221:1 gene:MAP_0918 transcript:AAS03235 description:""hypothetical protein""
AAS06806;ETB33843;ETB45711	MAP_4256	5	5	242.25	pep:novel chromosome:GCA_000007865.1:Chromosome:4724943:4726364:1 gene:MAP_4256 transcript:AAS06806 description:""hypothetical protein""
ETB04295	O979_07360	8	7	241.66	pep:novel supercontig:GCA_000504785.1:contig000137:325:1959:-1 gene:O979_07360 transcript:ETB04295 description:""hypothetical protein""
AAS06816;ETA94049;ETB25408	MAP_4266	6	6	240.01	pep:novel chromosome:GCA_000007865.1:Chromosome:4735049:4736575:1 gene:MAP_4266 transcript:AAS06816 description:""hypothetical protein""
AAS05842	MAP_3292c	6	6	236.59	pep:novel chromosome:GCA_000007865.1:Chromosome:3657829:3658851:-1 gene:MAP_3292c transcript:AAS05842 description:""hypothetical protein""
AAS06406	MAP_3856	6	5	229.73	pep:novel chromosome:GCA_000007865.1:Chromosome:4319080:4319853:1 gene:MAP_3856 transcript:AAS06406 description:""hypothetical protein""
AAS06156	MAP_3606	8	8	228.78	pep:novel chromosome:GCA_000007865.1:Chromosome:4002240:4003796:1 gene:MAP_3606 transcript:AAS06156 description:""hypothetical protein""
ETB04526;ETB13014	O979_06915	6	6	228.06	pep:novel supercontig:GCA_000504785.1:contig000122:22002:23129:1 gene:O979_06915 transcript:ETB04526 description:""hypothetical protein""
AAS05843;ETB05985;ETB35579	MAP_3293	7	7	227.09	pep:novel chromosome:GCA_000007865.1:Chromosome:3658955:3660334:1 gene:MAP_3293 transcript:AAS05843 description:""hypothetical protein""
AAS05285	MAP_2968	3	3	226.79	pep:novel chromosome:GCA_000007865.1:Chromosome:3303986:3304756:1 gene:MAP_2968 transcript:AAS05285 description:""hypothetical protein""
ETB00089	O979_15855	4	4	225.74	pep:novel supercontig:GCA_000504785.1:contig000324:24272:25048:1 gene:O979_15855 transcript:ETB00089 description:""hypothetical protein""
AAS06241	MAP_3691c	6	6	224.75	pep:novel chromosome:GCA_000007865.1:Chromosome:4105101:4105943:-1 gene:MAP_3691c transcript:AAS06241 description:""hypothetical protein""
AAS05182	MAP_2865c	9	9	223.78	pep:novel chromosome:GCA_000007865.1:Chromosome:3192790:3193542:-1 gene:MAP_2865c transcript:AAS05182 description:""hypothetical protein""
AAS05820;ELP45052;ETB14241	MAP_3272	7	7	221.97	pep:novel chromosome:GCA_000007865.1:Chromosome:3632368:3632784:1 gene:MAP_3272 transcript:AAS05820 description:""hypothetical protein""
AAS06114	MAP_3564	7	7	221.92	pep:novel chromosome:GCA_000007865.1:Chromosome:3962958:3963899:1 gene:MAP_3564 transcript:AAS06114 description:""hypothetical protein""
ETB02114;ETB28726	O978_16835	4	4	221.9	pep:novel supercontig:GCA_000504845.1:contig000369:25968:26879:1 gene:O978_16835 transcript:ETB02114 description:""hypothetical protein""
AAS06161;ETB44831	MAP_3611	7	7	221.88	pep:novel chromosome:GCA_000007865.1:Chromosome:4008857:4009828:1 gene:MAP_3611 transcript:AAS06161 description:""hypothetical protein""
AAS06523	MAP_3973c	5	5	221.86	pep:novel chromosome:GCA_000007865.1:Chromosome:4431626:4432450:-1 gene:MAP_3973c transcript:AAS06523 description:""hypothetical protein""
AAS03022;ELP47584	MAP_0705	5	5	221.63	pep:novel chromosome:GCA_000007865.1:Chromosome:728144:729316:1 gene:MAP_0705 transcript:AAS03022 description:""hypothetical protein""
AAS05582	MAP_3034	5	5	220.25	pep:novel chromosome:GCA_000007865.1:Chromosome:3375369:3376796:1 gene:MAP_3034 transcript:AAS05582 description:""hypothetical protein""
AAS05892	MAP_3342	6	6	220.11	pep:novel chromosome:GCA_000007865.1:Chromosome:3710625:3711449:1 gene:MAP_3342 transcript:AAS05892 description:""hypothetical protein""
ETB04986;ELP45578	O979_05635	5	5	218.44	pep:novel supercontig:GCA_000504785.1:contig000099:13168:13605:1 gene:O979_05635 transcript:ETB04986 description:""hypothetical protein""
AAS04750;ETB04292;ETB05485;ETB05508;ETB41342	MAP_2433	8	8	218.16	pep:novel chromosome:GCA_000007865.1:Chromosome:2730831:2732969:1 gene:MAP_2433 transcript:AAS04750 description:""hypothetical protein""
AAS06025;ETB14735	MAP_3475c	7	7	216.42	pep:novel chromosome:GCA_000007865.1:Chromosome:3859787:3860434:-1 gene:MAP_3475c transcript:AAS06025 description:""hypothetical protein""
ETB00080	O979_15795	9	9	216.05	pep:novel supercontig:GCA_000504785.1:contig000324:10237:11187:-1 gene:O979_15795 transcript:ETB00080 description:""hypothetical protein""
AAS05169	MAP_2852	6	6	215.74	pep:novel chromosome:GCA_000007865.1:Chromosome:3181011:3181442:1 gene:MAP_2852 transcript:AAS05169 description:""hypothetical protein""
AAS03027;ETB02038;ETB02084	MAP_0710c	6	6	215.3	pep:novel chromosome:GCA_000007865.1:Chromosome:734999:735841:-1 gene:MAP_0710c transcript:AAS03027 description:""hypothetical protein""
ETB01820;ETB51731;ETB51744	O979_12990	6	6	214.19	pep:novel supercontig:GCA_000504785.1:contig000271:5866:8472:1 gene:O979_12990 transcript:ETB01820 description:""hypothetical protein""
AAS06207	MAP_3657	5	5	213.91	pep:novel chromosome:GCA_000007865.1:Chromosome:4062045:4063454:1 gene:MAP_3657 transcript:AAS06207 description:""hypothetical protein""
AAS02814	MAP_0497	6	6	213.23	pep:novel chromosome:GCA_000007865.1:Chromosome:524978:526162:1 gene:MAP_0497 transcript:AAS02814 description:""hypothetical protein""
AAS03013;ETB10097	MAP_0696	8	8	212.74	pep:novel chromosome:GCA_000007865.1:Chromosome:717556:719283:1 gene:MAP_0696 transcript:AAS03013 description:""hypothetical protein""
AAS06014	MAP_3464	6	6	211.28	pep:novel chromosome:GCA_000007865.1:Chromosome:3845617:3846834:1 gene:MAP_3464 transcript:AAS06014 description:""hypothetical protein""
AAS06546	MAP_3996c	6	6	209.96	pep:novel chromosome:GCA_000007865.1:Chromosome:4453541:4454065:-1 gene:MAP_3996c transcript:AAS06546 description:""hypothetical protein""
AAS05222;ELP45473;ETB06814	MAP_2905c	7	7	208.4	pep:novel chromosome:GCA_000007865.1:Chromosome:3235575:3236570:-1 gene:MAP_2905c transcript:AAS05222 description:""hypothetical protein""
AAS04850;ETB33795;ETB41586	MAP_2533	6	6	206.91	pep:novel chromosome:GCA_000007865.1:Chromosome:2843828:2847250:1 gene:MAP_2533 transcript:AAS04850 description:""hypothetical protein""
AAS05179	MAP_2862	6	6	206.79	pep:novel chromosome:GCA_000007865.1:Chromosome:3189167:3190039:1 gene:MAP_2862 transcript:AAS05179 description:""hypothetical protein""
AAS03154	MAP_0837	6	6	204.78	pep:novel chromosome:GCA_000007865.1:Chromosome:855234:857354:1 gene:MAP_0837 transcript:AAS03154 description:""hypothetical protein""
AAS06515;ELP44416;ETB08783	MAP_3965c	5	5	204.77	pep:novel chromosome:GCA_000007865.1:Chromosome:4425633:4426340:-1 gene:MAP_3965c transcript:AAS06515 description:""hypothetical protein""
ETB00025	O979_15890	7	7	204.76	pep:novel supercontig:GCA_000504785.1:contig000325:1604:2794:-1 gene:O979_15890 transcript:ETB00025 description:""hypothetical protein""
AAS02573	MAP_0256	8	7	204.33	pep:novel chromosome:GCA_000007865.1:Chromosome:276839:277783:1 gene:MAP_0256 transcript:AAS02573 description:""hypothetical protein""
AAS05774;ETB14193;ETB54390;ETB54396	MAP_3226c	6	6	204.05	pep:novel chromosome:GCA_000007865.1:Chromosome:3578538:3579911:-1 gene:MAP_3226c transcript:AAS05774 description:""hypothetical protein""
AAS05028;ELP45539;ELP45659	MAP_2711c	4	4	203.7	pep:novel chromosome:GCA_000007865.1:Chromosome:3046753:3047778:-1 gene:MAP_2711c transcript:AAS05028 description:""hypothetical protein""
AAS02753	MAP_0436	5	5	202.58	pep:novel chromosome:GCA_000007865.1:Chromosome:463606:464991:1 gene:MAP_0436 transcript:AAS02753 description:""hypothetical protein""
AAS03550;ELP46878	MAP_1233	7	7	202.07	pep:novel chromosome:GCA_000007865.1:Chromosome:1295719:1296441:1 gene:MAP_1233 transcript:AAS03550 description:""hypothetical protein""
AAS06657	MAP_4107	7	6	199.04	pep:novel chromosome:GCA_000007865.1:Chromosome:4580479:4580958:1 gene:MAP_4107 transcript:AAS06657 description:""hypothetical protein""
AAS02739;ETB47924	MAP_0422c	7	7	198.46	pep:novel chromosome:GCA_000007865.1:Chromosome:445667:447997:-1 gene:MAP_0422c transcript:AAS02739 description:""hypothetical protein""
AAS05832	MAP_3282c	7	6	197.92	pep:novel chromosome:GCA_000007865.1:Chromosome:3642272:3643201:-1 gene:MAP_3282c transcript:AAS05832 description:""hypothetical protein""
ELP47365;AAS04646	D522_05808	4	3	197.89	pep:novel supercontig:GCA_000330785.1:contig34:128146:128619:-1 gene:D522_05808 transcript:ELP47365 description:""hypothetical protein""
ETB02271	O979_11780	7	7	195.36	pep:novel supercontig:GCA_000504785.1:contig000246:4890:6650:-1 gene:O979_11780 transcript:ETB02271 description:""hypothetical protein""
ETB01463	O978_18350	4	4	195.17	pep:novel supercontig:GCA_000504845.1:contig000393:8907:9473:1 gene:O978_18350 transcript:ETB01463 description:""hypothetical protein""
AAS06004	MAP_3454	5	5	194.75	pep:novel chromosome:GCA_000007865.1:Chromosome:3834067:3834921:1 gene:MAP_3454 transcript:AAS06004 description:""hypothetical protein""
AAS06896	MAP_4346c	3	1	194.49	pep:novel chromosome:GCA_000007865.1:Chromosome:4826629:4827216:-1 gene:MAP_4346c transcript:AAS06896 description:""hypothetical protein""
AAS05647	MAP_3099c	6	5	194.31	pep:novel chromosome:GCA_000007865.1:Chromosome:3446877:3447617:-1 gene:MAP_3099c transcript:AAS05647 description:""hypothetical protein""
AAS05190;ETB05239;ETB34524	MAP_2873c	6	4	193.35	pep:novel chromosome:GCA_000007865.1:Chromosome:3200316:3203543:-1 gene:MAP_2873c transcript:AAS05190 description:""hypothetical protein""
AAS06777;ETB08352;ETB33915;ETB33926	MAP_4227c	6	6	192.87	pep:novel chromosome:GCA_000007865.1:Chromosome:4697226:4698074:-1 gene:MAP_4227c transcript:AAS06777 description:""hypothetical protein""
AAS02506;ELP48116;ETB35441	MAP_0189	4	4	191.92	pep:novel chromosome:GCA_000007865.1:Chromosome:194464:195468:1 gene:MAP_0189 transcript:AAS02506 description:""hypothetical protein""
AAS04117;ETB32368	MAP_1800c	7	7	190.52	pep:novel chromosome:GCA_000007865.1:Chromosome:1974393:1976276:-1 gene:MAP_1800c transcript:AAS04117 description:""hypothetical protein""
AAS06613;ETB08699	MAP_4063c	4	4	190.04	pep:novel chromosome:GCA_000007865.1:Chromosome:4525253:4525744:-1 gene:MAP_4063c transcript:AAS06613 description:""hypothetical protein""
AAS03584;ETB00404;ETB03098	MAP_1267	5	5	188.2	pep:novel chromosome:GCA_000007865.1:Chromosome:1348982:1350310:1 gene:MAP_1267 transcript:AAS03584 description:""hypothetical protein""
AAS06506	MAP_3956	6	3	187.43	pep:novel chromosome:GCA_000007865.1:Chromosome:4416335:4417630:1 gene:MAP_3956 transcript:AAS06506 description:""hypothetical protein""
AAS02324;ETB45326	MAP_0007	3	3	186.84	pep:novel chromosome:GCA_000007865.1:Chromosome:9925:10776:1 gene:MAP_0007 transcript:AAS02324 description:""hypothetical protein""
AAS06349	MAP_3799	5	5	184.52	pep:novel chromosome:GCA_000007865.1:Chromosome:4244042:4245268:1 gene:MAP_3799 transcript:AAS06349 description:""hypothetical protein""
AAS06612	MAP_4062c	7	7	184.48	pep:novel chromosome:GCA_000007865.1:Chromosome:4523634:4525154:-1 gene:MAP_4062c transcript:AAS06612 description:""hypothetical protein""
AAS06170;ETB54995;ETB55007	MAP_3620c	6	6	183.53	pep:novel chromosome:GCA_000007865.1:Chromosome:4017333:4018736:-1 gene:MAP_3620c transcript:AAS06170 description:""hypothetical protein""
AAS04330	MAP_2013c	5	5	183.3	pep:novel chromosome:GCA_000007865.1:Chromosome:2222099:2223184:-1 gene:MAP_2013c transcript:AAS04330 description:""hypothetical protein""
AAS05803	MAP_3255	5	5	183.3	pep:novel chromosome:GCA_000007865.1:Chromosome:3614189:3615982:1 gene:MAP_3255 transcript:AAS05803 description:""hypothetical protein""
AAS05064;ETB53723	MAP_2747	6	6	182.86	pep:novel chromosome:GCA_000007865.1:Chromosome:3077988:3079535:1 gene:MAP_2747 transcript:AAS05064 description:""hypothetical protein""
AAS05588	MAP_3040c	2	2	182.1	pep:novel chromosome:GCA_000007865.1:Chromosome:3381593:3382453:-1 gene:MAP_3040c transcript:AAS05588 description:""hypothetical protein""
AAS05256;ETB54080	MAP_2939c	4	4	181.67	pep:novel chromosome:GCA_000007865.1:Chromosome:3273954:3275177:-1 gene:MAP_2939c transcript:AAS05256 description:""hypothetical protein""
AAS05821	MAP_3273c	5	4	181.44	pep:novel chromosome:GCA_000007865.1:Chromosome:3632785:3633759:-1 gene:MAP_3273c transcript:AAS05821 description:""hypothetical protein""
AAS05257;ETB34694	MAP_2940c	3	3	181.31	pep:novel chromosome:GCA_000007865.1:Chromosome:3275197:3276456:-1 gene:MAP_2940c transcript:AAS05257 description:""hypothetical protein""
AAS06490	MAP_3940c	7	7	180	pep:novel chromosome:GCA_000007865.1:Chromosome:4399958:4401688:-1 gene:MAP_3940c transcript:AAS06490 description:""hypothetical protein""
AAS06177;ETB36710	MAP_3627	4	4	179.25	pep:novel chromosome:GCA_000007865.1:Chromosome:4024484:4025137:1 gene:MAP_3627 transcript:AAS06177 description:""hypothetical protein""
AAS05700	MAP_3152c	5	5	178.95	pep:novel chromosome:GCA_000007865.1:Chromosome:3505541:3506461:-1 gene:MAP_3152c transcript:AAS05700 description:""hypothetical protein""
AAS05915;ELP44929	MAP_3365c	4	4	178.94	pep:novel chromosome:GCA_000007865.1:Chromosome:3738417:3739934:-1 gene:MAP_3365c transcript:AAS05915 description:""hypothetical protein""
AAS05180	MAP_2863c	6	6	178.7	pep:novel chromosome:GCA_000007865.1:Chromosome:3190148:3191824:-1 gene:MAP_2863c transcript:AAS05180 description:""hypothetical protein""
AAS03014;ETB36938	MAP_0697	7	6	178.65	pep:novel chromosome:GCA_000007865.1:Chromosome:719287:720597:1 gene:MAP_0697 transcript:AAS03014 description:""hypothetical protein""
ETB02658	O979_10710	4	4	178.58	pep:novel supercontig:GCA_000504785.1:contig000220:5256:6332:-1 gene:O979_10710 transcript:ETB02658 description:""hypothetical protein""
AAS02367;ELP48268	MAP_0050c	5	5	178.22	pep:novel chromosome:GCA_000007865.1:Chromosome:56151:56699:-1 gene:MAP_0050c transcript:AAS02367 description:""hypothetical protein""
AAS05722;ETB14115	MAP_3174c	5	5	178.12	pep:novel chromosome:GCA_000007865.1:Chromosome:3524705:3525700:-1 gene:MAP_3174c transcript:AAS05722 description:""hypothetical protein""
AAS06424;ETB46549;ETB46552	MAP_3874c	4	4	178.04	pep:novel chromosome:GCA_000007865.1:Chromosome:4335434:4336876:-1 gene:MAP_3874c transcript:AAS06424 description:""hypothetical protein""
AAS05858;ETB06029	MAP_3308	4	4	177.93	pep:novel chromosome:GCA_000007865.1:Chromosome:3679525:3680211:1 gene:MAP_3308 transcript:AAS05858 description:""hypothetical protein""
AAS03726;ELP46731	MAP_1409c	6	6	177.78	pep:novel chromosome:GCA_000007865.1:Chromosome:1522440:1523144:-1 gene:MAP_1409c transcript:AAS03726 description:""hypothetical protein""
AAS02339	MAP_0022c	4	4	177.33	pep:novel chromosome:GCA_000007865.1:Chromosome:24273:24740:-1 gene:MAP_0022c transcript:AAS02339 description:""hypothetical protein""
AAS06401	MAP_3851c	5	5	177.21	pep:novel chromosome:GCA_000007865.1:Chromosome:4312318:4313499:-1 gene:MAP_3851c transcript:AAS06401 description:""hypothetical protein""
ETB00303	O978_19980	6	6	177.13	pep:novel supercontig:GCA_000504845.1:contig000429:3140:3829:1 gene:O978_19980 transcript:ETB00303 description:""hypothetical protein""
AAS02445	MAP_0128c	4	4	176.64	pep:novel chromosome:GCA_000007865.1:Chromosome:135876:136733:-1 gene:MAP_0128c transcript:AAS02445 description:""hypothetical protein""
ETB02395	O979_11435	5	5	176.39	pep:novel supercontig:GCA_000504785.1:contig000239:3002:3475:-1 gene:O979_11435 transcript:ETB02395 description:""hypothetical protein""
AAS05634	MAP_3086c	5	5	175.92	pep:novel chromosome:GCA_000007865.1:Chromosome:3433662:3434633:-1 gene:MAP_3086c transcript:AAS05634 description:""hypothetical protein""
AAS05236;ETB34635;ETB34639;ETB37627;ETB54031	MAP_2919c	5	5	175.82	pep:novel chromosome:GCA_000007865.1:Chromosome:3251350:3253191:-1 gene:MAP_2919c transcript:AAS05236 description:""hypothetical protein""
ETB04839;ELP45668;ETB13389;ETB53604	O979_06010	3	3	175.3	pep:novel supercontig:GCA_000504785.1:contig000104:397:1605:-1 gene:O979_06010 transcript:ETB04839 description:""hypothetical protein""
AAS05631;ELP45203;ETB07157;ETB07166;ETB35024	MAP_3083	5	5	175.21	pep:novel chromosome:GCA_000007865.1:Chromosome:3430210:3431328:1 gene:MAP_3083 transcript:AAS05631 description:""hypothetical protein""
AAS04834	MAP_2517	6	6	175.07	pep:novel chromosome:GCA_000007865.1:Chromosome:2827591:2828958:1 gene:MAP_2517 transcript:AAS04834 description:""hypothetical protein""
AAS03222;ETB28191	MAP_0905	5	1	174.44	pep:novel chromosome:GCA_000007865.1:Chromosome:934351:935742:1 gene:MAP_0905 transcript:AAS03222 description:""hypothetical protein""
AAS04851;ELP45816;ETB33801;ETB41592	MAP_2534c	4	4	174.38	pep:novel chromosome:GCA_000007865.1:Chromosome:2847255:2849270:-1 gene:MAP_2534c transcript:AAS04851 description:""hypothetical protein""
AAS06528;ETB34488;ETB42590	MAP_3978	6	6	173.58	pep:novel chromosome:GCA_000007865.1:Chromosome:4436575:4437861:1 gene:MAP_3978 transcript:AAS06528 description:""hypothetical protein""
AAS06530	MAP_3980	3	3	173.26	pep:novel chromosome:GCA_000007865.1:Chromosome:4439196:4439705:1 gene:MAP_3980 transcript:AAS06530 description:""hypothetical protein""
AAS02675;ETB35959	MAP_0358c	5	5	171.87	pep:novel chromosome:GCA_000007865.1:Chromosome:382245:383567:-1 gene:MAP_0358c transcript:AAS02675 description:""hypothetical protein""
AAS06537	MAP_3987	7	6	171.64	pep:novel chromosome:GCA_000007865.1:Chromosome:4445070:4446086:1 gene:MAP_3987 transcript:AAS06537 description:""hypothetical protein""
AAS02455	MAP_0138c	5	4	171.04	pep:novel chromosome:GCA_000007865.1:Chromosome:144761:145654:-1 gene:MAP_0138c transcript:AAS02455 description:""hypothetical protein""
AAS04463;ETB03410	MAP_2146c	6	6	171.04	pep:novel chromosome:GCA_000007865.1:Chromosome:2376369:2377679:-1 gene:MAP_2146c transcript:AAS04463 description:""hypothetical protein""
AGL36183;AAS04890;ETA93202;ETB05999	MAP4_1246	6	6	169.98	pep:novel chromosome:GCA_000390085.1:Chromosome:1315790:1317928:-1 gene:MAP4_1246 transcript:AGL36183 description:""hypothetical protein""
AAS06459	MAP_3909c	5	5	169.92	pep:novel chromosome:GCA_000007865.1:Chromosome:4372642:4373517:-1 gene:MAP_3909c transcript:AAS06459 description:""hypothetical protein""
AAS06516	MAP_3966	4	4	169.48	pep:novel chromosome:GCA_000007865.1:Chromosome:4426437:4427807:1 gene:MAP_3966 transcript:AAS06516 description:""hypothetical protein""
AAS03868;ETB03677;ETB25029;ETB31779;ETB39050;ETB51251	MAP_1551c	5	4	169.4	pep:novel chromosome:GCA_000007865.1:Chromosome:1704117:1705481:-1 gene:MAP_1551c transcript:AAS03868 description:""hypothetical protein""
AAS06149	MAP_3599c	4	4	169.27	pep:novel chromosome:GCA_000007865.1:Chromosome:3995448:3996263:-1 gene:MAP_3599c transcript:AAS06149 description:""hypothetical protein""
AAS05964;AGL35331	MAP_3414	4	4	169.21	pep:novel chromosome:GCA_000007865.1:Chromosome:3788920:3789579:1 gene:MAP_3414 transcript:AAS05964 description:""hypothetical protein""
AAS06627	MAP_4077c	4	4	169.07	pep:novel chromosome:GCA_000007865.1:Chromosome:4544877:4547252:-1 gene:MAP_4077c transcript:AAS06627 description:""hypothetical protein""
ETB02323	O978_16035	4	4	167.33	pep:novel supercontig:GCA_000504845.1:contig000355:3399:4037:1 gene:O978_16035 transcript:ETB02323 description:""hypothetical protein""
AAS05962;ETB07864;ETB07870;ETB36027	MAP_3412	7	7	165.81	pep:novel chromosome:GCA_000007865.1:Chromosome:3786088:3787347:1 gene:MAP_3412 transcript:AAS05962 description:""hypothetical protein""
AGL38979	MAP4_4140	5	2	165.23	pep:novel chromosome:GCA_000390085.1:Chromosome:4480122:4480517:-1 gene:MAP4_4140 transcript:AGL38979 description:""hypothetical protein""
ETB02414;ELP47143	O979_11365	5	5	164.84	pep:novel supercontig:GCA_000504785.1:contig000238:6482:7207:-1 gene:O979_11365 transcript:ETB02414 description:""hypothetical protein""
AAS06367	MAP_3817c	4	4	164.54	pep:novel chromosome:GCA_000007865.1:Chromosome:4265226:4266164:-1 gene:MAP_3817c transcript:AAS06367 description:""hypothetical protein""
AAS04405	MAP_2088c	6	5	162.53	pep:novel chromosome:GCA_000007865.1:Chromosome:2308178:2309551:-1 gene:MAP_2088c transcript:AAS04405 description:""hypothetical protein""
AAS03096;ETB02125	MAP_0779	6	6	162.47	pep:novel chromosome:GCA_000007865.1:Chromosome:799790:800980:1 gene:MAP_0779 transcript:AAS03096 description:""hypothetical protein""
ETB04473	O979_06995	6	6	161.71	pep:novel supercontig:GCA_000504785.1:contig000125:3966:4535:1 gene:O979_06995 transcript:ETB04473 description:""hypothetical protein""
AAS06897;ETB45347	MAP_4347c	4	4	161.25	pep:novel chromosome:GCA_000007865.1:Chromosome:4827263:4828324:-1 gene:MAP_4347c transcript:AAS06897 description:""hypothetical protein""
AAS05276	MAP_2959c	5	5	160.41	pep:novel chromosome:GCA_000007865.1:Chromosome:3292215:3293375:-1 gene:MAP_2959c transcript:AAS05276 description:""hypothetical protein""
ETB04381	O979_07230	3	3	158.82	pep:novel supercontig:GCA_000504785.1:contig000131:3837:4496:1 gene:O979_07230 transcript:ETB04381 description:""hypothetical protein""
AAS04536	MAP_2219c	4	4	158.8	pep:novel chromosome:GCA_000007865.1:Chromosome:2467289:2467717:-1 gene:MAP_2219c transcript:AAS04536 description:""hypothetical protein""
AAS06508	MAP_3958c	4	4	158.5	pep:novel chromosome:GCA_000007865.1:Chromosome:4418031:4418588:-1 gene:MAP_3958c transcript:AAS06508 description:""hypothetical protein""
AAS05238;ETB05402	MAP_2921c	4	4	158.48	pep:novel chromosome:GCA_000007865.1:Chromosome:3253814:3255319:-1 gene:MAP_2921c transcript:AAS05238 description:""hypothetical protein""
AAS05925;ETB54593	MAP_3375	5	5	157.56	pep:novel chromosome:GCA_000007865.1:Chromosome:3748069:3749418:1 gene:MAP_3375 transcript:AAS05925 description:""hypothetical protein""
AAS06556;ETB34425	MAP_4006	5	5	157.31	pep:novel chromosome:GCA_000007865.1:Chromosome:4467027:4467623:1 gene:MAP_4006 transcript:AAS06556 description:""hypothetical protein""
AAS06572	MAP_4022	6	6	156.78	pep:novel chromosome:GCA_000007865.1:Chromosome:4483286:4483879:1 gene:MAP_4022 transcript:AAS06572 description:""hypothetical protein""
ETB02160	O978_16515	5	5	155.45	pep:novel supercontig:GCA_000504845.1:contig000366:1507:2007:1 gene:O978_16515 transcript:ETB02160 description:""hypothetical protein""
AAS02327;ETB46987	MAP_0010c	3	3	154.96	pep:novel chromosome:GCA_000007865.1:Chromosome:13137:13571:-1 gene:MAP_0010c transcript:AAS02327 description:""hypothetical protein""
ETB04106	O979_07815	4	4	154.9	pep:novel supercontig:GCA_000504785.1:contig000150:14254:16221:-1 gene:O979_07815 transcript:ETB04106 description:""hypothetical protein""
AAS06747;AAS06740;ETB08389;ETB08414	MAP_4197c	5	5	154.86	pep:novel chromosome:GCA_000007865.1:Chromosome:4666875:4667786:-1 gene:MAP_4197c transcript:AAS06747 description:""hypothetical protein""
AAS05130;ETB34376	MAP_2813c	5	5	153.39	pep:novel chromosome:GCA_000007865.1:Chromosome:3143681:3144454:-1 gene:MAP_2813c transcript:AAS05130 description:""hypothetical protein""
AAS03648;ETB03243;ETB07909	MAP_1331c	3	2	152.87	pep:novel chromosome:GCA_000007865.1:Chromosome:1423172:1425772:-1 gene:MAP_1331c transcript:AAS03648 description:""hypothetical protein""
AAS05162	MAP_2845c	4	4	152.34	pep:novel chromosome:GCA_000007865.1:Chromosome:3174705:3175313:-1 gene:MAP_2845c transcript:AAS05162 description:""hypothetical protein""
AAS05924	MAP_3374	5	5	151.58	pep:novel chromosome:GCA_000007865.1:Chromosome:3747041:3748072:1 gene:MAP_3374 transcript:AAS05924 description:""hypothetical protein""
AAS05936	MAP_3386	5	5	151.18	pep:novel chromosome:GCA_000007865.1:Chromosome:3760458:3761678:1 gene:MAP_3386 transcript:AAS05936 description:""hypothetical protein""
AAS02521;ETB27865	MAP_0204c	4	4	150.38	pep:novel chromosome:GCA_000007865.1:Chromosome:207975:209513:-1 gene:MAP_0204c transcript:AAS02521 description:""hypothetical protein""
AAS05177	MAP_2860	3	3	149.87	pep:novel chromosome:GCA_000007865.1:Chromosome:3188017:3188331:1 gene:MAP_2860 transcript:AAS05177 description:""hypothetical protein""
AAS06689	MAP_4139	4	4	149.78	pep:novel chromosome:GCA_000007865.1:Chromosome:4616874:4617506:1 gene:MAP_4139 transcript:AAS06689 description:""hypothetical protein""
AAS06068;ETB44612;ETB44625	MAP_3518c	5	5	149.49	pep:novel chromosome:GCA_000007865.1:Chromosome:3919023:3920048:-1 gene:MAP_3518c transcript:AAS06068 description:""hypothetical protein""
ELP47183;AAS03201	D522_06330	4	4	149.31	pep:novel supercontig:GCA_000330785.1:contig37:35723:37093:-1 gene:D522_06330 transcript:ELP47183 description:""hypothetical protein""
AAS06801;ETB25481;ETB49364	MAP_4251c	5	5	148.15	pep:novel chromosome:GCA_000007865.1:Chromosome:4719686:4720525:-1 gene:MAP_4251c transcript:AAS06801 description:""hypothetical protein""
AAS06232;AAS06233;ETB36885;ETB36898	MAP_3682	5	5	147.02	pep:novel chromosome:GCA_000007865.1:Chromosome:4090417:4091874:1 gene:MAP_3682 transcript:AAS06232 description:""hypothetical protein""
AAS06509	MAP_3959c	4	4	146.55	pep:novel chromosome:GCA_000007865.1:Chromosome:4418585:4420105:-1 gene:MAP_3959c transcript:AAS06509 description:""hypothetical protein""
AAS02358;ETB27330;ETB35074	MAP_0041	4	4	146.32	pep:novel chromosome:GCA_000007865.1:Chromosome:45918:47552:1 gene:MAP_0041 transcript:AAS02358 description:""hypothetical protein""
AAS06568	MAP_4018c	4	1	144.98	pep:novel chromosome:GCA_000007865.1:Chromosome:4480471:4480899:-1 gene:MAP_4018c transcript:AAS06568 description:""hypothetical protein""
AAS03739;ETB11239	MAP_1422	4	4	144.36	pep:novel chromosome:GCA_000007865.1:Chromosome:1553495:1555282:1 gene:MAP_1422 transcript:AAS03739 description:""hypothetical protein""
AAS06755;ETB25616;ETB25629	MAP_4205	4	3	144.05	pep:novel chromosome:GCA_000007865.1:Chromosome:4673882:4674508:1 gene:MAP_4205 transcript:AAS06755 description:""hypothetical protein""
AAS06599	MAP_4049	5	4	143.82	pep:novel chromosome:GCA_000007865.1:Chromosome:4508816:4510540:1 gene:MAP_4049 transcript:AAS06599 description:""hypothetical protein""
AAS05894	MAP_3344c	3	3	143.68	pep:novel chromosome:GCA_000007865.1:Chromosome:3712986:3714140:-1 gene:MAP_3344c transcript:AAS05894 description:""hypothetical protein""
AAS05935;ETB14644;ETB33344	MAP_3385	4	3	143.68	pep:novel chromosome:GCA_000007865.1:Chromosome:3759532:3760446:1 gene:MAP_3385 transcript:AAS05935 description:""hypothetical protein""
ETB03353;ETB52475	O979_09530	5	4	143.63	pep:novel supercontig:GCA_000504785.1:contig000189:6048:6962:1 gene:O979_09530 transcript:ETB03353 description:""hypothetical protein""
AAS02681;ELP47939;ETA97956	MAP_0364c	5	5	142.47	pep:novel chromosome:GCA_000007865.1:Chromosome:388087:389799:-1 gene:MAP_0364c transcript:AAS02681 description:""hypothetical protein""
AAS03116	MAP_0799c	5	4	142.25	pep:novel chromosome:GCA_000007865.1:Chromosome:819041:820690:-1 gene:MAP_0799c transcript:AAS03116 description:""hypothetical protein""
AAS03948	MAP_1631c	3	3	142.04	pep:novel chromosome:GCA_000007865.1:Chromosome:1785511:1786188:-1 gene:MAP_1631c transcript:AAS03948 description:""hypothetical protein""
AAS06354	MAP_3804	3	3	141.74	pep:novel chromosome:GCA_000007865.1:Chromosome:4251236:4252057:1 gene:MAP_3804 transcript:AAS06354 description:""hypothetical protein""
AAS05558;ETB05552	MAP_3010c	4	4	141.44	pep:novel chromosome:GCA_000007865.1:Chromosome:3347852:3349579:-1 gene:MAP_3010c transcript:AAS05558 description:""hypothetical protein""
AAS06078	MAP_3528	4	4	140.51	pep:novel chromosome:GCA_000007865.1:Chromosome:3931089:3932861:1 gene:MAP_3528 transcript:AAS06078 description:""hypothetical protein""
AAS03362	MAP_1045	5	5	139.54	pep:novel chromosome:GCA_000007865.1:Chromosome:1093563:1095236:1 gene:MAP_1045 transcript:AAS03362 description:""hypothetical protein""
AAS02831	MAP_0514c	5	5	137.94	pep:novel chromosome:GCA_000007865.1:Chromosome:541509:542252:-1 gene:MAP_0514c transcript:AAS02831 description:""hypothetical protein""
ETB01385	O979_13440	3	3	137.68	pep:novel supercontig:GCA_000504785.1:contig000284:5066:5710:-1 gene:O979_13440 transcript:ETB01385 description:""hypothetical protein""
ETB02273	O979_11795	4	1	136.44	pep:novel supercontig:GCA_000504785.1:contig000246:9645:11077:-1 gene:O979_11795 transcript:ETB02273 description:""hypothetical protein""
AAS06695;ETA94752	MAP_4145	2	2	135.57	pep:novel chromosome:GCA_000007865.1:Chromosome:4623325:4624173:1 gene:MAP_4145 transcript:AAS06695 description:""hypothetical protein""
AAS02562	MAP_0245c	5	5	134.86	pep:novel chromosome:GCA_000007865.1:Chromosome:266701:267672:-1 gene:MAP_0245c transcript:AAS02562 description:""hypothetical protein""
ETB04947	O979_05800	3	3	134.29	pep:novel supercontig:GCA_000504785.1:contig000100:10617:11117:-1 gene:O979_05800 transcript:ETB04947 description:""hypothetical protein""
AAS06128	MAP_3578	3	3	132.3	pep:novel chromosome:GCA_000007865.1:Chromosome:3976552:3977892:1 gene:MAP_3578 transcript:AAS06128 description:""hypothetical protein""
AAS06493;ETA99065;ETB26518	MAP_3943	4	4	132.05	pep:novel chromosome:GCA_000007865.1:Chromosome:4402692:4403486:1 gene:MAP_3943 transcript:AAS06493 description:""hypothetical protein""
AAS06239	MAP_3689	3	3	132	pep:novel chromosome:GCA_000007865.1:Chromosome:4103173:4103820:1 gene:MAP_3689 transcript:AAS06239 description:""hypothetical protein""
AAS06235;ETB45046;ETB45051	MAP_3685c	4	4	131.85	pep:novel chromosome:GCA_000007865.1:Chromosome:4095557:4097014:-1 gene:MAP_3685c transcript:AAS06235 description:""hypothetical protein""
AAS04237;ETB32632	MAP_1920c	4	4	131.83	pep:novel chromosome:GCA_000007865.1:Chromosome:2121427:2122152:-1 gene:MAP_1920c transcript:AAS04237 description:""hypothetical protein""
AAS02372	MAP_0055c	3	3	130.77	pep:novel chromosome:GCA_000007865.1:Chromosome:60978:61892:-1 gene:MAP_0055c transcript:AAS02372 description:""hypothetical protein""
AAS06647;ETB34174	MAP_4097	5	5	129.44	pep:novel chromosome:GCA_000007865.1:Chromosome:4571961:4572734:1 gene:MAP_4097 transcript:AAS06647 description:""hypothetical protein""
AAS05114	MAP_2797c	5	5	129.12	pep:novel chromosome:GCA_000007865.1:Chromosome:3127111:3127806:-1 gene:MAP_2797c transcript:AAS05114 description:""hypothetical protein""
AAS04058	MAP_1741c	4	3	128.26	pep:novel chromosome:GCA_000007865.1:Chromosome:1904670:1905554:-1 gene:MAP_1741c transcript:AAS04058 description:""hypothetical protein""
AAS06527;ETA98910	MAP_3977c	3	3	127.85	pep:novel chromosome:GCA_000007865.1:Chromosome:4435599:4436348:-1 gene:MAP_3977c transcript:AAS06527 description:""hypothetical protein""
AAS06737;ETB45833	MAP_4187c	4	4	127.8	pep:novel chromosome:GCA_000007865.1:Chromosome:4656212:4657138:-1 gene:MAP_4187c transcript:AAS06737 description:""hypothetical protein""
AAS02470;ETB09267	MAP_0153	4	3	127.7	pep:novel chromosome:GCA_000007865.1:Chromosome:156382:157710:1 gene:MAP_0153 transcript:AAS02470 description:""hypothetical protein""
AAS06134	MAP_3584	5	5	127.37	pep:novel chromosome:GCA_000007865.1:Chromosome:3981770:3982666:1 gene:MAP_3584 transcript:AAS06134 description:""hypothetical protein""
AAS03721	MAP_1404	4	4	127.05	pep:novel chromosome:GCA_000007865.1:Chromosome:1516851:1518032:1 gene:MAP_1404 transcript:AAS03721 description:""hypothetical protein""
AAS06002	MAP_3452c	3	3	126.85	pep:novel chromosome:GCA_000007865.1:Chromosome:3831879:3832907:-1 gene:MAP_3452c transcript:AAS06002 description:""hypothetical protein""
AAS06585;ETA93087;ETA96022	MAP_4035	4	4	126.71	pep:novel chromosome:GCA_000007865.1:Chromosome:4496748:4497410:1 gene:MAP_4035 transcript:AAS06585 description:""hypothetical protein""
AAS05680;ETB04723;ETB35149;ETB48865	MAP_3132	5	2	126.4	pep:novel chromosome:GCA_000007865.1:Chromosome:3484079:3486961:1 gene:MAP_3132 transcript:AAS05680 description:""hypothetical protein""
AAS05611;ETB43268	MAP_3063	4	4	126.32	pep:novel chromosome:GCA_000007865.1:Chromosome:3407735:3409339:1 gene:MAP_3063 transcript:AAS05611 description:""hypothetical protein""
AAS05286	MAP_2969c	2	2	126.14	pep:novel chromosome:GCA_000007865.1:Chromosome:3304763:3305068:-1 gene:MAP_2969c transcript:AAS05286 description:""hypothetical protein""
ETB02490;ETB30490	O979_11180	5	5	126.1	pep:novel supercontig:GCA_000504785.1:contig000233:7249:7746:1 gene:O979_11180 transcript:ETB02490 description:""hypothetical protein""
ELP46051;AAS04384	D522_13011	4	4	125.06	pep:novel supercontig:GCA_000330785.1:contig87:16328:17338:-1 gene:D522_13011 transcript:ELP46051 description:""hypothetical protein""
AAS06876;ELP46022	MAP_4326c	4	4	124.8	pep:novel chromosome:GCA_000007865.1:Chromosome:4800932:4803091:-1 gene:MAP_4326c transcript:AAS06876 description:""hypothetical protein""
AAS06106	MAP_3556	4	4	124.09	pep:novel chromosome:GCA_000007865.1:Chromosome:3956519:3957538:1 gene:MAP_3556 transcript:AAS06106 description:""hypothetical protein""
AAS06353	MAP_3803	3	3	123.31	pep:novel chromosome:GCA_000007865.1:Chromosome:4250098:4251117:1 gene:MAP_3803 transcript:AAS06353 description:""hypothetical protein""
AAS06472	MAP_3922	3	3	122.23	pep:novel chromosome:GCA_000007865.1:Chromosome:4382338:4383504:1 gene:MAP_3922 transcript:AAS06472 description:""hypothetical protein""
AAS06544	MAP_3994	3	3	122.11	pep:novel chromosome:GCA_000007865.1:Chromosome:4451496:4452560:1 gene:MAP_3994 transcript:AAS06544 description:""hypothetical protein""
AAS03105	MAP_0788c	4	4	122.04	pep:novel chromosome:GCA_000007865.1:Chromosome:807553:808734:-1 gene:MAP_0788c transcript:AAS03105 description:""hypothetical protein""
AAS06819	MAP_4269c	3	3	121.13	pep:novel chromosome:GCA_000007865.1:Chromosome:4737367:4737771:-1 gene:MAP_4269c transcript:AAS06819 description:""hypothetical protein""
ETB03291;ETB52438	O979_09630	4	4	121.03	pep:novel supercontig:GCA_000504785.1:contig000193:6092:6712:-1 gene:O979_09630 transcript:ETB03291 description:""hypothetical protein""
AAS05829	MAP_3279	3	3	120.65	pep:novel chromosome:GCA_000007865.1:Chromosome:3638859:3639914:1 gene:MAP_3279 transcript:AAS05829 description:""hypothetical protein""
AAS06172	MAP_3622	4	4	120.21	pep:novel chromosome:GCA_000007865.1:Chromosome:4019833:4020666:1 gene:MAP_3622 transcript:AAS06172 description:""hypothetical protein""
ETB02507	O979_11130	4	4	119.79	pep:novel supercontig:GCA_000504785.1:contig000232:2735:3757:-1 gene:O979_11130 transcript:ETB02507 description:""hypothetical protein""
ETB02128	O979_12270	3	3	119.78	pep:novel supercontig:GCA_000504785.1:contig000256:589:1623:1 gene:O979_12270 transcript:ETB02128 description:""hypothetical protein""
AAS06079;ETB08104;ETB08152;ETB44634	MAP_3529	3	3	119.7	pep:novel chromosome:GCA_000007865.1:Chromosome:3932911:3934269:1 gene:MAP_3529 transcript:AAS06079 description:""hypothetical protein""
AAS03117;ETB37160;ETB37171;ETB49198	MAP_0800c	4	4	118.97	pep:novel chromosome:GCA_000007865.1:Chromosome:820731:822989:-1 gene:MAP_0800c transcript:AAS03117 description:""hypothetical protein""
AAS04343	MAP_2026	3	3	118.94	pep:novel chromosome:GCA_000007865.1:Chromosome:2233123:2234667:1 gene:MAP_2026 transcript:AAS04343 description:""hypothetical protein""
AAS04687	MAP_2370c	4	3	118.93	pep:novel chromosome:GCA_000007865.1:Chromosome:2663852:2664676:-1 gene:MAP_2370c transcript:AAS04687 description:""hypothetical protein""
AAS05819	MAP_3271c	5	5	118.86	pep:novel chromosome:GCA_000007865.1:Chromosome:3631486:3632154:-1 gene:MAP_3271c transcript:AAS05819 description:""hypothetical protein""
AAS06016	MAP_3466	2	1	118.75	pep:novel chromosome:GCA_000007865.1:Chromosome:3849509:3851977:1 gene:MAP_3466 transcript:AAS06016 description:""hypothetical protein""
ETB02692	O979_10675	3	3	118.16	pep:novel supercontig:GCA_000504785.1:contig000219:17809:18339:1 gene:O979_10675 transcript:ETB02692 description:""hypothetical protein""
AAS06125	MAP_3575	4	4	117.14	pep:novel chromosome:GCA_000007865.1:Chromosome:3973919:3974554:1 gene:MAP_3575 transcript:AAS06125 description:""hypothetical protein""
ETB02691	O979_10670	3	3	116.67	pep:novel supercontig:GCA_000504785.1:contig000219:16417:17772:1 gene:O979_10670 transcript:ETB02691 description:""hypothetical protein""
AAS04557;ETB03635;ETB05165	MAP_2240c	4	4	115.77	pep:novel chromosome:GCA_000007865.1:Chromosome:2504435:2505268:-1 gene:MAP_2240c transcript:AAS04557 description:""hypothetical protein""
ETB02751	O979_10525	4	4	115.66	pep:novel supercontig:GCA_000504785.1:contig000216:4233:5213:1 gene:O979_10525 transcript:ETB02751 description:""hypothetical protein""
AAS03265;ETB02259	MAP_0948	4	1	115.22	pep:novel chromosome:GCA_000007865.1:Chromosome:978179:979888:1 gene:MAP_0948 transcript:AAS03265 description:""hypothetical protein""
AAS02390;ETB35154	MAP_0073c	4	4	114.76	pep:novel chromosome:GCA_000007865.1:Chromosome:80690:81499:-1 gene:MAP_0073c transcript:AAS02390 description:""hypothetical protein""
AAS05630	MAP_3082c	4	4	114.62	pep:novel chromosome:GCA_000007865.1:Chromosome:3429167:3429931:-1 gene:MAP_3082c transcript:AAS05630 description:""hypothetical protein""
AAS05019	MAP_2702c	4	4	113.64	pep:novel chromosome:GCA_000007865.1:Chromosome:3038509:3039879:-1 gene:MAP_2702c transcript:AAS05019 description:""hypothetical protein""
AAS05869	MAP_3319	4	4	113.36	pep:novel chromosome:GCA_000007865.1:Chromosome:3688946:3689911:1 gene:MAP_3319 transcript:AAS05869 description:""hypothetical protein""
AAS04274;ETB40184	MAP_1957	3	3	113.22	pep:novel chromosome:GCA_000007865.1:Chromosome:2161124:2162047:1 gene:MAP_1957 transcript:AAS04274 description:""hypothetical protein""
ETB04383	O979_07240	3	3	112.5	pep:novel supercontig:GCA_000504785.1:contig000131:5962:6444:1 gene:O979_07240 transcript:ETB04383 description:""hypothetical protein""
AAS05676	MAP_3128	3	3	112.4	pep:novel chromosome:GCA_000007865.1:Chromosome:3478536:3479957:1 gene:MAP_3128 transcript:AAS05676 description:""hypothetical protein""
AAS05667	MAP_3119	4	4	112.14	pep:novel chromosome:GCA_000007865.1:Chromosome:3469366:3470883:1 gene:MAP_3119 transcript:AAS05667 description:""hypothetical protein""
AAS05702;ETB35200;ETB35206	MAP_3154	4	4	111.82	pep:novel chromosome:GCA_000007865.1:Chromosome:3507344:3508819:1 gene:MAP_3154 transcript:AAS05702 description:""hypothetical protein""
AAS05735;ETB51019	MAP_3187	3	3	110.84	pep:novel chromosome:GCA_000007865.1:Chromosome:3537268:3538047:1 gene:MAP_3187 transcript:AAS05735 description:""hypothetical protein""
AAS06433	MAP_3883c	1	1	110.82	pep:novel chromosome:GCA_000007865.1:Chromosome:4344063:4344806:-1 gene:MAP_3883c transcript:AAS06433 description:""hypothetical protein""
ETB01999	O979_12380	2	2	110.8	pep:novel supercontig:GCA_000504785.1:contig000260:5702:6403:1 gene:O979_12380 transcript:ETB01999 description:""hypothetical protein""
ETB02024;ETB32521	O979_12530	3	3	109.69	pep:novel supercontig:GCA_000504785.1:contig000260:32591:33598:-1 gene:O979_12530 transcript:ETB02024 description:""hypothetical protein""
AAS06832;AAS03697;ETA97601	MAP_4282	3	3	109.45	pep:novel chromosome:GCA_000007865.1:Chromosome:4749083:4749904:1 gene:MAP_4282 transcript:AAS06832 description:""hypothetical protein""
AAS06510	MAP_3960	3	3	109.28	pep:novel chromosome:GCA_000007865.1:Chromosome:4420171:4420965:1 gene:MAP_3960 transcript:AAS06510 description:""hypothetical protein""
AAS06254	MAP_3704c	3	3	109.11	pep:novel chromosome:GCA_000007865.1:Chromosome:4120879:4121331:-1 gene:MAP_3704c transcript:AAS06254 description:""hypothetical protein""
AAS04684;ETB53030	MAP_2367c	3	3	108.98	pep:novel chromosome:GCA_000007865.1:Chromosome:2660550:2662454:-1 gene:MAP_2367c transcript:AAS04684 description:""hypothetical protein""
AAS05748	MAP_3200	3	3	108.79	pep:novel chromosome:GCA_000007865.1:Chromosome:3550657:3551070:1 gene:MAP_3200 transcript:AAS05748 description:""hypothetical protein""
AAS05932;ETB54599;ETB54603	MAP_3382	3	3	108.64	pep:novel chromosome:GCA_000007865.1:Chromosome:3756127:3756798:1 gene:MAP_3382 transcript:AAS05932 description:""hypothetical protein""
AAS04303	MAP_1986	4	4	108.52	pep:novel chromosome:GCA_000007865.1:Chromosome:2191684:2192511:1 gene:MAP_1986 transcript:AAS04303 description:""hypothetical protein""
AAS05252	MAP_2935c	4	4	108.16	pep:novel chromosome:GCA_000007865.1:Chromosome:3269273:3269860:-1 gene:MAP_2935c transcript:AAS05252 description:""hypothetical protein""
ETB08771	O980_21880	4	4	108.02	pep:novel supercontig:GCA_000504725.1:contig000355:928:1359:-1 gene:O980_21880 transcript:ETB08771 description:""hypothetical protein""
AAS02836	MAP_0519c	4	4	107.94	pep:novel chromosome:GCA_000007865.1:Chromosome:545801:546247:-1 gene:MAP_0519c transcript:AAS02836 description:""hypothetical protein""
AAS04663;ETB33456;ETB53013	MAP_2346c	4	4	107.93	pep:novel chromosome:GCA_000007865.1:Chromosome:2636181:2638631:-1 gene:MAP_2346c transcript:AAS04663 description:""hypothetical protein""
AAS06624	MAP_4074	4	2	106.48	pep:novel chromosome:GCA_000007865.1:Chromosome:4540713:4541336:1 gene:MAP_4074 transcript:AAS06624 description:""hypothetical protein""
ETB04704	O979_06415	3	3	106.26	pep:novel supercontig:GCA_000504785.1:contig000111:19962:20735:1 gene:O979_06415 transcript:ETB04704 description:""hypothetical protein""
ETB00171	O978_20190	3	3	106.22	pep:novel supercontig:GCA_000504845.1:contig000434:8544:8861:-1 gene:O978_20190 transcript:ETB00171 description:""hypothetical protein""
ETB40281	O975_10895	3	1	106.08	pep:novel supercontig:GCA_000504995.1:contig000519:8752:9141:-1 gene:O975_10895 transcript:ETB40281 description:""hypothetical protein""
AAS06336	MAP_3786	3	3	106.07	pep:novel chromosome:GCA_000007865.1:Chromosome:4232337:4233779:1 gene:MAP_3786 transcript:AAS06336 description:""hypothetical protein""
AAS06628	MAP_4078	3	1	105.83	pep:novel chromosome:GCA_000007865.1:Chromosome:4547422:4548384:1 gene:MAP_4078 transcript:AAS06628 description:""hypothetical protein""
AAS06571;ETB34377	MAP_4021	4	4	105.52	pep:novel chromosome:GCA_000007865.1:Chromosome:4482681:4483289:1 gene:MAP_4021 transcript:AAS06571 description:""hypothetical protein""
ETB01916	O978_17415	3	1	105.24	pep:novel supercontig:GCA_000504845.1:contig000376:955:1824:1 gene:O978_17415 transcript:ETB01916 description:""hypothetical protein""
ETB01300	O978_18545	2	2	104.44	pep:novel supercontig:GCA_000504845.1:contig000397:9978:10727:1 gene:O978_18545 transcript:ETB01300 description:""hypothetical protein""
AAS04116	MAP_1799c	4	4	104.35	pep:novel chromosome:GCA_000007865.1:Chromosome:1973593:1974396:-1 gene:MAP_1799c transcript:AAS04116 description:""hypothetical protein""
ETB02173	O979_12135	2	2	103.28	pep:novel supercontig:GCA_000504785.1:contig000253:4039:4533:1 gene:O979_12135 transcript:ETB02173 description:""hypothetical protein""
AAS05713;ELP45113	MAP_3165	4	4	103.24	pep:novel chromosome:GCA_000007865.1:Chromosome:3516835:3518001:1 gene:MAP_3165 transcript:AAS05713 description:""hypothetical protein""
ETB02115	O978_16840	1	1	102.97	pep:novel supercontig:GCA_000504845.1:contig000369:26876:27439:1 gene:O978_16840 transcript:ETB02115 description:""hypothetical protein""
AAS05985	MAP_3435c	3	3	102.63	pep:novel chromosome:GCA_000007865.1:Chromosome:3814766:3815773:-1 gene:MAP_3435c transcript:AAS05985 description:""hypothetical protein""
AAS02560	MAP_0243c	3	3	102.62	pep:novel chromosome:GCA_000007865.1:Chromosome:263408:265381:-1 gene:MAP_0243c transcript:AAS02560 description:""hypothetical protein""
AAS06163	MAP_3613	2	2	101.84	pep:novel chromosome:GCA_000007865.1:Chromosome:4010346:4011104:1 gene:MAP_3613 transcript:AAS06163 description:""hypothetical protein""
AAS06500	MAP_3950c	3	3	101.11	pep:novel chromosome:GCA_000007865.1:Chromosome:4410946:4411254:-1 gene:MAP_3950c transcript:AAS06500 description:""hypothetical protein""
AAS03110;ETB49177	MAP_0793c	3	3	100.25	pep:novel chromosome:GCA_000007865.1:Chromosome:814043:815257:-1 gene:MAP_0793c transcript:AAS03110 description:""hypothetical protein""
AAS05613;ETB48669	MAP_3065	3	3	99.81	pep:novel chromosome:GCA_000007865.1:Chromosome:3410686:3411987:1 gene:MAP_3065 transcript:AAS05613 description:""hypothetical protein""
ETB00569	O978_19815	5	5	99.66	pep:novel supercontig:GCA_000504845.1:contig000423:8069:9112:-1 gene:O978_19815 transcript:ETB00569 description:""hypothetical protein""
ETB00427;ETB03139	O979_15390	3	3	99.51	pep:novel supercontig:GCA_000504785.1:contig000316:4007:5854:1 gene:O979_15390 transcript:ETB00427 description:""hypothetical protein""
AAS03944	MAP_1627	4	4	99.49	pep:novel chromosome:GCA_000007865.1:Chromosome:1781905:1782972:1 gene:MAP_1627 transcript:AAS03944 description:""hypothetical protein""
AAS06133;ELP44791;ETB14886	MAP_3583	3	3	99.46	pep:novel chromosome:GCA_000007865.1:Chromosome:3980835:3981740:1 gene:MAP_3583 transcript:AAS06133 description:""hypothetical protein""
AAS05566;ETB43112	MAP_3018	3	3	99.03	pep:novel chromosome:GCA_000007865.1:Chromosome:3357422:3357985:1 gene:MAP_3018 transcript:AAS05566 description:""hypothetical protein""
AAS06097	MAP_3547c	4	4	99.03	pep:novel chromosome:GCA_000007865.1:Chromosome:3949041:3950153:-1 gene:MAP_3547c transcript:AAS06097 description:""hypothetical protein""
AAS06429	MAP_3879c	4	4	98.88	pep:novel chromosome:GCA_000007865.1:Chromosome:4341338:4342105:-1 gene:MAP_3879c transcript:AAS06429 description:""hypothetical protein""
AAS06454	MAP_3904	3	3	98.31	pep:novel chromosome:GCA_000007865.1:Chromosome:4367269:4367601:1 gene:MAP_3904 transcript:AAS06454 description:""hypothetical protein""
ETB02752	O979_10530	3	3	97.68	pep:novel supercontig:GCA_000504785.1:contig000216:5217:5948:-1 gene:O979_10530 transcript:ETB02752 description:""hypothetical protein""
ETB05043	O979_05420	1	1	97.26	pep:novel supercontig:GCA_000504785.1:contig000097:13243:13455:-1 gene:O979_05420 transcript:ETB05043 description:""hypothetical protein""
AAS06347;ELP44581	MAP_3797c	3	3	96.93	pep:novel chromosome:GCA_000007865.1:Chromosome:4242899:4243396:-1 gene:MAP_3797c transcript:AAS06347 description:""hypothetical protein""
AAS06110	MAP_3560	3	3	96.25	pep:novel chromosome:GCA_000007865.1:Chromosome:3959610:3960158:1 gene:MAP_3560 transcript:AAS06110 description:""hypothetical protein""
AAS05151	MAP_2834c	3	2	94.85	pep:novel chromosome:GCA_000007865.1:Chromosome:3162104:3162568:-1 gene:MAP_2834c transcript:AAS05151 description:""hypothetical protein""
AAS06088	MAP_3538	3	3	94.84	pep:novel chromosome:GCA_000007865.1:Chromosome:3941097:3941552:1 gene:MAP_3538 transcript:AAS06088 description:""hypothetical protein""
AAS04990	MAP_2673	3	3	94.66	pep:novel chromosome:GCA_000007865.1:Chromosome:3010530:3011459:1 gene:MAP_2673 transcript:AAS04990 description:""hypothetical protein""
AAS05032	MAP_2715c	3	3	94.61	pep:novel chromosome:GCA_000007865.1:Chromosome:3050515:3051099:-1 gene:MAP_2715c transcript:AAS05032 description:""hypothetical protein""
AAS05612	MAP_3064	3	3	94.49	pep:novel chromosome:GCA_000007865.1:Chromosome:3409356:3410612:1 gene:MAP_3064 transcript:AAS05612 description:""hypothetical protein""
ETB02506	O979_11125	2	2	94.18	pep:novel supercontig:GCA_000504785.1:contig000232:108:2738:1 gene:O979_11125 transcript:ETB02506 description:""hypothetical protein""
AAS06566	MAP_4016c	2	2	93.54	pep:novel chromosome:GCA_000007865.1:Chromosome:4478365:4479282:-1 gene:MAP_4016c transcript:AAS06566 description:""hypothetical protein""
AAS02532;ETB27925	MAP_0215	2	1	93.5	pep:novel chromosome:GCA_000007865.1:Chromosome:220723:222642:1 gene:MAP_0215 transcript:AAS02532 description:""hypothetical protein""
AAS06451;ETB46479	MAP_3901	2	2	92.47	pep:novel chromosome:GCA_000007865.1:Chromosome:4365088:4365825:1 gene:MAP_3901 transcript:AAS06451 description:""hypothetical protein""
AAS02965	MAP_0648c	3	1	92.43	pep:novel chromosome:GCA_000007865.1:Chromosome:669381:670250:-1 gene:MAP_0648c transcript:AAS02965 description:""hypothetical protein""
AAS05772	MAP_3224	2	2	92.19	pep:novel chromosome:GCA_000007865.1:Chromosome:3576295:3577440:1 gene:MAP_3224 transcript:AAS05772 description:""hypothetical protein""
AAS06492	MAP_3942	3	3	91.55	pep:novel chromosome:GCA_000007865.1:Chromosome:4402112:4402627:1 gene:MAP_3942 transcript:AAS06492 description:""hypothetical protein""
AAS06820	MAP_4270	2	2	91.38	pep:novel chromosome:GCA_000007865.1:Chromosome:4738011:4738703:1 gene:MAP_4270 transcript:AAS06820 description:""hypothetical protein""
AAS05178	MAP_2861	2	2	91.26	pep:novel chromosome:GCA_000007865.1:Chromosome:3188331:3189161:1 gene:MAP_2861 transcript:AAS05178 description:""hypothetical protein""
AAS04445;ETB40599	MAP_2128c	4	4	90.35	pep:novel chromosome:GCA_000007865.1:Chromosome:2358123:2358758:-1 gene:MAP_2128c transcript:AAS04445 description:""hypothetical protein""
AAS05006	MAP_2689c	3	3	89.42	pep:novel chromosome:GCA_000007865.1:Chromosome:3023762:3025306:-1 gene:MAP_2689c transcript:AAS05006 description:""hypothetical protein""
AAS06359	MAP_3809c	3	3	89.35	pep:novel chromosome:GCA_000007865.1:Chromosome:4256240:4257643:-1 gene:MAP_3809c transcript:AAS06359 description:""hypothetical protein""
AAS05970	MAP_3420c	2	2	89.17	pep:novel chromosome:GCA_000007865.1:Chromosome:3798096:3799235:-1 gene:MAP_3420c transcript:AAS05970 description:""hypothetical protein""
AAS06505;ETB34525	MAP_3955	2	2	89.04	pep:novel chromosome:GCA_000007865.1:Chromosome:4415677:4416246:1 gene:MAP_3955 transcript:AAS06505 description:""hypothetical protein""
AAS05783;ETB54439	MAP_3235c	3	3	89.02	pep:novel chromosome:GCA_000007865.1:Chromosome:3589819:3590838:-1 gene:MAP_3235c transcript:AAS05783 description:""hypothetical protein""
ETB02487	O979_11155	2	2	88.77	pep:novel supercontig:GCA_000504785.1:contig000233:1678:2400:-1 gene:O979_11155 transcript:ETB02487 description:""hypothetical protein""
AAS06388	MAP_3838c	3	3	86.96	pep:novel chromosome:GCA_000007865.1:Chromosome:4294055:4294690:-1 gene:MAP_3838c transcript:AAS06388 description:""hypothetical protein""
AAS06465	MAP_3915c	2	2	86.93	pep:novel chromosome:GCA_000007865.1:Chromosome:4377848:4378297:-1 gene:MAP_3915c transcript:AAS06465 description:""hypothetical protein""
AAS06868	MAP_4318c	3	3	86.91	pep:novel chromosome:GCA_000007865.1:Chromosome:4788509:4789729:-1 gene:MAP_4318c transcript:AAS06868 description:""hypothetical protein""
ETB02169	O979_12115	1	1	85.63	pep:novel supercontig:GCA_000504785.1:contig000253:1120:1959:1 gene:O979_12115 transcript:ETB02169 description:""hypothetical protein""
AAS06658	MAP_4108	3	3	85.53	pep:novel chromosome:GCA_000007865.1:Chromosome:4580945:4581373:1 gene:MAP_4108 transcript:AAS06658 description:""hypothetical protein""
ETB01329;ETB48591	O979_13615	3	3	85.4	pep:novel supercontig:GCA_000504785.1:contig000285:27743:28720:-1 gene:O979_13615 transcript:ETB01329 description:""hypothetical protein""
ETB00623	O978_19625	2	2	85.29	pep:novel supercontig:GCA_000504845.1:contig000421:1534:2130:-1 gene:O978_19625 transcript:ETB00623 description:""hypothetical protein""
AAS03715;ELP46720	MAP_1398	2	2	85.2	pep:novel chromosome:GCA_000007865.1:Chromosome:1511057:1511851:1 gene:MAP_1398 transcript:AAS03715 description:""hypothetical protein""
AAS02945	MAP_0628c	3	3	85.18	pep:novel chromosome:GCA_000007865.1:Chromosome:652053:652874:-1 gene:MAP_0628c transcript:AAS02945 description:""hypothetical protein""
AAS02513	MAP_0196c	2	2	85.14	pep:novel chromosome:GCA_000007865.1:Chromosome:200683:202035:-1 gene:MAP_0196c transcript:AAS02513 description:""hypothetical protein""
ETB04021;ETB52972	O979_07970	2	2	84.96	pep:novel supercontig:GCA_000504785.1:contig000153:2436:3857:1 gene:O979_07970 transcript:ETB04021 description:""hypothetical protein""
AAS06413	MAP_3863c	3	3	84.81	pep:novel chromosome:GCA_000007865.1:Chromosome:4325271:4326152:-1 gene:MAP_3863c transcript:AAS06413 description:""hypothetical protein""
AAS06329;ETB27090;ETB27110	MAP_3779	2	2	84.17	pep:novel chromosome:GCA_000007865.1:Chromosome:4223284:4224903:1 gene:MAP_3779 transcript:AAS06329 description:""hypothetical protein""
ELP46359;AAS04041	D522_11107	2	2	83.57	pep:novel supercontig:GCA_000330785.1:contig69:1074:1667:-1 gene:D522_11107 transcript:ELP46359 description:""hypothetical protein""
AAS02396	MAP_0079	2	2	83.31	pep:novel chromosome:GCA_000007865.1:Chromosome:88710:89450:1 gene:MAP_0079 transcript:AAS02396 description:""hypothetical protein""
AAS02462	MAP_0145	3	3	83.17	pep:novel chromosome:GCA_000007865.1:Chromosome:150428:151393:1 gene:MAP_0145 transcript:AAS02462 description:""hypothetical protein""
AAS02832	MAP_0515c	3	3	82.84	pep:novel chromosome:GCA_000007865.1:Chromosome:542249:543130:-1 gene:MAP_0515c transcript:AAS02832 description:""hypothetical protein""
ETB00751	O979_14680	3	3	82.4	pep:novel supercontig:GCA_000504785.1:contig000306:16301:17242:-1 gene:O979_14680 transcript:ETB00751 description:""hypothetical protein""
AAS05863	MAP_3313	2	2	82.07	pep:novel chromosome:GCA_000007865.1:Chromosome:3683984:3685210:1 gene:MAP_3313 transcript:AAS05863 description:""hypothetical protein""
AGL38426	MAP4_3563	1	1	81.82	pep:novel chromosome:GCA_000390085.1:Chromosome:3879893:3880411:1 gene:MAP4_3563 transcript:AGL38426 description:""hypothetical protein""
ETB02243	O979_11845	2	2	81.15	pep:novel supercontig:GCA_000504785.1:contig000248:5281:5952:-1 gene:O979_11845 transcript:ETB02243 description:""hypothetical protein""
AAS05260	MAP_2943c	2	2	80.63	pep:novel chromosome:GCA_000007865.1:Chromosome:3278290:3279384:-1 gene:MAP_2943c transcript:AAS05260 description:""hypothetical protein""
AAS06593;ETB26148	MAP_4043c	3	3	79.63	pep:novel chromosome:GCA_000007865.1:Chromosome:4503058:4503954:-1 gene:MAP_4043c transcript:AAS06593 description:""hypothetical protein""
ETB03122;ELP46144	O979_09945	2	2	79.25	pep:novel supercontig:GCA_000504785.1:contig000201:271:618:-1 gene:O979_09945 transcript:ETB03122 description:""hypothetical protein""
AAS06104	MAP_3554c	3	3	78.88	pep:novel chromosome:GCA_000007865.1:Chromosome:3955372:3955887:-1 gene:MAP_3554c transcript:AAS06104 description:""hypothetical protein""
AAS05664	MAP_3116c	3	3	78.72	pep:novel chromosome:GCA_000007865.1:Chromosome:3464662:3465420:-1 gene:MAP_3116c transcript:AAS05664 description:""hypothetical protein""
AAS05187;ETB53950	MAP_2870	2	2	78.71	pep:novel chromosome:GCA_000007865.1:Chromosome:3197074:3197814:1 gene:MAP_2870 transcript:AAS05187 description:""hypothetical protein""
AAS05933	MAP_3383	3	2	78.65	pep:novel chromosome:GCA_000007865.1:Chromosome:3756903:3757184:1 gene:MAP_3383 transcript:AAS05933 description:""hypothetical protein""
AAS04414	MAP_2097c	3	2	78.17	pep:novel chromosome:GCA_000007865.1:Chromosome:2318338:2319192:-1 gene:MAP_2097c transcript:AAS04414 description:""hypothetical protein""
AAS06090	MAP_3540c	3	3	77.58	pep:novel chromosome:GCA_000007865.1:Chromosome:3943016:3943717:-1 gene:MAP_3540c transcript:AAS06090 description:""hypothetical protein""
ETB02027	O979_12545	3	3	76.92	pep:novel supercontig:GCA_000504785.1:contig000260:35005:35592:1 gene:O979_12545 transcript:ETB02027 description:""hypothetical protein""
AAS06180	MAP_3630	1	1	76.71	pep:novel chromosome:GCA_000007865.1:Chromosome:4026296:4026730:1 gene:MAP_3630 transcript:AAS06180 description:""hypothetical protein""
AAS06094	MAP_3544c	4	4	76.67	pep:novel chromosome:GCA_000007865.1:Chromosome:3946007:3946759:-1 gene:MAP_3544c transcript:AAS06094 description:""hypothetical protein""
AAS06470	MAP_3920	2	2	76.63	pep:novel chromosome:GCA_000007865.1:Chromosome:4381194:4381670:1 gene:MAP_3920 transcript:AAS06470 description:""hypothetical protein""
AAS06230	MAP_3680c	3	1	76.59	pep:novel chromosome:GCA_000007865.1:Chromosome:4088334:4089503:-1 gene:MAP_3680c transcript:AAS06230 description:""hypothetical protein""
AAS06236	MAP_3686c	3	3	76.56	pep:novel chromosome:GCA_000007865.1:Chromosome:4097102:4101283:-1 gene:MAP_3686c transcript:AAS06236 description:""hypothetical protein""
AAS06376	MAP_3826	3	3	76.47	pep:novel chromosome:GCA_000007865.1:Chromosome:4277515:4278339:1 gene:MAP_3826 transcript:AAS06376 description:""hypothetical protein""
AAS03430	MAP_1113c	2	2	76.12	pep:novel chromosome:GCA_000007865.1:Chromosome:1165275:1166408:-1 gene:MAP_1113c transcript:AAS03430 description:""hypothetical protein""
ETB08687;AAS06595	O980_22135	2	2	76.06	pep:novel supercontig:GCA_000504725.1:contig000361:987:1442:-1 gene:O980_22135 transcript:ETB08687 description:""hypothetical protein""
AAS05231	MAP_2914c	4	4	75.68	pep:novel chromosome:GCA_000007865.1:Chromosome:3245002:3246240:-1 gene:MAP_2914c transcript:AAS05231 description:""hypothetical protein""
AAS05747	MAP_3199	3	3	75.38	pep:novel chromosome:GCA_000007865.1:Chromosome:3550059:3550595:1 gene:MAP_3199 transcript:AAS05747 description:""hypothetical protein""
AAS06338	MAP_3788	3	3	74.61	pep:novel chromosome:GCA_000007865.1:Chromosome:4235450:4236172:1 gene:MAP_3788 transcript:AAS06338 description:""hypothetical protein""
ETB00628	O978_19670	3	3	74.32	pep:novel supercontig:GCA_000504845.1:contig000421:10026:10631:1 gene:O978_19670 transcript:ETB00628 description:""hypothetical protein""
AAS04415;ETB04736	MAP_2098c	3	1	74.27	pep:novel chromosome:GCA_000007865.1:Chromosome:2319189:2321333:-1 gene:MAP_2098c transcript:AAS04415 description:""hypothetical protein""
AAS02664	MAP_0347c	3	3	74.15	pep:novel chromosome:GCA_000007865.1:Chromosome:371323:372678:-1 gene:MAP_0347c transcript:AAS02664 description:""hypothetical protein""
ETB05153	O979_05145	3	3	74.08	pep:novel supercontig:GCA_000504785.1:contig000093:8629:9315:-1 gene:O979_05145 transcript:ETB05153 description:""hypothetical protein""
AAS06400	MAP_3850c	2	2	73.81	pep:novel chromosome:GCA_000007865.1:Chromosome:4311408:4312310:-1 gene:MAP_3850c transcript:AAS06400 description:""hypothetical protein""
AAS06385	MAP_3835c	3	3	73.38	pep:novel chromosome:GCA_000007865.1:Chromosome:4289922:4290749:-1 gene:MAP_3835c transcript:AAS06385 description:""hypothetical protein""
AAS06517	MAP_3967	1	1	72.72	pep:novel chromosome:GCA_000007865.1:Chromosome:4427891:4428307:1 gene:MAP_3967 transcript:AAS06517 description:""hypothetical protein""
AAS05861	MAP_3311c	1	1	72.61	pep:novel chromosome:GCA_000007865.1:Chromosome:3681460:3682179:-1 gene:MAP_3311c transcript:AAS05861 description:""hypothetical protein""
ETB02240;AAS03260	O979_11830	2	2	72.39	pep:novel supercontig:GCA_000504785.1:contig000248:1712:3298:1 gene:O979_11830 transcript:ETB02240 description:""hypothetical protein""
ETB04460	O979_07025	2	2	72.32	pep:novel supercontig:GCA_000504785.1:contig000126:2056:4683:1 gene:O979_07025 transcript:ETB04460 description:""hypothetical protein""
AAS02379	MAP_0062c	2	2	72.28	pep:novel chromosome:GCA_000007865.1:Chromosome:68239:69123:-1 gene:MAP_0062c transcript:AAS02379 description:""hypothetical protein""
ETB15018	O980_00685	2	2	72.03	pep:novel supercontig:GCA_000504725.1:contig000017:2673:3380:1 gene:O980_00685 transcript:ETB15018 description:""hypothetical protein""
AAS03502;ETB02901	MAP_1185c	2	2	71.19	pep:novel chromosome:GCA_000007865.1:Chromosome:1244617:1246320:-1 gene:MAP_1185c transcript:AAS03502 description:""hypothetical protein""
AAS05281	MAP_2964c	3	3	71.1	pep:novel chromosome:GCA_000007865.1:Chromosome:3300282:3301400:-1 gene:MAP_2964c transcript:AAS05281 description:""hypothetical protein""
AAS05583	MAP_3035	2	2	70.59	pep:novel chromosome:GCA_000007865.1:Chromosome:3376793:3377392:1 gene:MAP_3035 transcript:AAS05583 description:""hypothetical protein""
ETB00426	O979_15385	1	1	70.1	pep:novel supercontig:GCA_000504785.1:contig000316:3718:3909:1 gene:O979_15385 transcript:ETB00426 description:""hypothetical protein""
AAS06046;ETB08024;ETB08027	MAP_3496	3	3	69.66	pep:novel chromosome:GCA_000007865.1:Chromosome:3888800:3889738:1 gene:MAP_3496 transcript:AAS06046 description:""hypothetical protein""
AAS06670	MAP_4120c	2	2	69.64	pep:novel chromosome:GCA_000007865.1:Chromosome:4591111:4591716:-1 gene:MAP_4120c transcript:AAS06670 description:""hypothetical protein""
AAS02482	MAP_0165	2	2	69.51	pep:novel chromosome:GCA_000007865.1:Chromosome:167194:168855:1 gene:MAP_0165 transcript:AAS02482 description:""hypothetical protein""
AAS05773	MAP_3225	3	3	69.16	pep:novel chromosome:GCA_000007865.1:Chromosome:3577440:3578555:1 gene:MAP_3225 transcript:AAS05773 description:""hypothetical protein""
AAS03737;ELP46706;ETB31446;ETB38602	MAP_1420	3	3	68.84	pep:novel chromosome:GCA_000007865.1:Chromosome:1532373:1551527:1 gene:MAP_1420 transcript:AAS03737 description:""hypothetical protein""
AAS05864	MAP_3314c	2	2	68.72	pep:novel chromosome:GCA_000007865.1:Chromosome:3685351:3686151:-1 gene:MAP_3314c transcript:AAS05864 description:""hypothetical protein""
AAS06259	MAP_3709c	2	2	68.59	pep:novel chromosome:GCA_000007865.1:Chromosome:4126099:4126773:-1 gene:MAP_3709c transcript:AAS06259 description:""hypothetical protein""
AAS05204	MAP_2887c	3	3	68.51	pep:novel chromosome:GCA_000007865.1:Chromosome:3216652:3217113:-1 gene:MAP_2887c transcript:AAS05204 description:""hypothetical protein""
AAS05961	MAP_3411c	3	3	68.27	pep:novel chromosome:GCA_000007865.1:Chromosome:3785605:3786057:-1 gene:MAP_3411c transcript:AAS05961 description:""hypothetical protein""
AAS06659	MAP_4109	2	2	68.05	pep:novel chromosome:GCA_000007865.1:Chromosome:4581377:4581880:1 gene:MAP_4109 transcript:AAS06659 description:""hypothetical protein""
AAS03310	MAP_0993	2	2	67.94	pep:novel chromosome:GCA_000007865.1:Chromosome:1033680:1034630:1 gene:MAP_0993 transcript:AAS03310 description:""hypothetical protein""
AAS03263;ETB28088	MAP_0946c	2	2	67.76	pep:novel chromosome:GCA_000007865.1:Chromosome:975766:976689:-1 gene:MAP_0946c transcript:AAS03263 description:""hypothetical protein""
AAS05237	MAP_2920c	2	2	67.68	pep:novel chromosome:GCA_000007865.1:Chromosome:3253188:3253658:-1 gene:MAP_2920c transcript:AAS05237 description:""hypothetical protein""
AAS02788	MAP_0471	3	3	67.58	pep:novel chromosome:GCA_000007865.1:Chromosome:498319:499152:1 gene:MAP_0471 transcript:AAS02788 description:""hypothetical protein""
AAS05278	MAP_2961c	2	1	67.3	pep:novel chromosome:GCA_000007865.1:Chromosome:3294296:3295462:-1 gene:MAP_2961c transcript:AAS05278 description:""hypothetical protein""
AAS03206	MAP_0889	1	1	67.27	pep:novel chromosome:GCA_000007865.1:Chromosome:915458:916321:1 gene:MAP_0889 transcript:AAS03206 description:""hypothetical protein""
AAS05183	MAP_2866c	2	2	67.01	pep:novel chromosome:GCA_000007865.1:Chromosome:3193646:3194884:-1 gene:MAP_2866c transcript:AAS05183 description:""hypothetical protein""
AAS04723	MAP_2406c	3	3	66.13	pep:novel chromosome:GCA_000007865.1:Chromosome:2702104:2703303:-1 gene:MAP_2406c transcript:AAS04723 description:""hypothetical protein""
AAS06395	MAP_3845	3	3	65.9	pep:novel chromosome:GCA_000007865.1:Chromosome:4304232:4305038:1 gene:MAP_3845 transcript:AAS06395 description:""hypothetical protein""
AAS04765;ETB04392	MAP_2448	2	2	65.29	pep:novel chromosome:GCA_000007865.1:Chromosome:2754503:2755102:1 gene:MAP_2448 transcript:AAS04765 description:""hypothetical protein""
AAS03838;ELP46523	MAP_1521	2	2	65.27	pep:novel chromosome:GCA_000007865.1:Chromosome:1671912:1673156:1 gene:MAP_1521 transcript:AAS03838 description:""hypothetical protein""
ETB02294	O979_11750	2	2	64.76	pep:novel supercontig:GCA_000504785.1:contig000245:10258:11145:1 gene:O979_11750 transcript:ETB02294 description:""hypothetical protein""
AAS03272;ETB02274	MAP_0955	2	2	64.64	pep:novel chromosome:GCA_000007865.1:Chromosome:988794:989747:1 gene:MAP_0955 transcript:AAS03272 description:""hypothetical protein""
ETB02290;ETB49547	O979_11730	2	2	64.51	pep:novel supercontig:GCA_000504785.1:contig000245:6878:7936:1 gene:O979_11730 transcript:ETB02290 description:""hypothetical protein""
AAS05885	MAP_3335	1	1	64.31	pep:novel chromosome:GCA_000007865.1:Chromosome:3704586:3705581:1 gene:MAP_3335 transcript:AAS05885 description:""hypothetical protein""
AAS05716;ETB35246	MAP_3168c	3	3	64.03	pep:novel chromosome:GCA_000007865.1:Chromosome:3520308:3521159:-1 gene:MAP_3168c transcript:AAS05716 description:""hypothetical protein""
ETB01277;ETB36225;ETB36233	O978_18580	2	2	63.68	pep:novel supercontig:GCA_000504845.1:contig000398:2998:4314:1 gene:O978_18580 transcript:ETB01277 description:""hypothetical protein""
AAS02848	MAP_0531	2	2	63.67	pep:novel chromosome:GCA_000007865.1:Chromosome:557622:558407:1 gene:MAP_0531 transcript:AAS02848 description:""hypothetical protein""
AAS06498	MAP_3948c	2	2	63.48	pep:novel chromosome:GCA_000007865.1:Chromosome:4409588:4409947:-1 gene:MAP_3948c transcript:AAS06498 description:""hypothetical protein""
AAS04930;ETB04701	MAP_2613c	2	2	62.91	pep:novel chromosome:GCA_000007865.1:Chromosome:2945903:2946805:-1 gene:MAP_2613c transcript:AAS04930 description:""hypothetical protein""
AAS04855;ETB33817	MAP_2538	2	1	62.66	pep:novel chromosome:GCA_000007865.1:Chromosome:2855269:2856120:1 gene:MAP_2538 transcript:AAS04855 description:""hypothetical protein""
AAS05828	MAP_3278c	2	2	62.44	pep:novel chromosome:GCA_000007865.1:Chromosome:3637482:3638765:-1 gene:MAP_3278c transcript:AAS05828 description:""hypothetical protein""
AAS03829	MAP_1512	2	2	62.33	pep:novel chromosome:GCA_000007865.1:Chromosome:1660545:1661753:1 gene:MAP_1512 transcript:AAS03829 description:""hypothetical protein""
AAS02500	MAP_0183c	1	1	62.24	pep:novel chromosome:GCA_000007865.1:Chromosome:190128:190760:-1 gene:MAP_0183c transcript:AAS02500 description:""hypothetical protein""
AAS02744	MAP_0427	2	2	61.89	pep:novel chromosome:GCA_000007865.1:Chromosome:453987:455192:1 gene:MAP_0427 transcript:AAS02744 description:""hypothetical protein""
ETB05486;AAS04745	O978_07670	2	1	61.66	pep:novel supercontig:GCA_000504845.1:contig000189:7213:8261:1 gene:O978_07670 transcript:ETB05486 description:""hypothetical protein""
AAS06029;ETB45670	MAP_3479c	2	2	61.55	pep:novel chromosome:GCA_000007865.1:Chromosome:3866417:3867283:-1 gene:MAP_3479c transcript:AAS06029 description:""hypothetical protein""
AAS05029;ETB42102	MAP_2712c	2	1	61.2	pep:novel chromosome:GCA_000007865.1:Chromosome:3047778:3048902:-1 gene:MAP_2712c transcript:AAS05029 description:""hypothetical protein""
AAS06344;ETB09020;ETB09029	MAP_3794c	2	2	61.01	pep:novel chromosome:GCA_000007865.1:Chromosome:4240952:4241434:-1 gene:MAP_3794c transcript:AAS06344 description:""hypothetical protein""
AAS03132;ETB02159	MAP_0815c	2	2	60.42	pep:novel chromosome:GCA_000007865.1:Chromosome:832996:834699:-1 gene:MAP_0815c transcript:AAS03132 description:""hypothetical protein""
AAS06092	MAP_3542	2	2	59.94	pep:novel chromosome:GCA_000007865.1:Chromosome:3944947:3945552:1 gene:MAP_3542 transcript:AAS06092 description:""hypothetical protein""
AAS04744	MAP_2427c	2	1	59.78	pep:novel chromosome:GCA_000007865.1:Chromosome:2722550:2723593:-1 gene:MAP_2427c transcript:AAS04744 description:""hypothetical protein""
AAS06852	MAP_4302c	2	2	59.6	pep:novel chromosome:GCA_000007865.1:Chromosome:4770486:4771694:-1 gene:MAP_4302c transcript:AAS06852 description:""hypothetical protein""
AAS06567	MAP_4017c	2	2	59.59	pep:novel chromosome:GCA_000007865.1:Chromosome:4479279:4480463:-1 gene:MAP_4017c transcript:AAS06567 description:""hypothetical protein""
AAS03989	MAP_1672	2	2	59.34	pep:novel chromosome:GCA_000007865.1:Chromosome:1826284:1827852:1 gene:MAP_1672 transcript:AAS03989 description:""hypothetical protein""
ETB01971	O979_12655	2	2	59.23	pep:novel supercontig:GCA_000504785.1:contig000262:7183:7866:-1 gene:O979_12655 transcript:ETB01971 description:""hypothetical protein""
AAS06859	MAP_4309	1	1	58.69	pep:novel chromosome:GCA_000007865.1:Chromosome:4779529:4779861:1 gene:MAP_4309 transcript:AAS06859 description:""hypothetical protein""
ETB04050	O979_07940	2	2	58.58	pep:novel supercontig:GCA_000504785.1:contig000152:1439:2806:1 gene:O979_07940 transcript:ETB04050 description:""hypothetical protein""
AAS06526	MAP_3976	2	2	58.54	pep:novel chromosome:GCA_000007865.1:Chromosome:4434275:4435615:1 gene:MAP_3976 transcript:AAS06526 description:""hypothetical protein""
ETB00423;ETB11008	O979_15370	2	1	58.39	pep:novel supercontig:GCA_000504785.1:contig000316:1593:2270:-1 gene:O979_15370 transcript:ETB00423 description:""hypothetical protein""
ETB04472	O979_06990	1	1	57.82	pep:novel supercontig:GCA_000504785.1:contig000125:3373:3969:1 gene:O979_06990 transcript:ETB04472 description:""hypothetical protein""
AAS05601	MAP_3053c	2	2	57.31	pep:novel chromosome:GCA_000007865.1:Chromosome:3395611:3396723:-1 gene:MAP_3053c transcript:AAS05601 description:""hypothetical protein""
ETB05784	O979_03320	2	2	57.26	pep:novel supercontig:GCA_000504785.1:contig000062:3693:4100:1 gene:O979_03320 transcript:ETB05784 description:""hypothetical protein""
AAS05228	MAP_2911	2	2	56.96	pep:novel chromosome:GCA_000007865.1:Chromosome:3242213:3242752:1 gene:MAP_2911 transcript:AAS05228 description:""hypothetical protein""
AAS05726	MAP_3178c	2	2	56.9	pep:novel chromosome:GCA_000007865.1:Chromosome:3528787:3529251:-1 gene:MAP_3178c transcript:AAS05726 description:""hypothetical protein""
ETB02338	O979_11625	2	2	56.75	pep:novel supercontig:GCA_000504785.1:contig000242:10592:11251:1 gene:O979_11625 transcript:ETB02338 description:""hypothetical protein""
AAS06095	MAP_3545	2	2	56.4	pep:novel chromosome:GCA_000007865.1:Chromosome:3946752:3947846:1 gene:MAP_3545 transcript:AAS06095 description:""hypothetical protein""
ETB00638;ETB47440	O978_19730	2	2	56.37	pep:novel supercontig:GCA_000504845.1:contig000421:23308:23988:1 gene:O978_19730 transcript:ETB00638 description:""hypothetical protein""
AAS04335;ETB03176	MAP_2018c	2	1	56.18	pep:novel chromosome:GCA_000007865.1:Chromosome:2226157:2227644:-1 gene:MAP_2018c transcript:AAS04335 description:""hypothetical protein""
AAS04889	MAP_2572c	2	2	56.11	pep:novel chromosome:GCA_000007865.1:Chromosome:2891942:2892505:-1 gene:MAP_2572c transcript:AAS04889 description:""hypothetical protein""
AAS06539	MAP_3989	2	2	55.52	pep:novel chromosome:GCA_000007865.1:Chromosome:4447067:4447909:1 gene:MAP_3989 transcript:AAS06539 description:""hypothetical protein""
AAS06760	MAP_4210	2	2	55.24	pep:novel chromosome:GCA_000007865.1:Chromosome:4680180:4681205:1 gene:MAP_4210 transcript:AAS06760 description:""hypothetical protein""
AAS06351;ETB27014	MAP_3801	2	2	55.12	pep:novel chromosome:GCA_000007865.1:Chromosome:4247456:4248922:1 gene:MAP_3801 transcript:AAS06351 description:""hypothetical protein""
AAS06759	MAP_4209	2	2	54.83	pep:novel chromosome:GCA_000007865.1:Chromosome:4679528:4680175:1 gene:MAP_4209 transcript:AAS06759 description:""hypothetical protein""
AAS04754	MAP_2437	2	2	54.81	pep:novel chromosome:GCA_000007865.1:Chromosome:2737590:2738054:1 gene:MAP_2437 transcript:AAS04754 description:""hypothetical protein""
AAS02378	MAP_0061c	2	1	54.76	pep:novel chromosome:GCA_000007865.1:Chromosome:67550:68092:-1 gene:MAP_0061c transcript:AAS02378 description:""hypothetical protein""
AAS06804	MAP_4254	1	1	54.41	pep:novel chromosome:GCA_000007865.1:Chromosome:4723182:4724081:1 gene:MAP_4254 transcript:AAS06804 description:""hypothetical protein""
AAS06610	MAP_4060c	2	2	53.85	pep:novel chromosome:GCA_000007865.1:Chromosome:4520787:4522322:-1 gene:MAP_4060c transcript:AAS06610 description:""hypothetical protein""
AAS05868	MAP_3318c	1	1	53.63	pep:novel chromosome:GCA_000007865.1:Chromosome:3688370:3688861:-1 gene:MAP_3318c transcript:AAS05868 description:""hypothetical protein""
AAS05258	MAP_2941c	1	1	53.11	pep:novel chromosome:GCA_000007865.1:Chromosome:3276425:3277654:-1 gene:MAP_2941c transcript:AAS05258 description:""hypothetical protein""
ETB04529;ETB41553	O979_06910	2	2	52.71	pep:novel supercontig:GCA_000504785.1:contig000122:21183:21995:1 gene:O979_06910 transcript:ETB04529 description:""hypothetical protein""
ETB00863	O978_19280	1	1	52.52	pep:novel supercontig:GCA_000504845.1:contig000413:953:1660:1 gene:O978_19280 transcript:ETB00863 description:""hypothetical protein""
AAS06051	MAP_3501	2	2	51.7	pep:novel chromosome:GCA_000007865.1:Chromosome:3897291:3897785:1 gene:MAP_3501 transcript:AAS06051 description:""hypothetical protein""
AAS02362	MAP_0045	2	2	51.66	pep:novel chromosome:GCA_000007865.1:Chromosome:50217:50822:1 gene:MAP_0045 transcript:AAS02362 description:""hypothetical protein""
AAS04740	MAP_2423c	2	2	51.55	pep:novel chromosome:GCA_000007865.1:Chromosome:2720149:2720976:-1 gene:MAP_2423c transcript:AAS04740 description:""hypothetical protein""
AAS06212	MAP_3662c	2	2	51.32	pep:novel chromosome:GCA_000007865.1:Chromosome:4067396:4068877:-1 gene:MAP_3662c transcript:AAS06212 description:""hypothetical protein""
AAS03205	MAP_0888	1	1	50.1	pep:novel chromosome:GCA_000007865.1:Chromosome:914638:915453:1 gene:MAP_0888 transcript:AAS03205 description:""hypothetical protein""
ETB03375	O979_09415	1	1	49.9	pep:novel supercontig:GCA_000504785.1:contig000188:5843:6325:1 gene:O979_09415 transcript:ETB03375 description:""hypothetical protein""
AAS06202	MAP_3652	1	1	49.21	pep:novel chromosome:GCA_000007865.1:Chromosome:4056052:4057074:1 gene:MAP_3652 transcript:AAS06202 description:""hypothetical protein""
AAS06269	MAP_3719	1	1	49.1	pep:novel chromosome:GCA_000007865.1:Chromosome:4138699:4139322:1 gene:MAP_3719 transcript:AAS06269 description:""hypothetical protein""
AAS06365	MAP_3815	1	1	48.94	pep:novel chromosome:GCA_000007865.1:Chromosome:4262801:4263655:1 gene:MAP_3815 transcript:AAS06365 description:""hypothetical protein""
AAS05249	MAP_2932c	1	1	48.89	pep:novel chromosome:GCA_000007865.1:Chromosome:3266205:3266756:-1 gene:MAP_2932c transcript:AAS05249 description:""hypothetical protein""
AAS02677	MAP_0360c	2	2	48.8	pep:novel chromosome:GCA_000007865.1:Chromosome:384544:385677:-1 gene:MAP_0360c transcript:AAS02677 description:""hypothetical protein""
AAS05216	MAP_2899c	2	2	48.76	pep:novel chromosome:GCA_000007865.1:Chromosome:3229237:3229914:-1 gene:MAP_2899c transcript:AAS05216 description:""hypothetical protein""
ETB04547;AAS04861	O979_06750	2	2	48.01	pep:novel supercontig:GCA_000504785.1:contig000120:8801:9394:1 gene:O979_06750 transcript:ETB04547 description:""hypothetical protein""
AAS06425	MAP_3875c	1	1	47.55	pep:novel chromosome:GCA_000007865.1:Chromosome:4337679:4338299:-1 gene:MAP_3875c transcript:AAS06425 description:""hypothetical protein""
AAS06342;ETB09027	MAP_3792c	2	2	47.41	pep:novel chromosome:GCA_000007865.1:Chromosome:4239968:4240627:-1 gene:MAP_3792c transcript:AAS06342 description:""hypothetical protein""
AAS03434	MAP_1117	2	2	47.28	pep:novel chromosome:GCA_000007865.1:Chromosome:1169497:1170009:1 gene:MAP_1117 transcript:AAS03434 description:""hypothetical protein""
ETB04291	O979_07470	1	1	47.18	pep:novel supercontig:GCA_000504785.1:contig000138:14570:14962:-1 gene:O979_07470 transcript:ETB04291 description:""hypothetical protein""
ETB02486	O979_11150	2	2	47.17	pep:novel supercontig:GCA_000504785.1:contig000233:961:1392:-1 gene:O979_11150 transcript:ETB02486 description:""hypothetical protein""
AAS05160	MAP_2843c	1	1	46.92	pep:novel chromosome:GCA_000007865.1:Chromosome:3171983:3172969:-1 gene:MAP_2843c transcript:AAS05160 description:""hypothetical protein""
ETB04391	O979_07285	2	2	46.91	pep:novel supercontig:GCA_000504785.1:contig000131:13980:14423:1 gene:O979_07285 transcript:ETB04391 description:""hypothetical protein""
AAS05871	MAP_3321c	2	2	46.58	pep:novel chromosome:GCA_000007865.1:Chromosome:3690517:3692016:-1 gene:MAP_3321c transcript:AAS05871 description:""hypothetical protein""
AAS04476	MAP_2159c	2	2	46.23	pep:novel chromosome:GCA_000007865.1:Chromosome:2391944:2392477:-1 gene:MAP_2159c transcript:AAS04476 description:""hypothetical protein""
AAS02651	MAP_0334	2	2	46.1	pep:novel chromosome:GCA_000007865.1:Chromosome:357556:358548:1 gene:MAP_0334 transcript:AAS02651 description:""hypothetical protein""
ELP47366	D522_05813	1	1	45.71	pep:novel supercontig:GCA_000330785.1:contig34:128724:128951:1 gene:D522_05813 transcript:ELP47366 description:""hypothetical protein""
AAS06189	MAP_3639c	1	1	45.51	pep:novel chromosome:GCA_000007865.1:Chromosome:4038647:4039828:-1 gene:MAP_3639c transcript:AAS06189 description:""hypothetical protein""
ETB03416	O979_09215	1	1	45.44	pep:novel supercontig:GCA_000504785.1:contig000186:6370:6798:1 gene:O979_09215 transcript:ETB03416 description:""hypothetical protein""
AAS06280	MAP_3730	1	1	45.32	pep:novel chromosome:GCA_000007865.1:Chromosome:4151698:4152330:1 gene:MAP_3730 transcript:AAS06280 description:""hypothetical protein""
AAS03194	MAP_0877c	1	1	44.78	pep:novel chromosome:GCA_000007865.1:Chromosome:900103:901515:-1 gene:MAP_0877c transcript:AAS03194 description:""hypothetical protein""
AAS06136	MAP_3586c	2	2	44.48	pep:novel chromosome:GCA_000007865.1:Chromosome:3983834:3984544:-1 gene:MAP_3586c transcript:AAS06136 description:""hypothetical protein""
AAS05656	MAP_3108c	1	1	44.29	pep:novel chromosome:GCA_000007865.1:Chromosome:3454357:3455010:-1 gene:MAP_3108c transcript:AAS05656 description:""hypothetical protein""
AAS05745	MAP_3197	1	1	43.78	pep:novel chromosome:GCA_000007865.1:Chromosome:3548472:3549269:1 gene:MAP_3197 transcript:AAS05745 description:""hypothetical protein""
ETB04433	O979_07155	1	1	43.59	pep:novel supercontig:GCA_000504785.1:contig000128:9775:10245:-1 gene:O979_07155 transcript:ETB04433 description:""hypothetical protein""
AAS06619	MAP_4069c	3	3	43.37	pep:novel chromosome:GCA_000007865.1:Chromosome:4533482:4534360:-1 gene:MAP_4069c transcript:AAS06619 description:""hypothetical protein""
AAS06101	MAP_3551c	1	1	43.26	pep:novel chromosome:GCA_000007865.1:Chromosome:3952981:3953193:-1 gene:MAP_3551c transcript:AAS06101 description:""hypothetical protein""
AAS05606	MAP_3058c	1	1	42.97	pep:novel chromosome:GCA_000007865.1:Chromosome:3401720:3402898:-1 gene:MAP_3058c transcript:AAS05606 description:""hypothetical protein""
AAS06862	MAP_4312	2	2	42.41	pep:novel chromosome:GCA_000007865.1:Chromosome:4782262:4782882:1 gene:MAP_4312 transcript:AAS06862 description:""hypothetical protein""
ETB03071;ETB32809	O979_10110	2	2	42.18	pep:novel supercontig:GCA_000504785.1:contig000204:291:1424:1 gene:O979_10110 transcript:ETB03071 description:""hypothetical protein""
AAS02936;ETB01882;ETB01901	MAP_0619c	2	2	41.64	pep:novel chromosome:GCA_000007865.1:Chromosome:645000:646616:-1 gene:MAP_0619c transcript:AAS02936 description:""hypothetical protein""
AAS02994	MAP_0677c	1	1	41.58	pep:novel chromosome:GCA_000007865.1:Chromosome:698431:699696:-1 gene:MAP_0677c transcript:AAS02994 description:""hypothetical protein""
AAS02458	MAP_0141	2	2	41.4	pep:novel chromosome:GCA_000007865.1:Chromosome:146827:147870:1 gene:MAP_0141 transcript:AAS02458 description:""hypothetical protein""
AAS02807	MAP_0490	2	2	41.28	pep:novel chromosome:GCA_000007865.1:Chromosome:517277:518473:1 gene:MAP_0490 transcript:AAS02807 description:""hypothetical protein""
AAS05838	MAP_3288	1	1	41.08	pep:novel chromosome:GCA_000007865.1:Chromosome:3651369:3652286:1 gene:MAP_3288 transcript:AAS05838 description:""hypothetical protein""
AAS06415	MAP_3865c	1	1	40.5	pep:novel chromosome:GCA_000007865.1:Chromosome:4326696:4327592:-1 gene:MAP_3865c transcript:AAS06415 description:""hypothetical protein""
AAS04329	MAP_2012c	1	1	40.21	pep:novel chromosome:GCA_000007865.1:Chromosome:2220322:2221989:-1 gene:MAP_2012c transcript:AAS04329 description:""hypothetical protein""
AAS04666	MAP_2349c	1	1	40.17	pep:novel chromosome:GCA_000007865.1:Chromosome:2640261:2641112:-1 gene:MAP_2349c transcript:AAS04666 description:""hypothetical protein""
ETB33720;AAS06855	O975_25805	2	2	40.14	pep:novel supercontig:GCA_000504995.1:contig001237:1158:2255:1 gene:O975_25805 transcript:ETB33720 description:""hypothetical protein""
AAS06357	MAP_3807	2	2	40.1	pep:novel chromosome:GCA_000007865.1:Chromosome:4254719:4255408:1 gene:MAP_3807 transcript:AAS06357 description:""hypothetical protein""
AAS04669	MAP_2352	1	1	40.03	pep:novel chromosome:GCA_000007865.1:Chromosome:2643392:2644540:1 gene:MAP_2352 transcript:AAS04669 description:""hypothetical protein""
AAS05848	MAP_3298	1	1	39.74	pep:novel chromosome:GCA_000007865.1:Chromosome:3665869:3666123:1 gene:MAP_3298 transcript:AAS05848 description:""hypothetical protein""
ETB01328	O979_13610	2	2	39.52	pep:novel supercontig:GCA_000504785.1:contig000285:27535:27717:1 gene:O979_13610 transcript:ETB01328 description:""hypothetical protein""
AAS04896	MAP_2579c	2	2	39.44	pep:novel chromosome:GCA_000007865.1:Chromosome:2900572:2901906:-1 gene:MAP_2579c transcript:AAS04896 description:""hypothetical protein""
ETB01245	O978_18630	1	1	39.35	pep:novel supercontig:GCA_000504845.1:contig000399:9143:10180:1 gene:O978_18630 transcript:ETB01245 description:""hypothetical protein""
AAS06178	MAP_3628c	1	1	39.26	pep:novel chromosome:GCA_000007865.1:Chromosome:4025141:4025857:-1 gene:MAP_3628c transcript:AAS06178 description:""hypothetical protein""
AAS02921	MAP_0604	1	1	39.01	pep:novel chromosome:GCA_000007865.1:Chromosome:629050:629928:1 gene:MAP_0604 transcript:AAS02921 description:""hypothetical protein""
ETB01591	O978_18295	1	1	38.87	pep:novel supercontig:GCA_000504845.1:contig000392:1343:2101:1 gene:O978_18295 transcript:ETB01591 description:""hypothetical protein""
AAS06809	MAP_4259	1	1	38.78	pep:novel chromosome:GCA_000007865.1:Chromosome:4729153:4730157:1 gene:MAP_4259 transcript:AAS06809 description:""hypothetical protein""
AAS05628	MAP_3080	1	1	38.76	pep:novel chromosome:GCA_000007865.1:Chromosome:3425356:3427419:1 gene:MAP_3080 transcript:AAS05628 description:""hypothetical protein""
AAS03270	MAP_0953	1	1	38.61	pep:novel chromosome:GCA_000007865.1:Chromosome:986288:987778:1 gene:MAP_0953 transcript:AAS03270 description:""hypothetical protein""
AAS02933	MAP_0616c	1	1	38.4	pep:novel chromosome:GCA_000007865.1:Chromosome:642155:642601:-1 gene:MAP_0616c transcript:AAS02933 description:""hypothetical protein""
AAS06654	MAP_4104c	1	1	38.23	pep:novel chromosome:GCA_000007865.1:Chromosome:4578890:4579603:-1 gene:MAP_4104c transcript:AAS06654 description:""hypothetical protein""
ETB09083	O980_20435	1	1	38.19	pep:novel supercontig:GCA_000504725.1:contig000333:872:1303:-1 gene:O980_20435 transcript:ETB09083 description:""hypothetical protein""
AAS06099	MAP_3549	2	2	38.17	pep:novel chromosome:GCA_000007865.1:Chromosome:3950823:3951983:1 gene:MAP_3549 transcript:AAS06099 description:""hypothetical protein""
AAS05008	MAP_2691c	1	1	38.13	pep:novel chromosome:GCA_000007865.1:Chromosome:3026205:3026948:-1 gene:MAP_2691c transcript:AAS05008 description:""hypothetical protein""
ETB03304	O979_09700	2	2	37.95	pep:novel supercontig:GCA_000504785.1:contig000193:19790:20518:1 gene:O979_09700 transcript:ETB03304 description:""hypothetical protein""
ETB00718	O978_19470	1	1	37.88	pep:novel supercontig:GCA_000504845.1:contig000418:6757:7356:-1 gene:O978_19470 transcript:ETB00718 description:""hypothetical protein""
AAS05254	MAP_2937c	1	1	37.85	pep:novel chromosome:GCA_000007865.1:Chromosome:3271852:3272706:-1 gene:MAP_2937c transcript:AAS05254 description:""hypothetical protein""
ETB04299	O979_07385	1	1	37.58	pep:novel supercontig:GCA_000504785.1:contig000137:4923:5834:1 gene:O979_07385 transcript:ETB04299 description:""hypothetical protein""
AAS06843	MAP_4293	1	1	37.5	pep:novel chromosome:GCA_000007865.1:Chromosome:4760122:4760883:1 gene:MAP_4293 transcript:AAS06843 description:""hypothetical protein""
AAS06818	MAP_4268c	1	1	37.3	pep:novel chromosome:GCA_000007865.1:Chromosome:4737062:4737370:-1 gene:MAP_4268c transcript:AAS06818 description:""hypothetical protein""
AAS06752	MAP_4202	1	1	37.25	pep:novel chromosome:GCA_000007865.1:Chromosome:4671328:4672038:1 gene:MAP_4202 transcript:AAS06752 description:""hypothetical protein""
ETB02404	O978_15805	1	1	37.04	pep:novel supercontig:GCA_000504845.1:contig000351:7681:9534:-1 gene:O978_15805 transcript:ETB02404 description:""hypothetical protein""
AAS06864	MAP_4314	1	1	36.99	pep:novel chromosome:GCA_000007865.1:Chromosome:4784268:4786034:1 gene:MAP_4314 transcript:AAS06864 description:""hypothetical protein""
AAS06148	MAP_3598	2	2	36.98	pep:novel chromosome:GCA_000007865.1:Chromosome:3994990:3995451:1 gene:MAP_3598 transcript:AAS06148 description:""hypothetical protein""
AAS03828	MAP_1511	1	1	36.82	pep:novel chromosome:GCA_000007865.1:Chromosome:1658699:1660525:1 gene:MAP_1511 transcript:AAS03828 description:""hypothetical protein""
AAS06414	MAP_3864	1	1	36.78	pep:novel chromosome:GCA_000007865.1:Chromosome:4326225:4326689:1 gene:MAP_3864 transcript:AAS06414 description:""hypothetical protein""
ETB04979	O979_05580	1	1	36.67	pep:novel supercontig:GCA_000504785.1:contig000099:3883:4164:-1 gene:O979_05580 transcript:ETB04979 description:""hypothetical protein""
AAS05118	MAP_2801	1	1	36.61	pep:novel chromosome:GCA_000007865.1:Chromosome:3131216:3131851:1 gene:MAP_2801 transcript:AAS05118 description:""hypothetical protein""
AAS03133	MAP_0816	1	1	36.6	pep:novel chromosome:GCA_000007865.1:Chromosome:834749:835681:1 gene:MAP_0816 transcript:AAS03133 description:""hypothetical protein""
AAS06700	MAP_4150c	1	1	36.59	pep:novel chromosome:GCA_000007865.1:Chromosome:4628496:4629539:-1 gene:MAP_4150c transcript:AAS06700 description:""hypothetical protein""
AAS05633	MAP_3085c	1	1	36.49	pep:novel chromosome:GCA_000007865.1:Chromosome:3432486:3433583:-1 gene:MAP_3085c transcript:AAS05633 description:""hypothetical protein""
ETB00073	O979_15745	1	1	36.39	pep:novel supercontig:GCA_000504785.1:contig000324:2550:2906:-1 gene:O979_15745 transcript:ETB00073 description:""hypothetical protein""
AAS05692	MAP_3144c	1	1	36.17	pep:novel chromosome:GCA_000007865.1:Chromosome:3498615:3498998:-1 gene:MAP_3144c transcript:AAS05692 description:""hypothetical protein""
ETB02786	O979_10455	1	1	35.44	pep:novel supercontig:GCA_000504785.1:contig000213:4298:4687:1 gene:O979_10455 transcript:ETB02786 description:""hypothetical protein""
ETB05036	O979_05375	1	1	35.35	pep:novel supercontig:GCA_000504785.1:contig000097:6464:7228:-1 gene:O979_05375 transcript:ETB05036 description:""hypothetical protein""
ETB04866	O979_05995	2	2	35.31	pep:novel supercontig:GCA_000504785.1:contig000103:3829:4425:-1 gene:O979_05995 transcript:ETB04866 description:""hypothetical protein""
AAS06036	MAP_3486	2	2	35.23	pep:novel chromosome:GCA_000007865.1:Chromosome:3874692:3875870:1 gene:MAP_3486 transcript:AAS06036 description:""hypothetical protein""
AAS06162	MAP_3612	1	1	35.12	pep:novel chromosome:GCA_000007865.1:Chromosome:4009825:4010379:1 gene:MAP_3612 transcript:AAS06162 description:""hypothetical protein""
AAS06892	MAP_4342c	1	1	35.1	pep:novel chromosome:GCA_000007865.1:Chromosome:4822663:4823415:-1 gene:MAP_4342c transcript:AAS06892 description:""hypothetical protein""
AAS04278	MAP_1961c	1	1	35.04	pep:novel chromosome:GCA_000007865.1:Chromosome:2164558:2165088:-1 gene:MAP_1961c transcript:AAS04278 description:""hypothetical protein""
AAS06538	MAP_3988	1	1	34.99	pep:novel chromosome:GCA_000007865.1:Chromosome:4446083:4447051:1 gene:MAP_3988 transcript:AAS06538 description:""hypothetical protein""
AAS05247	MAP_2930c	1	1	34.84	pep:novel chromosome:GCA_000007865.1:Chromosome:3264041:3264805:-1 gene:MAP_2930c transcript:AAS05247 description:""hypothetical protein""
AAS05946	MAP_3396c	1	1	34.15	pep:novel chromosome:GCA_000007865.1:Chromosome:3772098:3772616:-1 gene:MAP_3396c transcript:AAS05946 description:""hypothetical protein""
ETB03101	O979_10035	1	1	34.1	pep:novel supercontig:GCA_000504785.1:contig000202:3407:4732:-1 gene:O979_10035 transcript:ETB03101 description:""hypothetical protein""
AAS04086	MAP_1769c	1	1	33.98	pep:novel chromosome:GCA_000007865.1:Chromosome:1931389:1932717:-1 gene:MAP_1769c transcript:AAS04086 description:""hypothetical protein""
ELP46125	D522_12604	2	2	33.82	pep:novel supercontig:GCA_000330785.1:contig84:635:1057:-1 gene:D522_12604 transcript:ELP46125 description:""hypothetical protein""
ETB01243	O978_18615	1	1	33.81	pep:novel supercontig:GCA_000504845.1:contig000399:5452:6042:-1 gene:O978_18615 transcript:ETB01243 description:""hypothetical protein""
ETB06939	O978_04670	2	2	33.8	pep:novel supercontig:GCA_000504845.1:contig000114:445:1293:1 gene:O978_04670 transcript:ETB06939 description:""hypothetical protein""
AAS04138	MAP_1821c	1	1	33.64	pep:novel chromosome:GCA_000007865.1:Chromosome:1997899:1998435:-1 gene:MAP_1821c transcript:AAS04138 description:""hypothetical protein""
AAS05284	MAP_2967c	1	1	33.49	pep:novel chromosome:GCA_000007865.1:Chromosome:3302708:3303697:-1 gene:MAP_2967c transcript:AAS05284 description:""hypothetical protein""
ETB03422	O979_09270	1	1	33.05	pep:novel supercontig:GCA_000504785.1:contig000186:17612:17917:-1 gene:O979_09270 transcript:ETB03422 description:""hypothetical protein""
ETB01697	O978_18140	1	1	33.04	pep:novel supercontig:GCA_000504845.1:contig000388:31155:31802:1 gene:O978_18140 transcript:ETB01697 description:""hypothetical protein""
ETB01724	O979_13085	1	1	32.71	pep:novel supercontig:GCA_000504785.1:contig000275:951:1631:-1 gene:O979_13085 transcript:ETB01724 description:""hypothetical protein""
ETB01896	O978_17530	1	1	32.6	pep:novel supercontig:GCA_000504845.1:contig000378:7832:8350:1 gene:O978_17530 transcript:ETB01896 description:""hypothetical protein""
ETB04474	O979_07000	1	1	32.6	pep:novel supercontig:GCA_000504785.1:contig000125:4562:5071:-1 gene:O979_07000 transcript:ETB04474 description:""hypothetical protein""
AAS05175	MAP_2858	1	1	32.53	pep:novel chromosome:GCA_000007865.1:Chromosome:3184714:3185238:1 gene:MAP_2858 transcript:AAS05175 description:""hypothetical protein""
AAS06474	MAP_3924	1	1	32.5	pep:novel chromosome:GCA_000007865.1:Chromosome:4384168:4385190:1 gene:MAP_3924 transcript:AAS06474 description:""hypothetical protein""
ETB00288	O978_20010	1	1	32.49	pep:novel supercontig:GCA_000504845.1:contig000430:4457:5461:-1 gene:O978_20010 transcript:ETB00288 description:""hypothetical protein""
AAS03018	MAP_0701c	1	1	32.45	pep:novel chromosome:GCA_000007865.1:Chromosome:723290:724891:-1 gene:MAP_0701c transcript:AAS03018 description:""hypothetical protein""
AAS05953	MAP_3403	1	1	32.4	pep:novel chromosome:GCA_000007865.1:Chromosome:3778672:3779094:1 gene:MAP_3403 transcript:AAS05953 description:""hypothetical protein""
AAS06448	MAP_3898	1	1	32.36	pep:novel chromosome:GCA_000007865.1:Chromosome:4362984:4364063:1 gene:MAP_3898 transcript:AAS06448 description:""hypothetical protein""
AAS06215	MAP_3665c	1	1	32.18	pep:novel chromosome:GCA_000007865.1:Chromosome:4070922:4072619:-1 gene:MAP_3665c transcript:AAS06215 description:""hypothetical protein""
AAS06422	MAP_3872	1	1	32.13	pep:novel chromosome:GCA_000007865.1:Chromosome:4333756:4334196:1 gene:MAP_3872 transcript:AAS06422 description:""hypothetical protein""
AAS02673	MAP_0356c	1	1	31.93	pep:novel chromosome:GCA_000007865.1:Chromosome:380290:381159:-1 gene:MAP_0356c transcript:AAS02673 description:""hypothetical protein""
ETB00983	O978_19145	1	1	31.87	pep:novel supercontig:GCA_000504845.1:contig000410:7120:8454:-1 gene:O978_19145 transcript:ETB00983 description:""hypothetical protein""
AAS05878	MAP_3328c	1	1	31.83	pep:novel chromosome:GCA_000007865.1:Chromosome:3697020:3697769:-1 gene:MAP_3328c transcript:AAS05878 description:""hypothetical protein""
AAS05314	MAP_2997c	1	1	31.72	pep:novel chromosome:GCA_000007865.1:Chromosome:3333429:3334166:-1 gene:MAP_2997c transcript:AAS05314 description:""hypothetical protein""
ETB05040	O979_05395	1	1	31.71	pep:novel supercontig:GCA_000504785.1:contig000097:9411:10163:-1 gene:O979_05395 transcript:ETB05040 description:""hypothetical protein""
AAS06193	MAP_3643c	1	1	31.6	pep:novel chromosome:GCA_000007865.1:Chromosome:4044839:4045618:-1 gene:MAP_3643c transcript:AAS06193 description:""hypothetical protein""
AAS04118	MAP_1801c	1	1	31.46	pep:novel chromosome:GCA_000007865.1:Chromosome:1976269:1977885:-1 gene:MAP_1801c transcript:AAS04118 description:""hypothetical protein""
AAS05958	MAP_3408c	1	1	31.23	pep:novel chromosome:GCA_000007865.1:Chromosome:3783272:3783583:-1 gene:MAP_3408c transcript:AAS05958 description:""hypothetical protein""
AAS06626	MAP_4076	1	1	31.18	pep:novel chromosome:GCA_000007865.1:Chromosome:4542237:4544873:1 gene:MAP_4076 transcript:AAS06626 description:""hypothetical protein""
ETB02592	O979_10875	1	1	31.09	pep:novel supercontig:GCA_000504785.1:contig000226:9719:9841:-1 gene:O979_10875 transcript:ETB02592 description:""hypothetical protein""
ETB01860	O978_17630	1	1	30.88	pep:novel supercontig:GCA_000504845.1:contig000380:85:882:1 gene:O978_17630 transcript:ETB01860 description:""hypothetical protein""
AAS02401	MAP_0084c	1	1	30.73	pep:novel chromosome:GCA_000007865.1:Chromosome:93303:94178:-1 gene:MAP_0084c transcript:AAS02401 description:""hypothetical protein""
AAS02420	MAP_0103c	2	2	30.52	pep:novel chromosome:GCA_000007865.1:Chromosome:109177:109728:-1 gene:MAP_0103c transcript:AAS02420 description:""hypothetical protein""
AAS06758	MAP_4208	1	1	30.42	pep:novel chromosome:GCA_000007865.1:Chromosome:4677742:4679547:1 gene:MAP_4208 transcript:AAS06758 description:""hypothetical protein""
AAS02960	MAP_0643c	1	1	30.38	pep:novel chromosome:GCA_000007865.1:Chromosome:666290:666997:-1 gene:MAP_0643c transcript:AAS02960 description:""hypothetical protein""
AAS04146	MAP_1829c	1	1	30.1	pep:novel chromosome:GCA_000007865.1:Chromosome:2008742:2009698:-1 gene:MAP_1829c transcript:AAS04146 description:""hypothetical protein""
AAS06867	MAP_4317c	1	1	29.97	pep:novel chromosome:GCA_000007865.1:Chromosome:4787856:4788512:-1 gene:MAP_4317c transcript:AAS06867 description:""hypothetical protein""
AAS06495	MAP_3945	1	1	29.96	pep:novel chromosome:GCA_000007865.1:Chromosome:4405283:4405969:1 gene:MAP_3945 transcript:AAS06495 description:""hypothetical protein""
AAS05704	MAP_3156c	1	1	29.82	pep:novel chromosome:GCA_000007865.1:Chromosome:3509580:3510176:-1 gene:MAP_3156c transcript:AAS05704 description:""hypothetical protein""
AAS06701	MAP_4151c	1	1	29.63	pep:novel chromosome:GCA_000007865.1:Chromosome:4629536:4630168:-1 gene:MAP_4151c transcript:AAS06701 description:""hypothetical protein""
AAS04383	MAP_2066	1	1	29.57	pep:novel chromosome:GCA_000007865.1:Chromosome:2273726:2275381:1 gene:MAP_2066 transcript:AAS04383 description:""hypothetical protein""
ETB01885	O979_12850	1	1	29.54	pep:novel supercontig:GCA_000504785.1:contig000267:179:616:-1 gene:O979_12850 transcript:ETB01885 description:""hypothetical protein""
AAS06417	MAP_3867c	1	1	29.44	pep:novel chromosome:GCA_000007865.1:Chromosome:4328425:4329120:-1 gene:MAP_3867c transcript:AAS06417 description:""hypothetical protein""
AAS05202	MAP_2885c	1	1	29.42	pep:novel chromosome:GCA_000007865.1:Chromosome:3213772:3215556:-1 gene:MAP_2885c transcript:AAS05202 description:""hypothetical protein""
AAS06674	MAP_4124	1	1	29.41	pep:novel chromosome:GCA_000007865.1:Chromosome:4597506:4597958:1 gene:MAP_4124 transcript:AAS06674 description:""hypothetical protein""
ETB04977	O979_05570	1	1	29.29	pep:novel supercontig:GCA_000504785.1:contig000099:3041:3559:-1 gene:O979_05570 transcript:ETB04977 description:""hypothetical protein""
AAS05921	MAP_3371	1	1	28.99	pep:novel chromosome:GCA_000007865.1:Chromosome:3745878:3746300:1 gene:MAP_3371 transcript:AAS05921 description:""hypothetical protein""
AAS05775	MAP_3227c	1	1	28.96	pep:novel chromosome:GCA_000007865.1:Chromosome:3579908:3581320:-1 gene:MAP_3227c transcript:AAS05775 description:""hypothetical protein""
AAS05636	MAP_3088c	1	1	28.93	pep:novel chromosome:GCA_000007865.1:Chromosome:3435406:3436236:-1 gene:MAP_3088c transcript:AAS05636 description:""hypothetical protein""
AAS05830	MAP_3280c	1	1	28.84	pep:novel chromosome:GCA_000007865.1:Chromosome:3639961:3641139:-1 gene:MAP_3280c transcript:AAS05830 description:""hypothetical protein""
ETB05592	O979_03990	1	1	28.69	pep:novel supercontig:GCA_000504785.1:contig000071:3421:3780:-1 gene:O979_03990 transcript:ETB05592 description:""hypothetical protein""
AAS02366	MAP_0049c	2	2	28.64	pep:novel chromosome:GCA_000007865.1:Chromosome:55421:56092:-1 gene:MAP_0049c transcript:AAS02366 description:""hypothetical protein""
AAS06856	MAP_4306	1	1	28.61	pep:novel chromosome:GCA_000007865.1:Chromosome:4775885:4777057:1 gene:MAP_4306 transcript:AAS06856 description:""hypothetical protein""
AAS05833	MAP_3283c	1	1	28.38	pep:novel chromosome:GCA_000007865.1:Chromosome:3643204:3644112:-1 gene:MAP_3283c transcript:AAS05833 description:""hypothetical protein""
ETB00568	O978_19810	1	1	28.3	pep:novel supercontig:GCA_000504845.1:contig000423:7006:7923:-1 gene:O978_19810 transcript:ETB00568 description:""hypothetical protein""
AAS04083	MAP_1766c	1	1	27.37	pep:novel chromosome:GCA_000007865.1:Chromosome:1928546:1929616:-1 gene:MAP_1766c transcript:AAS04083 description:""hypothetical protein""
AAS05707	MAP_3159	1	1	27.33	pep:novel chromosome:GCA_000007865.1:Chromosome:3511676:3513136:1 gene:MAP_3159 transcript:AAS05707 description:""hypothetical protein""
AAS03143	MAP_0826c	1	1	27.28	pep:novel chromosome:GCA_000007865.1:Chromosome:843214:843690:-1 gene:MAP_0826c transcript:AAS03143 description:""hypothetical protein""
ETB04505	O979_06955	1	1	27.01	pep:novel supercontig:GCA_000504785.1:contig000123:3186:3761:1 gene:O979_06955 transcript:ETB04505 description:""hypothetical protein""
ETB03103	O979_10045	1	1	26.99	pep:novel supercontig:GCA_000504785.1:contig000202:7940:8527:1 gene:O979_10045 transcript:ETB03103 description:""hypothetical protein""
AAS04836	MAP_2519	1	1	26.8	pep:novel chromosome:GCA_000007865.1:Chromosome:2830357:2830950:1 gene:MAP_2519 transcript:AAS04836 description:""hypothetical protein""
AAS05163	MAP_2846c	1	1	26.67	pep:novel chromosome:GCA_000007865.1:Chromosome:3175301:3176854:-1 gene:MAP_2846c transcript:AAS05163 description:""hypothetical protein""
ETB00741	O979_14610	1	1	26.66	pep:novel supercontig:GCA_000504785.1:contig000306:4052:4390:1 gene:O979_14610 transcript:ETB00741 description:""hypothetical protein""
AAS04084	MAP_1767c	1	1	26.42	pep:novel chromosome:GCA_000007865.1:Chromosome:1929619:1930461:-1 gene:MAP_1767c transcript:AAS04084 description:""hypothetical protein""
AAS02556	MAP_0239c	1	1	26.18	pep:novel chromosome:GCA_000007865.1:Chromosome:260320:261150:-1 gene:MAP_0239c transcript:AAS02556 description:""hypothetical protein""
AAS02616	MAP_0299c	1	1	26.04	pep:novel chromosome:GCA_000007865.1:Chromosome:319294:320178:-1 gene:MAP_0299c transcript:AAS02616 description:""hypothetical protein""
AAS05091	MAP_2774c	1	1	25.98	pep:novel chromosome:GCA_000007865.1:Chromosome:3105766:3106743:-1 gene:MAP_2774c transcript:AAS05091 description:""hypothetical protein""
AAS05652	MAP_3104c	1	1	25.96	pep:novel chromosome:GCA_000007865.1:Chromosome:3451153:3451749:-1 gene:MAP_3104c transcript:AAS05652 description:""hypothetical protein""
AAS06173	MAP_3623	1	1	25.78	pep:novel chromosome:GCA_000007865.1:Chromosome:4020793:4021542:1 gene:MAP_3623 transcript:AAS06173 description:""hypothetical protein""
AAS05149	MAP_2832	1	1	25.57	pep:novel chromosome:GCA_000007865.1:Chromosome:3159802:3160833:1 gene:MAP_2832 transcript:AAS05149 description:""hypothetical protein""
ETB05686	O979_03745	1	1	25.22	pep:novel supercontig:GCA_000504785.1:contig000067:19789:20166:-1 gene:O979_03745 transcript:ETB05686 description:""hypothetical protein""
AAS04295	MAP_1978	1	1	25.21	pep:novel chromosome:GCA_000007865.1:Chromosome:2184387:2184956:1 gene:MAP_1978 transcript:AAS04295 description:""hypothetical protein""
ETB03175	O979_09845	1	1	25.13	pep:novel supercontig:GCA_000504785.1:contig000198:1856:2308:1 gene:O979_09845 transcript:ETB03175 description:""hypothetical protein""
AAS05150	MAP_2833c	1	1	25.08	pep:novel chromosome:GCA_000007865.1:Chromosome:3161580:3162065:-1 gene:MAP_2833c transcript:AAS05150 description:""hypothetical protein""
AAS06542	MAP_3992	1	1	24.82	pep:novel chromosome:GCA_000007865.1:Chromosome:4449818:4450075:1 gene:MAP_3992 transcript:AAS06542 description:""hypothetical protein""
ETB01818	O978_17755	1	1	24.54	pep:novel supercontig:GCA_000504845.1:contig000383:951:1710:-1 gene:O978_17755 transcript:ETB01818 description:""hypothetical protein""
AAS03179	MAP_0862	1	1	24.45	pep:novel chromosome:GCA_000007865.1:Chromosome:883810:884892:1 gene:MAP_0862 transcript:AAS03179 description:""hypothetical protein""
ETB00480	O978_19885	1	1	24.44	pep:novel supercontig:GCA_000504845.1:contig000426:4350:4685:1 gene:O978_19885 transcript:ETB00480 description:""hypothetical protein""
AAS05905	MAP_3355c	1	1	24.32	pep:novel chromosome:GCA_000007865.1:Chromosome:3725967:3726662:-1 gene:MAP_3355c transcript:AAS05905 description:""hypothetical protein""
AAS05927	MAP_3377	1	1	24.05	pep:novel chromosome:GCA_000007865.1:Chromosome:3751012:3751545:1 gene:MAP_3377 transcript:AAS05927 description:""hypothetical protein""
ELP48115	D522_01266	1	1	23.77	pep:novel supercontig:GCA_000330785.1:contig13:3481:3636:-1 gene:D522_01266 transcript:ELP48115 description:""hypothetical protein""
AAS06184	MAP_3634	1	1	23.4	pep:novel chromosome:GCA_000007865.1:Chromosome:4030406:4031443:1 gene:MAP_3634 transcript:AAS06184 description:""hypothetical protein""
ETB00982	O978_19140	1	1	23.39	pep:novel supercontig:GCA_000504845.1:contig000410:5987:7123:-1 gene:O978_19140 transcript:ETB00982 description:""hypothetical protein""
AAS05660	MAP_3112c	1	1	23.16	pep:novel chromosome:GCA_000007865.1:Chromosome:3459298:3460755:-1 gene:MAP_3112c transcript:AAS05660 description:""hypothetical protein""
AAS06461	MAP_3911c	1	1	23	pep:novel chromosome:GCA_000007865.1:Chromosome:4374015:4374638:-1 gene:MAP_3911c transcript:AAS06461 description:""hypothetical protein""
AAS04124	MAP_1807c	1	1	22.83	pep:novel chromosome:GCA_000007865.1:Chromosome:1984002:1985012:-1 gene:MAP_1807c transcript:AAS04124 description:""hypothetical protein""
AAS06557	MAP_4007c	1	1	22.56	pep:novel chromosome:GCA_000007865.1:Chromosome:4467864:4468304:-1 gene:MAP_4007c transcript:AAS06557 description:""hypothetical protein""
ETB02552	O979_10960	1	1	22.16	pep:novel supercontig:GCA_000504785.1:contig000229:3901:4707:1 gene:O979_10960 transcript:ETB02552 description:""hypothetical protein""
AAS06805	MAP_4255	1	1	22.07	pep:novel chromosome:GCA_000007865.1:Chromosome:4724148:4724879:1 gene:MAP_4255 transcript:AAS06805 description:""hypothetical protein""
ETB00769	O979_14560	1	1	21.96	pep:novel supercontig:GCA_000504785.1:contig000305:1561:1995:1 gene:O979_14560 transcript:ETB00769 description:""hypothetical protein""
AAS06192	MAP_3642c	1	1	21.9	pep:novel chromosome:GCA_000007865.1:Chromosome:4044093:4044806:-1 gene:MAP_3642c transcript:AAS06192 description:""hypothetical protein""
ETB02417	O979_11380	1	1	21.85	pep:novel supercontig:GCA_000504785.1:contig000238:10036:11010:1 gene:O979_11380 transcript:ETB02417 description:""hypothetical protein""
AAS05297	MAP_2980c	1	1	21.68	pep:novel chromosome:GCA_000007865.1:Chromosome:3312075:3312668:-1 gene:MAP_2980c transcript:AAS05297 description:""hypothetical protein""
AAS02985	MAP_0668	1	1	21.48	pep:novel chromosome:GCA_000007865.1:Chromosome:689348:690628:1 gene:MAP_0668 transcript:AAS02985 description:""hypothetical protein""
ETB02190	O979_12040	1	1	21.31	pep:novel supercontig:GCA_000504785.1:contig000252:3945:5330:1 gene:O979_12040 transcript:ETB02190 description:""hypothetical protein""
AAS06019	MAP_3469c	1	1	21.16	pep:novel chromosome:GCA_000007865.1:Chromosome:3854170:3854757:-1 gene:MAP_3469c transcript:AAS06019 description:""hypothetical protein""
ELP46651	D522_09587	1	1	21.14	pep:novel supercontig:GCA_000330785.1:contig62:1:133:-1 gene:D522_09587 transcript:ELP46651 description:""hypothetical protein""
AAS02329	MAP_0012c	1	1	21.13	pep:novel chromosome:GCA_000007865.1:Chromosome:14222:14647:-1 gene:MAP_0012c transcript:AAS02329 description:""hypothetical protein""
ETB01873	O979_12955	1	1	21	pep:novel supercontig:GCA_000504785.1:contig000268:16846:17076:1 gene:O979_12955 transcript:ETB01873 description:""hypothetical protein""
AAS05914	MAP_3364c	1	1	20.91	pep:novel chromosome:GCA_000007865.1:Chromosome:3737047:3738390:-1 gene:MAP_3364c transcript:AAS05914 description:""hypothetical protein""
AAS05708	MAP_3160	1	1	20.89	pep:novel chromosome:GCA_000007865.1:Chromosome:3513246:3514079:1 gene:MAP_3160 transcript:AAS05708 description:""hypothetical protein""
ETB01781	O978_17765	1	1	20.76	pep:novel supercontig:GCA_000504845.1:contig000384:244:714:-1 gene:O978_17765 transcript:ETB01781 description:""hypothetical protein""
ETB00728	O978_19420	1	1	20.71	pep:novel supercontig:GCA_000504845.1:contig000418:496:624:1 gene:O978_19420 transcript:ETB00728 description:""hypothetical protein""
AAS02360	MAP_0043c	1	1	20.63	pep:novel chromosome:GCA_000007865.1:Chromosome:47969:48742:-1 gene:MAP_0043c transcript:AAS02360 description:""hypothetical protein""
AAS06409	MAP_3859	1	1	20.12	pep:novel chromosome:GCA_000007865.1:Chromosome:4321276:4321935:1 gene:MAP_3859 transcript:AAS06409 description:""hypothetical protein""
AAS06358	MAP_3808c	1	1	20.07	pep:novel chromosome:GCA_000007865.1:Chromosome:4255384:4256166:-1 gene:MAP_3808c transcript:AAS06358 description:""hypothetical protein""
AAS06840	MAP_4290	1	1	19.8	pep:novel chromosome:GCA_000007865.1:Chromosome:4757934:4758494:1 gene:MAP_4290 transcript:AAS06840 description:""hypothetical protein""
AAS06041	MAP_3491	1	1	19.64	pep:novel chromosome:GCA_000007865.1:Chromosome:3881930:3882718:1 gene:MAP_3491 transcript:AAS06041 description:""hypothetical protein""
AAS06615	MAP_4065	1	1	19.44	pep:novel chromosome:GCA_000007865.1:Chromosome:4527825:4529186:1 gene:MAP_4065 transcript:AAS06615 description:""hypothetical protein""
AAS06009	MAP_3459	1	1	19.33	pep:novel chromosome:GCA_000007865.1:Chromosome:3841417:3842148:1 gene:MAP_3459 transcript:AAS06009 description:""hypothetical protein""
ETB00556	O979_15130	1	1	19.32	pep:novel supercontig:GCA_000504785.1:contig000313:11364:11828:1 gene:O979_15130 transcript:ETB00556 description:""hypothetical protein""
ETB02104	O978_16755	1	1	19.3	pep:novel supercontig:GCA_000504845.1:contig000369:8755:9360:1 gene:O978_16755 transcript:ETB02104 description:""hypothetical protein""
AAS05269	MAP_2952c	1	1	19.17	pep:novel chromosome:GCA_000007865.1:Chromosome:3286298:3286711:-1 gene:MAP_2952c transcript:AAS05269 description:""hypothetical protein""
AAS05812	MAP_3264c	1	1	19.15	pep:novel chromosome:GCA_000007865.1:Chromosome:3625071:3625808:-1 gene:MAP_3264c transcript:AAS05812 description:""hypothetical protein""
AAS04667	MAP_2350	1	1	18.86	pep:novel chromosome:GCA_000007865.1:Chromosome:2641129:2642262:1 gene:MAP_2350 transcript:AAS04667 description:""hypothetical protein""
AAS02816	MAP_0499	1	1	18.73	pep:novel chromosome:GCA_000007865.1:Chromosome:527040:527951:1 gene:MAP_0499 transcript:AAS02816 description:""hypothetical protein""
AAS06476	MAP_3926c	1	1	18.67	pep:novel chromosome:GCA_000007865.1:Chromosome:4385959:4386741:-1 gene:MAP_3926c transcript:AAS06476 description:""hypothetical protein""
ETB03627	O979_08740	1	1	18.62	pep:novel supercontig:GCA_000504785.1:contig000175:1:361:1 gene:O979_08740 transcript:ETB03627 description:""hypothetical protein""
ETB02400	O979_11465	1	1	18.62	pep:novel supercontig:GCA_000504785.1:contig000239:8578:9789:-1 gene:O979_11465 transcript:ETB02400 description:""hypothetical protein""
AAS06386	MAP_3836c	1	1	18.5	pep:novel chromosome:GCA_000007865.1:Chromosome:4290746:4293079:-1 gene:MAP_3836c transcript:AAS06386 description:""hypothetical protein""
AAS04061	MAP_1744	1	1	18.38	pep:novel chromosome:GCA_000007865.1:Chromosome:1907910:1908374:1 gene:MAP_1744 transcript:AAS04061 description:""hypothetical protein""
ELP46815	D522_08868	1	1	18.28	pep:novel supercontig:GCA_000330785.1:contig51:56379:57065:-1 gene:D522_08868 transcript:ELP46815 description:""hypothetical protein""
AAS05788	MAP_3240	1	1	18.13	pep:novel chromosome:GCA_000007865.1:Chromosome:3596089:3596871:1 gene:MAP_3240 transcript:AAS05788 description:""hypothetical protein""
AAS04964	MAP_2647c	1	1	18.05	pep:novel chromosome:GCA_000007865.1:Chromosome:2980911:2981351:-1 gene:MAP_2647c transcript:AAS04964 description:""hypothetical protein""
AAS06597	MAP_4047	1	1	17.92	pep:novel chromosome:GCA_000007865.1:Chromosome:4506380:4507009:1 gene:MAP_4047 transcript:AAS06597 description:""hypothetical protein""
ETB03724	O978_12345	1	1	17.91	pep:novel supercontig:GCA_000504845.1:contig000283:1:1764:-1 gene:O978_12345 transcript:ETB03724 description:""hypothetical protein""
ETB02341	O979_11650	1	1	17.85	pep:novel supercontig:GCA_000504785.1:contig000242:15614:15949:-1 gene:O979_11650 transcript:ETB02341 description:""hypothetical protein""
AAS05245	MAP_2928c	1	1	17.72	pep:novel chromosome:GCA_000007865.1:Chromosome:3261904:3262680:-1 gene:MAP_2928c transcript:AAS05245 description:""hypothetical protein""
ETB01289	O979_13820	1	1	17.22	pep:novel supercontig:GCA_000504785.1:contig000286:2297:3022:-1 gene:O979_13820 transcript:ETB01289 description:""hypothetical protein""
AAS06762	MAP_4212	1	1	17.16	pep:novel chromosome:GCA_000007865.1:Chromosome:4682266:4682772:1 gene:MAP_4212 transcript:AAS06762 description:""hypothetical protein""
ETB26070	O977_24230	1	1	16.82	pep:novel supercontig:GCA_000504865.1:contig001123:2485:3354:1 gene:O977_24230 transcript:ETB26070 description:""hypothetical protein""
AAS06152	MAP_3602	1	1	16.66	pep:novel chromosome:GCA_000007865.1:Chromosome:3998208:3999023:1 gene:MAP_3602 transcript:AAS06152 description:""hypothetical protein""
AAS05975	MAP_3425	1	1	16.57	pep:novel chromosome:GCA_000007865.1:Chromosome:3804704:3805171:1 gene:MAP_3425 transcript:AAS05975 description:""hypothetical protein""
AAS06129	MAP_3579c	1	1	16.34	pep:novel chromosome:GCA_000007865.1:Chromosome:3977906:3978457:-1 gene:MAP_3579c transcript:AAS06129 description:""hypothetical protein""
AAS03231	MAP_0914c	1	1	16.3	pep:novel chromosome:GCA_000007865.1:Chromosome:946160:947881:-1 gene:MAP_0914c transcript:AAS03231 description:""hypothetical protein""
AAS03073	MAP_0756	1	1	15.98	pep:novel chromosome:GCA_000007865.1:Chromosome:778887:780092:1 gene:MAP_0756 transcript:AAS03073 description:""hypothetical protein""
AAS06584	MAP_4034	1	1	15.82	pep:novel chromosome:GCA_000007865.1:Chromosome:4495065:4496744:1 gene:MAP_4034 transcript:AAS06584 description:""hypothetical protein""
ETB02488	O979_11160	1	1	15.8	pep:novel supercontig:GCA_000504785.1:contig000233:2400:2966:-1 gene:O979_11160 transcript:ETB02488 description:""hypothetical protein""
AAS05167	MAP_2850c	1	1	15.7	pep:novel chromosome:GCA_000007865.1:Chromosome:3179248:3179454:-1 gene:MAP_2850c transcript:AAS05167 description:""hypothetical protein""
AAS04817	MAP_2500	1	1	15.58	pep:novel chromosome:GCA_000007865.1:Chromosome:2807348:2809252:1 gene:MAP_2500 transcript:AAS04817 description:""hypothetical protein""
ETB33461	O975_26485	1	1	15.3	pep:novel supercontig:GCA_000504995.1:contig001271:197:814:-1 gene:O975_26485 transcript:ETB33461 description:""hypothetical protein""
AAS05194	MAP_2877c	1	1	15.2	pep:novel chromosome:GCA_000007865.1:Chromosome:3206454:3206909:-1 gene:MAP_2877c transcript:AAS05194 description:""hypothetical protein""
AAS05879	MAP_3329c	1	1	14.57	pep:novel chromosome:GCA_000007865.1:Chromosome:3697766:3698953:-1 gene:MAP_3329c transcript:AAS05879 description:""hypothetical protein""
ETB02949	O979_10340	1	1	14.47	pep:novel supercontig:GCA_000504785.1:contig000209:4119:4496:1 gene:O979_10340 transcript:ETB02949 description:""hypothetical protein""
AAS06412	MAP_3862c	1	1	14.4	pep:novel chromosome:GCA_000007865.1:Chromosome:4324541:4325233:-1 gene:MAP_3862c transcript:AAS06412 description:""hypothetical protein""
AAS05873	MAP_3323c	1	1	14.39	pep:novel chromosome:GCA_000007865.1:Chromosome:3692618:3692932:-1 gene:MAP_3323c transcript:AAS05873 description:""hypothetical protein""
AAS03810	MAP_1493c	1	1	14.28	pep:novel chromosome:GCA_000007865.1:Chromosome:1634211:1636061:-1 gene:MAP_1493c transcript:AAS03810 description:""hypothetical protein""
AAS04222	MAP_1905c	1	1	14.15	pep:novel chromosome:GCA_000007865.1:Chromosome:2105940:2107100:-1 gene:MAP_1905c transcript:AAS04222 description:""hypothetical protein""
AAS06524	MAP_3974c	1	1	14.07	pep:novel chromosome:GCA_000007865.1:Chromosome:4432533:4433057:-1 gene:MAP_3974c transcript:AAS06524 description:""hypothetical protein""
AAS06536	MAP_3986c	1	1	13.58	pep:novel chromosome:GCA_000007865.1:Chromosome:4444148:4444951:-1 gene:MAP_3986c transcript:AAS06536 description:""hypothetical protein""
ETB00690	O978_19550	1	1	13.41	pep:novel supercontig:GCA_000504845.1:contig000419:1893:2378:1 gene:O978_19550 transcript:ETB00690 description:""hypothetical protein""
ETB03648	O979_08735	1	1	13.21	pep:novel supercontig:GCA_000504785.1:contig000174:30588:31340:1 gene:O979_08735 transcript:ETB03648 description:""hypothetical protein""
